# Supplementary material for: Systematic characterization of cancer transcriptome at transcript resolution
Source: Nat Commun. 2022 Nov 10;13:6803. doi: 10.1038/s41467-022-34568-z (PMC9649690; doi:10.1038/s41467-022-34568-z)
Supplement: Supplementary file 3 — Dataset 1 [file 41467_2022_34568_MOESM3_ESM.xlsx]

## Sheet: Supplementary Data 1
# Supplementary Data 1. The information of cancer cell lines used in this study.
CCLE_ID	Site_Primary	Type	Run_Accession
DMS53_LUNG	lung	lung_small_cell	SRR8615998
SW1116_LARGE_INTESTINE	large_intestine	colorectal	SRR8615924
NCIH1694_LUNG	lung	lung_small_cell	SRR8615983
P3HR1_HAEMATOPOIETIC_AND_LYMPHOID_TISSUE	haematopoietic_and_lymphoid_tissue	lymphoma_Burkitt	SRR8616151
HUT78_HAEMATOPOIETIC_AND_LYMPHOID_TISSUE	haematopoietic_and_lymphoid_tissue	lymphoma_other	SRR8615850
UMUC3_URINARY_TRACT	urinary_tract	urinary_tract	SRR8615334
HOS_BONE	bone	osteosarcoma	SRR8616211
HUNS1_HAEMATOPOIETIC_AND_LYMPHOID_TISSUE	haematopoietic_and_lymphoid_tissue	multiple_myeloma	SRR8615660
AML193_HAEMATOPOIETIC_AND_LYMPHOID_TISSUE	haematopoietic_and_lymphoid_tissue	AML	SRR8615409
RVH421_SKIN	skin	melanoma	SRR8615430
NCIH1184_LUNG	lung	lung_small_cell	SRR8615901
HCC2157_BREAST	breast	breast	SRR8615891
TC71_BONE	bone	Ewings_Sarcoma	SRR8615832
NCIH2227_LUNG	lung	lung_small_cell	SRR8616112
SNU449_LIVER	liver	liver	SRR8615655
NCIH28_PLEURA	pleura	mesothelioma	SRR8615540
OV56_OVARY	ovary	ovary	SRR8615876
JHOS4_OVARY	ovary	ovary	SRR8615923
KYSE450_OESOPHAGUS	oesophagus	esophagus	SRR8615511
RMUGS_OVARY	ovary	ovary	SRR8615438
KLE_ENDOMETRIUM	endometrium	endometrium	SRR8615907
HS895T_FIBROBLAST	skin	melanoma	SRR8615886
LN229_CENTRAL_NERVOUS_SYSTEM	central_nervous_system	glioma	SRR8615836
P31FUJ_HAEMATOPOIETIC_AND_LYMPHOID_TISSUE	haematopoietic_and_lymphoid_tissue	AML	SRR8616148
RKN_SOFT_TISSUE	soft_tissue	ovary	SRR8616094
PATU8988S_PANCREAS	pancreas	pancreas	SRR8615795
NH6_AUTONOMIC_GANGLIA	autonomic_ganglia	neuroblastoma	SRR8615447
SF126_CENTRAL_NERVOUS_SYSTEM	central_nervous_system	glioma	SRR8615752
RERFLCAD2_LUNG	lung	lung_NSC	SRR8615598
OUMS23_LARGE_INTESTINE	large_intestine	colorectal	SRR8615875
SNGM_ENDOMETRIUM	endometrium	endometrium	SRR8615574
NCIH2347_LUNG	lung	lung_NSC	SRR8615537
SW1990_PANCREAS	pancreas	pancreas	SRR8615568
HS940T_FIBROBLAST	skin	melanoma	SRR8615890
HS611T_HAEMATOPOIETIC_AND_LYMPHOID_TISSUE	haematopoietic_and_lymphoid_tissue	lymphoma_Hodgkin	SRR8615966
TOLEDO_HAEMATOPOIETIC_AND_LYMPHOID_TISSUE	haematopoietic_and_lymphoid_tissue	lymphoma_DLBCL	SRR8616084
RERFGC1B_STOMACH	stomach	stomach	SRR8615596
HT1080_SOFT_TISSUE	soft_tissue	soft_tissue	SRR8616043
NCIH2087_LUNG	lung	lung_NSC	SRR8615802
COV318_OVARY	ovary	ovary	SRR8615948
NCIH2085_LUNG	lung	lung_NSC	SRR8615796
NCIH510_LUNG	lung	lung_small_cell	SRR8615808
CAKI1_KIDNEY	kidney	kidney	SRR8615272
NCIH716_LARGE_INTESTINE	large_intestine	colorectal	SRR8616153
NCIH2066_LUNG	lung	lung_small_cell	SRR8615253
NCIH1341_LUNG	lung	lung_small_cell	SRR8615904
NCIH2029_LUNG	lung	lung_small_cell	SRR8615256
SW480_LARGE_INTESTINE	large_intestine	colorectal	SRR8616059
HS746T_STOMACH	stomach	stomach	SRR8615322
LU65_LUNG	lung	lung_NSC	SRR8615395
HS739T_FIBROBLAST	breast	breast	SRR8615791
SNUC2A_LARGE_INTESTINE	large_intestine	colorectal	SRR8615476
HEC151_ENDOMETRIUM	endometrium	endometrium	SRR8615276
MSTO211H_PLEURA	pleura	mesothelioma	SRR8615700
RAJI_HAEMATOPOIETIC_AND_LYMPHOID_TISSUE	haematopoietic_and_lymphoid_tissue	lymphoma_Burkitt	SRR8615972
SKMEL1_SKIN	skin	melanoma	SRR8616048
SUPT1_HAEMATOPOIETIC_AND_LYMPHOID_TISSUE	haematopoietic_and_lymphoid_tissue	T-cell_ALL	SRR8615926
JHH7_LIVER	liver	liver	SRR8615914
HUT102_HAEMATOPOIETIC_AND_LYMPHOID_TISSUE	haematopoietic_and_lymphoid_tissue	lymphoma_other	SRR8615849
5637_URINARY_TRACT	urinary_tract	urinary_tract	SRR8616172
HCC38_BREAST	breast	breast	SRR8615458
DU4475_BREAST	breast	breast	SRR8615297
NCIH1573_LUNG	lung	lung_NSC	SRR8616189
NCIH508_LARGE_INTESTINE	large_intestine	colorectal	SRR8615809
NCIH1651_LUNG	lung	lung_NSC	SRR8615988
SKUT1_SOFT_TISSUE	soft_tissue	soft_tissue	SRR8615861
MDAMB175VII_BREAST	breast	breast	SRR8615766
SUPB15_HAEMATOPOIETIC_AND_LYMPHOID_TISSUE	haematopoietic_and_lymphoid_tissue	B-cell_ALL	SRR8615929
NCIH226_LUNG	lung	lung_NSC	SRR8616114
NCIH1666_LUNG	lung	lung_NSC	SRR8615989
SW1783_CENTRAL_NERVOUS_SYSTEM	central_nervous_system	glioma	SRR8615567
ISTMES1_PLEURA	pleura	mesothelioma	SRR8615488
NCIH1734_LUNG	lung	lung_NSC	SRR8615985
NCIH2342_LUNG	lung	lung_NSC	SRR8616105
EBC1_LUNG	lung	lung_NSC	SRR8615634
HS936T_SKIN	skin	melanoma	SRR8615888
T173_FIBROBLAST	bone	osteosarcoma	SRR8615855
NCIH322_LUNG	lung	lung_NSC	SRR8615807
HS618T_FIBROBLAST	lung	lung_NSC	SRR8615782
HS870T_FIBROBLAST	bone	osteosarcoma	SRR8615884
HS706T_BONE	bone	giant_cell_tumour	SRR8615780
PANC1_PANCREAS	pancreas	pancreas	SRR8615685
NCIH2291_LUNG	lung	lung_NSC	SRR8616106
T47D_BREAST	breast	breast	SRR8615812
HS742T_FIBROBLAST	breast	breast	SRR8615321
BICR56_UPPER_AERODIGESTIVE_TRACT	upper_aerodigestive_tract	upper_aerodigestive	SRR8616117
BICR16_UPPER_AERODIGESTIVE_TRACT	upper_aerodigestive_tract	upper_aerodigestive	SRR8616121
TE10_OESOPHAGUS	oesophagus	esophagus	SRR8615827
SKMEL28_SKIN	skin	melanoma	SRR8616054
BICR6_UPPER_AERODIGESTIVE_TRACT	upper_aerodigestive_tract	upper_aerodigestive	SRR8616116
BHY_UPPER_AERODIGESTIVE_TRACT	upper_aerodigestive_tract	upper_aerodigestive	SRR8615777
SH4_SKIN	skin	melanoma	SRR8616090
KPL1_BREAST	breast	breast	SRR8616076
TUHR4TKB_KIDNEY	kidney	kidney	SRR8615894
LS123_LARGE_INTESTINE	large_intestine	colorectal	SRR8615399
HEL_HAEMATOPOIETIC_AND_LYMPHOID_TISSUE	haematopoietic_and_lymphoid_tissue	AML	SRR8615630
HPAC_PANCREAS	pancreas	pancreas	SRR8616212
RCC10RGB_KIDNEY	kidney	kidney	SRR8615964
JHOM1_OVARY	ovary	ovary	SRR8615916
SU8686_PANCREAS	pancreas	pancreas	SRR8615375
HCC33_LUNG	lung	lung_small_cell	SRR8615900
TE6_OESOPHAGUS	oesophagus	esophagus	SRR8615467
JHOC5_OVARY	ovary	ovary	SRR8615915
ACCMESO1_PLEURA	pleura	mesothelioma	SRR8615406
BL41_HAEMATOPOIETIC_AND_LYMPHOID_TISSUE	haematopoietic_and_lymphoid_tissue	lymphoma_Burkitt	SRR8616119
SNU1214_UPPER_AERODIGESTIVE_TRACT	upper_aerodigestive_tract	upper_aerodigestive	SRR8615936
CORL105_LUNG	lung	lung_NSC	SRR8615963
LMSU_STOMACH	stomach	stomach	SRR8615839
SNU1197_LARGE_INTESTINE	large_intestine	colorectal	SRR8615938
COLO668_LUNG	lung	lung_small_cell	SRR8615793
OSRC2_KIDNEY	kidney	kidney	SRR8615878
HUH6_LIVER	liver	liver	SRR8615662
PANC0203_PANCREAS	pancreas	pancreas	SRR8616150
CJM_SKIN	skin	melanoma	SRR8616138
BICR22_UPPER_AERODIGESTIVE_TRACT	upper_aerodigestive_tract	upper_aerodigestive	SRR8616123
TM31_CENTRAL_NERVOUS_SYSTEM	central_nervous_system	glioma	SRR8616089
SNU1272_KIDNEY	kidney	kidney	SRR8615937
KPNRTBM1_AUTONOMIC_GANGLIA	autonomic_ganglia	neuroblastoma	SRR8616078
BICR18_UPPER_AERODIGESTIVE_TRACT	upper_aerodigestive_tract	upper_aerodigestive	SRR8616120
TE4_OESOPHAGUS	oesophagus	esophagus	SRR8615470
ECC10_STOMACH	stomach	stomach	SRR8615633
TUHR14TKB_KIDNEY	kidney	kidney	SRR8615720
YD15_SALIVARY_GLAND	salivary_gland	head and neck	SRR8618308
UBLC1_URINARY_TRACT	urinary_tract	urinary_tract	SRR8615336
ECGI10_OESOPHAGUS	oesophagus	esophagus	SRR8615274
CW2_LARGE_INTESTINE	large_intestine	colorectal	SRR8615958
SNU761_LIVER	liver	liver	SRR8616023
SNU61_LARGE_INTESTINE	large_intestine	colorectal	SRR8616024
NCIH1915_LUNG	lung	lung_NSC	SRR8615613
SNU324_PANCREAS	pancreas	pancreas	SRR8615313
YD10B_UPPER_AERODIGESTIVE_TRACT	upper_aerodigestive_tract	upper_aerodigestive	SRR8618309
HCC2279_LUNG	lung	lung_NSC	SRR8616000
TUHR10TKB_KIDNEY	kidney	kidney	SRR8615721
HEC1B_ENDOMETRIUM	endometrium	endometrium	SRR8615621
TGBC11TKB_STOMACH	stomach	stomach	SRR8615672
OVK18_OVARY	ovary	ovary	SRR8615880
SNU1077_ENDOMETRIUM	endometrium	endometrium	SRR8615572
HCC1588_LUNG	lung	lung_NSC	SRR8616182
SNU213_PANCREAS	pancreas	pancreas	SRR8615931
HT115_LARGE_INTESTINE	large_intestine	colorectal	SRR8616044
TE14_OESOPHAGUS	oesophagus	esophagus	SRR8615834
TE8_OESOPHAGUS	oesophagus	esophagus	SRR8615390
SNU520_STOMACH	stomach	stomach	SRR8615658
JHUEM3_ENDOMETRIUM	endometrium	endometrium	SRR8615552
LI7_LIVER	liver	liver	SRR8615387
NCIH838_LUNG	lung	lung_NSC	SRR8615976
SNU119_OVARY	ovary	ovary	SRR8615939
SNU1033_LARGE_INTESTINE	large_intestine	colorectal	SRR8615573
SNUC5_LARGE_INTESTINE	large_intestine	colorectal	SRR8615466
GSS_STOMACH	stomach	stomach	SRR8615379
TALL1_HAEMATOPOIETIC_AND_LYMPHOID_TISSUE	haematopoietic_and_lymphoid_tissue	T-cell_ALL	SRR8615831
HCC1171_LUNG	lung	lung_NSC	SRR8615818
SNUC4_LARGE_INTESTINE	large_intestine	colorectal	SRR8615619
SNU620_STOMACH	stomach	stomach	SRR8616027
ECC12_STOMACH	stomach	stomach	SRR8615624
GSU_STOMACH	stomach	stomach	SRR8615389
KMS18_HAEMATOPOIETIC_AND_LYMPHOID_TISSUE	haematopoietic_and_lymphoid_tissue	multiple_myeloma	SRR8615352
JHOM2B_OVARY	ovary	ovary	SRR8615917
MDAMB231_BREAST	breast	breast	SRR8615767
OV90_OVARY	ovary	ovary	SRR8615874
RS411_HAEMATOPOIETIC_AND_LYMPHOID_TISSUE	haematopoietic_and_lymphoid_tissue	B-cell_ALL	SRR8615434
OVTOKO_OVARY	ovary	ovary	SRR8616154
OVCAR4_OVARY	ovary	ovary	SRR8615870
HLF_LIVER	liver	liver	SRR8616135
HCT15_LARGE_INTESTINE	large_intestine	colorectal	SRR8615281
SW1463_LARGE_INTESTINE	large_intestine	colorectal	SRR8615564
SF295_CENTRAL_NERVOUS_SYSTEM	central_nervous_system	glioma	SRR8615745
WM115_SKIN	skin	melanoma	SRR8618318
JHH4_LIVER	liver	liver	SRR8615919
OE33_OESOPHAGUS	oesophagus	esophagus	SRR8615228
CCK81_LARGE_INTESTINE	large_intestine	colorectal	SRR8615251
JHH1_LIVER	liver	liver	SRR8615483
SJSA1_BONE	bone	osteosarcoma	SRR8615678
NCIH2228_LUNG	lung	lung_NSC	SRR8616111
RERFLCAI_LUNG	lung	lung_NSC	SRR8615591
SKMES1_LUNG	lung	lung_NSC	SRR8616057
NCIH520_LUNG	lung	lung_NSC	SRR8615799
JHH5_LIVER	liver	liver	SRR8615920
FU97_STOMACH	stomach	stomach	SRR8615735
COLO800_SKIN	skin	melanoma	SRR8615618
NCIH1963_LUNG	lung	lung_small_cell	SRR8615602
RL952_ENDOMETRIUM	endometrium	endometrium	SRR8615743
J82_URINARY_TRACT	urinary_tract	urinary_tract	SRR8615490
HCC15_LUNG	lung	lung_NSC	SRR8616176
M059K_CENTRAL_NERVOUS_SYSTEM	central_nervous_system	glioma	SRR8615761
CALU6_LUNG	lung	lung_NSC	SRR8615531
SKLU1_LUNG	lung	lung_NSC	SRR8616050
SW900_LUNG	lung	lung_NSC	SRR8615853
UACC62_SKIN	skin	melanoma	SRR8615339
MFE280_ENDOMETRIUM	endometrium	endometrium	SRR8615237
MFE319_ENDOMETRIUM	endometrium	endometrium	SRR8615235
MFE296_ENDOMETRIUM	endometrium	endometrium	SRR8615236
GOS3_CENTRAL_NERVOUS_SYSTEM	central_nervous_system	glioma	SRR8615382
GI1_CENTRAL_NERVOUS_SYSTEM	central_nervous_system	glioma	SRR8615384
PC14_LUNG	lung	lung_NSC	SRR8615640
KYSE410_OESOPHAGUS	oesophagus	esophagus	SRR8616038
A204_SOFT_TISSUE	soft_tissue	soft_tissue	SRR8615638
PATU8902_PANCREAS	pancreas	pancreas	SRR8615691
NCIH810_LUNG	lung	lung_NSC	SRR8615982
RERFLCMS_LUNG	lung	lung_NSC	SRR8615993
L1236_HAEMATOPOIETIC_AND_LYMPHOID_TISSUE	haematopoietic_and_lymphoid_tissue	lymphoma_Hodgkin	SRR8615479
DANG_PANCREAS	pancreas	pancreas	SRR8615959
NCIH460_LUNG	lung	lung_NSC	SRR8615810
KYSE140_OESOPHAGUS	oesophagus	esophagus	SRR8616035
KYSE180_OESOPHAGUS	oesophagus	esophagus	SRR8616037
HUPT3_PANCREAS	pancreas	pancreas	SRR8615669
EFE184_ENDOMETRIUM	endometrium	endometrium	SRR8615291
GCIY_STOMACH	stomach	stomach	SRR8615733
SH10TC_STOMACH	stomach	stomach	SRR8615744
CAOV4_OVARY	ovary	ovary	SRR8615508
HCC2218_BREAST	breast	breast	SRR8616001
KMS21BM_HAEMATOPOIETIC_AND_LYMPHOID_TISSUE	haematopoietic_and_lymphoid_tissue	multiple_myeloma	SRR8615350
KMS26_HAEMATOPOIETIC_AND_LYMPHOID_TISSUE	haematopoietic_and_lymphoid_tissue	multiple_myeloma	SRR8615347
KMS27_HAEMATOPOIETIC_AND_LYMPHOID_TISSUE	haematopoietic_and_lymphoid_tissue	multiple_myeloma	SRR8615348
KO52_HAEMATOPOIETIC_AND_LYMPHOID_TISSUE	haematopoietic_and_lymphoid_tissue	AML	SRR8615707
KMS28BM_HAEMATOPOIETIC_AND_LYMPHOID_TISSUE	haematopoietic_and_lymphoid_tissue	multiple_myeloma	SRR8615942
KNS60_CENTRAL_NERVOUS_SYSTEM	central_nervous_system	glioma	SRR8615702
KNS81_CENTRAL_NERVOUS_SYSTEM	central_nervous_system	glioma	SRR8615708
KPNSI9S_AUTONOMIC_GANGLIA	autonomic_ganglia	neuroblastoma	SRR8616071
LU99_LUNG	lung	lung_NSC	SRR8615394
KMS34_HAEMATOPOIETIC_AND_LYMPHOID_TISSUE	haematopoietic_and_lymphoid_tissue	multiple_myeloma	SRR8615941
MKN1_STOMACH	stomach	stomach	SRR8615518
MKN74_STOMACH	stomach	stomach	SRR8615516
KP3_PANCREAS	pancreas	pancreas	SRR8615950
NCO2_HAEMATOPOIETIC_AND_LYMPHOID_TISSUE	haematopoietic_and_lymphoid_tissue	CML	SRR8615446
KHM1B_HAEMATOPOIETIC_AND_LYMPHOID_TISSUE	haematopoietic_and_lymphoid_tissue	multiple_myeloma	SRR8615913
HSC2_UPPER_AERODIGESTIVE_TRACT	upper_aerodigestive_tract	upper_aerodigestive	SRR8616040
KG1C_CENTRAL_NERVOUS_SYSTEM	central_nervous_system	glioma	SRR8615911
HUH7_LIVER	liver	liver	SRR8615661
KMBC2_URINARY_TRACT	urinary_tract	urinary_tract	SRR8615909
KMRC20_KIDNEY	kidney	kidney	SRR8615355
HUCCT1_BILIARY_TRACT	biliary_tract	bile_duct	SRR8615666
KIJK_HAEMATOPOIETIC_AND_LYMPHOID_TISSUE	haematopoietic_and_lymphoid_tissue	lymphoma_other	SRR8615912
A4FUK_HAEMATOPOIETIC_AND_LYMPHOID_TISSUE	haematopoietic_and_lymphoid_tissue	lymphoma_DLBCL	SRR8616016
KALS1_CENTRAL_NERVOUS_SYSTEM	central_nervous_system	glioma	SRR8615714
HEC108_ENDOMETRIUM	endometrium	endometrium	SRR8615277
HEL9217_HAEMATOPOIETIC_AND_LYMPHOID_TISSUE	haematopoietic_and_lymphoid_tissue	AML	SRR8615628
HUH28_BILIARY_TRACT	biliary_tract	bile_duct	SRR8615663
HEC265_ENDOMETRIUM	endometrium	endometrium	SRR8615623
CAL12T_LUNG	lung	lung_NSC	SRR8615269
THP1_HAEMATOPOIETIC_AND_LYMPHOID_TISSUE	haematopoietic_and_lymphoid_tissue	AML	SRR8616091
A3KAW_HAEMATOPOIETIC_AND_LYMPHOID_TISSUE	haematopoietic_and_lymphoid_tissue	lymphoma_DLBCL	SRR8616021
SKNSH_AUTONOMIC_GANGLIA	autonomic_ganglia	neuroblastoma	SRR8615506
HCC1954_BREAST	breast	breast	SRR8616174
CAMA1_BREAST	breast	breast	SRR8615532
HEC6_ENDOMETRIUM	endometrium	endometrium	SRR8615626
AM38_CENTRAL_NERVOUS_SYSTEM	central_nervous_system	glioma	SRR8615410
HEC50B_ENDOMETRIUM	endometrium	endometrium	SRR8615588
HSC3_UPPER_AERODIGESTIVE_TRACT	upper_aerodigestive_tract	upper_aerodigestive	SRR8616041
HSC4_UPPER_AERODIGESTIVE_TRACT	upper_aerodigestive_tract	upper_aerodigestive	SRR8616042
KMS11_HAEMATOPOIETIC_AND_LYMPHOID_TISSUE	haematopoietic_and_lymphoid_tissue	multiple_myeloma	SRR8615354
KP4_PANCREAS	pancreas	pancreas	SRR8616075
KE39_STOMACH	stomach	stomach	SRR8615366
KE97_HAEMATOPOIETIC_AND_LYMPHOID_TISSUE	haematopoietic_and_lymphoid_tissue	multiple_myeloma	SRR8615358
VMRCRCW_KIDNEY	kidney	kidney	SRR8618317
HGC27_STOMACH	stomach	stomach	SRR8616131
LUDLU1_LUNG	lung	lung_NSC	SRR8615402
HUG1N_STOMACH	stomach	stomach	SRR8615665
U266B1_HAEMATOPOIETIC_AND_LYMPHOID_TISSUE	haematopoietic_and_lymphoid_tissue	multiple_myeloma	SRR8615896
NUGC4_STOMACH	stomach	stomach	SRR8615244
HMC18_BREAST	breast	breast	SRR8616127
CAS1_CENTRAL_NERVOUS_SYSTEM	central_nervous_system	glioma	SRR8615249
KMM1_HAEMATOPOIETIC_AND_LYMPHOID_TISSUE	haematopoietic_and_lymphoid_tissue	multiple_myeloma	SRR8615903
CORL23_LUNG	lung	lung_NSC	SRR8615425
MORCPR_LUNG	lung	lung_NSC	SRR8615698
HARA_LUNG	lung	lung_NSC	SRR8615820
SKOV3_OVARY	ovary	ovary	SRR8615505
HPAFII_PANCREAS	pancreas	pancreas	SRR8616209
MC116_HAEMATOPOIETIC_AND_LYMPHOID_TISSUE	haematopoietic_and_lymphoid_tissue	lymphoma_other	SRR8615760
NCIH1568_LUNG	lung	lung_NSC	SRR8616190
CA46_HAEMATOPOIETIC_AND_LYMPHOID_TISSUE	haematopoietic_and_lymphoid_tissue	lymphoma_Burkitt	SRR8616193
A498_KIDNEY	kidney	kidney	SRR8616015
BCP1_HAEMATOPOIETIC_AND_LYMPHOID_TISSUE	haematopoietic_and_lymphoid_tissue	lymphoma_other	SRR8615772
A673_BONE	bone	Ewings_Sarcoma	SRR8616012
AU565_BREAST	breast	breast	SRR8615774
COLO201_LARGE_INTESTINE	large_intestine	colorectal	SRR8616145
CAPAN1_PANCREAS	pancreas	pancreas	SRR8615247
NCIH1563_LUNG	lung	lung_NSC	SRR8616187
NCIH358_LUNG	lung	lung_NSC	SRR8615805
CFPAC1_PANCREAS	pancreas	pancreas	SRR8615250
NIHOVCAR3_OVARY	ovary	ovary	SRR8615445
NCIH1650_LUNG	lung	lung_NSC	SRR8615987
NCIH1793_LUNG	lung	lung_NSC	SRR8615611
NCIH1437_LUNG	lung	lung_NSC	SRR8615944
KNS62_LUNG	lung	lung_NSC	SRR8615709
HS578T_BREAST	breast	breast	SRR8615420
BT20_BREAST	breast	breast	SRR8616124
SNU182_LIVER	liver	liver	SRR8615932
SKNMC_BONE	bone	Ewings_Sarcoma	SRR8615497
HH_HAEMATOPOIETIC_AND_LYMPHOID_TISSUE	haematopoietic_and_lymphoid_tissue	T-cell_ALL	SRR8616134
FADU_UPPER_AERODIGESTIVE_TRACT	upper_aerodigestive_tract	upper_aerodigestive	SRR8616215
MDAMB361_BREAST	breast	breast	SRR8615581
MDAMB436_BREAST	breast	breast	SRR8615584
PANC0213_PANCREAS	pancreas	pancreas	SRR8615241
DB_HAEMATOPOIETIC_AND_LYMPHOID_TISSUE	haematopoietic_and_lymphoid_tissue	lymphoma_DLBCL	SRR8615952
RDES_BONE	bone	Ewings_Sarcoma	SRR8615592
CAL27_UPPER_AERODIGESTIVE_TRACT	upper_aerodigestive_tract	upper_aerodigestive	SRR8615267
MESSA_SOFT_TISSUE	soft_tissue	soft_tissue	SRR8615231
SW1271_LUNG	lung	lung_small_cell	SRR8615245
NCIH1792_LUNG	lung	lung_NSC	SRR8615980
GCT_SOFT_TISSUE	soft_tissue	soft_tissue	SRR8615386
SKBR3_BREAST	breast	breast	SRR8615677
SNU16_STOMACH	stomach	stomach	SRR8615934
NCIH82_LUNG	lung	lung_small_cell	SRR8615981
NCIN87_STOMACH	stomach	stomach	SRR8615495
U2OS_BONE	bone	osteosarcoma	SRR8615692
H4_CENTRAL_NERVOUS_SYSTEM	central_nervous_system	glioma	SRR8615388
GDM1_HAEMATOPOIETIC_AND_LYMPHOID_TISSUE	haematopoietic_and_lymphoid_tissue	AML	SRR8615385
HCC1143_BREAST	breast	breast	SRR8615819
T24_URINARY_TRACT	urinary_tract	urinary_tract	SRR8615858
G401_SOFT_TISSUE	soft_tissue	soft_tissue	SRR8615739
HCC1937_BREAST	breast	breast	SRR8616179
HCC1569_BREAST	breast	breast	SRR8616181
OCUM1_STOMACH	stomach	stomach	SRR8615225
SAOS2_BONE	bone	osteosarcoma	SRR8616101
D283MED_CENTRAL_NERVOUS_SYSTEM	central_nervous_system	medulloblastoma	SRR8615957
SCC9_UPPER_AERODIGESTIVE_TRACT	upper_aerodigestive_tract	upper_aerodigestive	SRR8616095
HCC1395_BREAST	breast	breast	SRR8615822
NMCG1_CENTRAL_NERVOUS_SYSTEM	central_nervous_system	glioma	SRR8615442
TEN_ENDOMETRIUM	endometrium	endometrium	SRR8616092
TE9_OESOPHAGUS	oesophagus	esophagus	SRR8616128
KNS42_CENTRAL_NERVOUS_SYSTEM	central_nervous_system	glioma	SRR8615703
KYSE520_OESOPHAGUS	oesophagus	esophagus	SRR8615481
KYSE270_OESOPHAGUS	oesophagus	esophagus	SRR8616036
YH13_CENTRAL_NERVOUS_SYSTEM	central_nervous_system	glioma	SRR8618313
IALM_LUNG	lung	lung_NSC	SRR8615848
NCIH2052_PLEURA	pleura	mesothelioma	SRR8615254
SKNFI_AUTONOMIC_GANGLIA	autonomic_ganglia	neuroblastoma	SRR8615940
SKNAS_AUTONOMIC_GANGLIA	autonomic_ganglia	neuroblastoma	SRR8615502
GA10_HAEMATOPOIETIC_AND_LYMPHOID_TISSUE	haematopoietic_and_lymphoid_tissue	lymphoma_Burkitt	SRR8615741
SNU398_LIVER	liver	liver	SRR8615310
SNU423_LIVER	liver	liver	SRR8615654
SCC4_UPPER_AERODIGESTIVE_TRACT	upper_aerodigestive_tract	upper_aerodigestive	SRR8616098
EB1_HAEMATOPOIETIC_AND_LYMPHOID_TISSUE	haematopoietic_and_lymphoid_tissue	lymphoma_Burkitt	SRR8615635
HCC1187_BREAST	breast	breast	SRR8615817
SNU387_LIVER	liver	liver	SRR8615311
DAUDI_HAEMATOPOIETIC_AND_LYMPHOID_TISSUE	haematopoietic_and_lymphoid_tissue	lymphoma_Burkitt	SRR8615961
HT_HAEMATOPOIETIC_AND_LYMPHOID_TISSUE	haematopoietic_and_lymphoid_tissue	lymphoma_other	SRR8615667
MJ_HAEMATOPOIETIC_AND_LYMPHOID_TISSUE	haematopoietic_and_lymphoid_tissue	lymphoma_other	SRR8615517
JM1_HAEMATOPOIETIC_AND_LYMPHOID_TISSUE	haematopoietic_and_lymphoid_tissue	lymphoma_other	SRR8615560
C2BBE1_LARGE_INTESTINE	large_intestine	colorectal	SRR8616200
SKES1_BONE	bone	Ewings_Sarcoma	SRR8615679
EPLC272H_LUNG	lung	lung_NSC	SRR8616217
BXPC3_PANCREAS	pancreas	pancreas	SRR8616199
NCIH1355_LUNG	lung	lung_NSC	SRR8615905
SNU5_STOMACH	stomach	stomach	SRR8615659
SNU475_LIVER	liver	liver	SRR8615650
HEC251_ENDOMETRIUM	endometrium	endometrium	SRR8615622
HCC95_LUNG	lung	lung_NSC	SRR8615283
253J_URINARY_TRACT	urinary_tract	urinary_tract	SRR8616166
HCC1438_LUNG	lung	lung_NSC	SRR8615815
253JBV_URINARY_TRACT	urinary_tract	urinary_tract	SRR8616167
RPMI7951_SKIN	skin	melanoma	SRR8615437
SNU1066_UPPER_AERODIGESTIVE_TRACT	upper_aerodigestive_tract	upper_aerodigestive	SRR8615570
SNU1041_UPPER_AERODIGESTIVE_TRACT	upper_aerodigestive_tract	upper_aerodigestive	SRR8615575
HCC2108_LUNG	lung	lung_NSC	SRR8615999
COLO783_SKIN	skin	melanoma	SRR8615787
HCC1359_LUNG	lung	lung_NSC	SRR8615823
BICR31_UPPER_AERODIGESTIVE_TRACT	upper_aerodigestive_tract	upper_aerodigestive	SRR8616122
COV362_OVARY	ovary	ovary	SRR8615949
COLO792_SKIN	skin	melanoma	SRR8615786
COV434_OVARY	ovary	ovary	SRR8615956
WM983B_SKIN	skin	melanoma	SRR8618302
HS751T_FIBROBLAST	haematopoietic_and_lymphoid_tissue	lymphoma_Hodgkin	SRR8615319
LS513_LARGE_INTESTINE	large_intestine	colorectal	SRR8615392
NCIH2110_LUNG	lung	lung_NSC	SRR8615606
CHAGOK1_LUNG	lung	lung_NSC	SRR8616079
DMS454_LUNG	lung	lung_small_cell	SRR8616005
CORL47_LUNG	lung	lung_small_cell	SRR8615429
FTC238_THYROID	thyroid	thyroid	SRR8615868
DMS273_LUNG	lung	lung_small_cell	SRR8616004
FTC133_THYROID	thyroid	thyroid	SRR8615869
CORL311_LUNG	lung	lung_small_cell	SRR8615428
NCIH2286_LUNG	lung	lung_small_cell	SRR8616113
NCIH1339_LUNG	lung	lung_small_cell	SRR8615899
WM793_SKIN	skin	melanoma	SRR8618319
A704_KIDNEY	kidney	kidney	SRR8616013
MDAMB435S_SKIN	skin	melanoma	SRR8615583
WM1799_SKIN	skin	melanoma	SRR8618316
MEWO_SKIN	skin	melanoma	SRR8615238
WM88_SKIN	skin	melanoma	SRR8618303
NCIH2081_LUNG	lung	lung_small_cell	SRR8615601
HS255T_FIBROBLAST	large_intestine	colorectal	SRR8615417
NCIH1092_LUNG	lung	lung_small_cell	SRR8615331
SW837_LARGE_INTESTINE	large_intestine	colorectal	SRR8615854
JHH6_LIVER	liver	liver	SRR8615921
IGR1_SKIN	skin	melanoma	SRR8615845
NCIH1105_LUNG	lung	lung_small_cell	SRR8615329
NCIH1436_LUNG	lung	lung_small_cell	SRR8615946
NCIH1876_LUNG	lung	lung_small_cell	SRR8615614
CORL24_LUNG	lung	lung_small_cell	SRR8615422
COV644_OVARY	ovary	ovary	SRR8615955
GP2D_LARGE_INTESTINE	large_intestine	colorectal	SRR8615381
PECAPJ15_UPPER_AERODIGESTIVE_TRACT	upper_aerodigestive_tract	upper_aerodigestive	SRR8615670
CORL88_LUNG	lung	lung_small_cell	SRR8615426
CORL95_LUNG	lung	lung_small_cell	SRR8615427
PECAPJ49_UPPER_AERODIGESTIVE_TRACT	upper_aerodigestive_tract	upper_aerodigestive	SRR8615305
PECAPJ34CLONEC12_UPPER_AERODIGESTIVE_TRACT	upper_aerodigestive_tract	upper_aerodigestive	SRR8615299
PECAPJ41CLONED2_UPPER_AERODIGESTIVE_TRACT	upper_aerodigestive_tract	upper_aerodigestive	SRR8615298
OV7_OVARY	ovary	ovary	SRR8615873
HT55_LARGE_INTESTINE	large_intestine	colorectal	SRR8616033
OAW42_OVARY	ovary	ovary	SRR8615514
MDST8_LARGE_INTESTINE	large_intestine	colorectal	SRR8615580
OAW28_OVARY	ovary	ovary	SRR8615243
SUIT2_PANCREAS	pancreas	pancreas	SRR8616011
KASUMI1_HAEMATOPOIETIC_AND_LYMPHOID_TISSUE	haematopoietic_and_lymphoid_tissue	AML	SRR8615361
SUPM2_HAEMATOPOIETIC_AND_LYMPHOID_TISSUE	haematopoietic_and_lymphoid_tissue	lymphoma_other	SRR8615928
SKHEP1_LIVER	liver	liver	SRR8615682
OVCAR8_OVARY	ovary	ovary	SRR8615871
NCIH2172_LUNG	lung	lung_NSC	SRR8616110
ISHIKAWAHERAKLIO02ER_ENDOMETRIUM	endometrium	endometrium	SRR8615493
NCIH596_LUNG	lung	lung_NSC	SRR8616162
NCIH650_LUNG	lung	lung_NSC	SRR8616156
SW1573_LUNG	lung	lung_NSC	SRR8615561
OVMANA_OVARY	ovary	ovary	SRR8615734
SKCO1_LARGE_INTESTINE	large_intestine	colorectal	SRR8615680
KARPAS299_HAEMATOPOIETIC_AND_LYMPHOID_TISSUE	haematopoietic_and_lymphoid_tissue	lymphoma_other	SRR8615715
YAPC_PANCREAS	pancreas	pancreas	SRR8618306
HT1197_URINARY_TRACT	urinary_tract	urinary_tract	SRR8616045
A253_SALIVARY_GLAND	salivary_gland	head and neck	SRR8616018
HCC366_LUNG	lung	lung_NSC	SRR8615457
DKMG_CENTRAL_NERVOUS_SYSTEM	central_nervous_system	glioma	SRR8616008
SNU349_KIDNEY	kidney	kidney	SRR8615312
UMUC1_URINARY_TRACT	urinary_tract	urinary_tract	SRR8615335
NAMALWA_HAEMATOPOIETIC_AND_LYMPHOID_TISSUE	haematopoietic_and_lymphoid_tissue	lymphoma_Burkitt	SRR8615345
NCIH292_LUNG	lung	lung_NSC	SRR8615529
59M_OVARY	ovary	ovary	SRR8616171
U118MG_CENTRAL_NERVOUS_SYSTEM	central_nervous_system	glioma	SRR8615688
HCC1833_LUNG	lung	lung_NSC	SRR8616178
RH30_SOFT_TISSUE	soft_tissue	soft_tissue	SRR8615722
TCCSUP_URINARY_TRACT	urinary_tract	urinary_tract	SRR8615826
SNU601_STOMACH	stomach	stomach	SRR8616025
CAL33_UPPER_AERODIGESTIVE_TRACT	upper_aerodigestive_tract	upper_aerodigestive	SRR8615265
SNU668_STOMACH	stomach	stomach	SRR8616029
CORL279_LUNG	lung	lung_small_cell	SRR8615423
GB1_CENTRAL_NERVOUS_SYSTEM	central_nervous_system	glioma	SRR8615732
KURAMOCHI_OVARY	ovary	ovary	SRR8616081
COLO684_ENDOMETRIUM	endometrium	endometrium	SRR8615789
SNU685_ENDOMETRIUM	endometrium	endometrium	SRR8615992
SNU886_LIVER	liver	liver	SRR8615472
NCCSTCK140_STOMACH	stomach	stomach	SRR8615342
NCIH3255_LUNG	lung	lung_NSC	SRR8615806
SNU719_STOMACH	stomach	stomach	SRR8616031
SNU489_CENTRAL_NERVOUS_SYSTEM	central_nervous_system	glioma	SRR8615652
SNU81_LARGE_INTESTINE	large_intestine	colorectal	SRR8616022
A2058_SKIN	skin	melanoma	SRR8615637
SNU1040_LARGE_INTESTINE	large_intestine	colorectal	SRR8615576
SNU1076_UPPER_AERODIGESTIVE_TRACT	upper_aerodigestive_tract	upper_aerodigestive	SRR8615525
SNU175_LARGE_INTESTINE	large_intestine	colorectal	SRR8615935
SNU407_LARGE_INTESTINE	large_intestine	colorectal	SRR8615317
SNU201_CENTRAL_NERVOUS_SYSTEM	central_nervous_system	glioma	SRR8615930
KMS20_HAEMATOPOIETIC_AND_LYMPHOID_TISSUE	haematopoietic_and_lymphoid_tissue	multiple_myeloma	SRR8615349
SNU216_STOMACH	stomach	stomach	SRR8615309
SNU1196_BILIARY_TRACT	biliary_tract	bile_duct	SRR8615565
SNU1079_BILIARY_TRACT	biliary_tract	bile_duct	SRR8615571
HCC1195_LUNG	lung	lung_NSC	SRR8615824
NCIH854_LUNG	lung	lung_NSC	SRR8615978
SNU466_CENTRAL_NERVOUS_SYSTEM	central_nervous_system	glioma	SRR8615656
YD38_UPPER_AERODIGESTIVE_TRACT	upper_aerodigestive_tract	upper_aerodigestive	SRR8618311
SNU1105_CENTRAL_NERVOUS_SYSTEM	central_nervous_system	glioma	SRR8615566
SNU283_LARGE_INTESTINE	large_intestine	colorectal	SRR8615307
SNU46_UPPER_AERODIGESTIVE_TRACT	upper_aerodigestive_tract	upper_aerodigestive	SRR8615657
SNU308_BILIARY_TRACT	biliary_tract	bile_duct	SRR8615306
YD8_UPPER_AERODIGESTIVE_TRACT	upper_aerodigestive_tract	upper_aerodigestive	SRR8618310
SNU245_BILIARY_TRACT	biliary_tract	bile_duct	SRR8615308
SNU478_BILIARY_TRACT	biliary_tract	bile_duct	SRR8615651
SNU410_PANCREAS	pancreas	pancreas	SRR8615316
SNU899_UPPER_AERODIGESTIVE_TRACT	upper_aerodigestive_tract	upper_aerodigestive	SRR8615477
SNU503_LARGE_INTESTINE	large_intestine	colorectal	SRR8615653
SET2_HAEMATOPOIETIC_AND_LYMPHOID_TISSUE	haematopoietic_and_lymphoid_tissue	leukemia_other	SRR8615749
SNU738_CENTRAL_NERVOUS_SYSTEM	central_nervous_system	glioma	SRR8616030
SNU626_CENTRAL_NERVOUS_SYSTEM	central_nervous_system	glioma	SRR8616026
SNU869_BILIARY_TRACT	biliary_tract	bile_duct	SRR8615474
SNU878_LIVER	liver	liver	SRR8615471
SNU840_OVARY	ovary	ovary	SRR8615473
SNU8_OVARY	ovary	ovary	SRR8615478
NCIH684_LIVER	liver	liver	SRR8616159
IGR39_SKIN	skin	melanoma	SRR8615843
DAOY_CENTRAL_NERVOUS_SYSTEM	central_nervous_system	medulloblastoma	SRR8615962
HEP3B217_LIVER	liver	liver	SRR8616130
KYM1_SOFT_TISSUE	soft_tissue	soft_tissue	SRR8615391
LC1F_LUNG	lung	lung_NSC	SRR8616103
CMK_HAEMATOPOIETIC_AND_LYMPHOID_TISSUE	haematopoietic_and_lymphoid_tissue	AML	SRR8616143
JMSU1_URINARY_TRACT	urinary_tract	urinary_tract	SRR8615559
IMR32_AUTONOMIC_GANGLIA	autonomic_ganglia	neuroblastoma	SRR8615842
SUDHL8_HAEMATOPOIETIC_AND_LYMPHOID_TISSUE	haematopoietic_and_lymphoid_tissue	lymphoma_DLBCL	SRR8615947
T3M4_PANCREAS	pancreas	pancreas	SRR8616010
PK45H_PANCREAS	pancreas	pancreas	SRR8615295
HEC59_ENDOMETRIUM	endometrium	endometrium	SRR8615625
T3M10_LUNG	lung	lung_NSC	SRR8615857
NUGC2_STOMACH	stomach	stomach	SRR8615449
PLCPRF5_LIVER	liver	liver	SRR8615968
KPNYN_AUTONOMIC_GANGLIA	autonomic_ganglia	neuroblastoma	SRR8616072
CCFSTTG1_CENTRAL_NERVOUS_SYSTEM	central_nervous_system	glioma	SRR8615248
NCIH929_HAEMATOPOIETIC_AND_LYMPHOID_TISSUE	haematopoietic_and_lymphoid_tissue	multiple_myeloma	SRR8615498
KMRC3_KIDNEY	kidney	kidney	SRR8615353
NCIH2023_LUNG	lung	lung_NSC	SRR8615257
DMS153_LUNG	lung	lung_small_cell	SRR8616003
NCIH1048_LUNG	lung	lung_small_cell	SRR8615341
D341MED_CENTRAL_NERVOUS_SYSTEM	central_nervous_system	medulloblastoma	SRR8615960
NCIH660_PROSTATE	prostate	prostate	SRR8616157
NCIH1618_LUNG	lung	lung_small_cell	SRR8616191
HS675T_FIBROBLAST	large_intestine	colorectal	SRR8615783
PEER_HAEMATOPOIETIC_AND_LYMPHOID_TISSUE	haematopoietic_and_lymphoid_tissue	T-cell_ALL	SRR8615304
SKM1_HAEMATOPOIETIC_AND_LYMPHOID_TISSUE	haematopoietic_and_lymphoid_tissue	AML	SRR8616051
HT144_SKIN	skin	melanoma	SRR8616047
SKMEL31_SKIN	skin	melanoma	SRR8616052
HS839T_FIBROBLAST	skin	melanoma	SRR8615327
HS939T_SKIN	skin	melanoma	SRR8615887
OCILY3_HAEMATOPOIETIC_AND_LYMPHOID_TISSUE	haematopoietic_and_lymphoid_tissue	lymphoma_DLBCL	SRR8615263
HS819T_FIBROBLAST	bone	chondrosarcoma	SRR8615325
NCIH69_LUNG	lung	lung_small_cell	SRR8616152
DV90_LUNG	lung	lung_NSC	SRR8615636
ZR751_BREAST	breast	breast	SRR8618301
KG1_HAEMATOPOIETIC_AND_LYMPHOID_TISSUE	haematopoietic_and_lymphoid_tissue	AML	SRR8615910
SKNBE2_AUTONOMIC_GANGLIA	autonomic_ganglia	neuroblastoma	SRR8615501
HCC70_BREAST	breast	breast	SRR8615452
NCIH2452_PLEURA	pleura	mesothelioma	SRR8615541
SNU1_STOMACH	stomach	stomach	SRR8615933
LOUCY_HAEMATOPOIETIC_AND_LYMPHOID_TISSUE	haematopoietic_and_lymphoid_tissue	T-cell_ALL	SRR8615549
HCC56_LARGE_INTESTINE	large_intestine	colorectal	SRR8615451
NCIH1648_LUNG	lung	lung_NSC	SRR8615954
TO175T_FIBROBLAST	haematopoietic_and_lymphoid_tissue	lymphoma_Hodgkin	SRR8616087
MPP89_PLEURA	pleura	mesothelioma	SRR8615699
PANC0813_PANCREAS	pancreas	pancreas	SRR8615371
MG63_BONE	bone	osteosarcoma	SRR8615240
PK1_PANCREAS	pancreas	pancreas	SRR8615296
HS840T_FIBROBLAST	upper_aerodigestive_tract	upper_aerodigestive	SRR8615328
NCIH23_LUNG	lung	lung_NSC	SRR8615538
TE617T_SOFT_TISSUE	soft_tissue	soft_tissue	SRR8615468
SW1088_CENTRAL_NERVOUS_SYSTEM	central_nervous_system	glioma	SRR8615925
ISTMES2_PLEURA	pleura	mesothelioma	SRR8615487
NCIH1373_LUNG	lung	lung_NSC	SRR8615612
NCIH1930_LUNG	lung	lung_small_cell	SRR8615764
NCIH1623_LUNG	lung	lung_NSC	SRR8616062
HS229T_FIBROBLAST	lung	lung_NSC	SRR8616204
NCIH1838_LUNG	lung	lung_NSC	SRR8615608
NCIH1836_LUNG	lung	lung_small_cell	SRR8615609
HS688AT_FIBROBLAST	skin	melanoma	SRR8615785
PANC0504_PANCREAS	pancreas	pancreas	SRR8615370
HS822T_FIBROBLAST	bone	Ewings_Sarcoma	SRR8615323
BL70_HAEMATOPOIETIC_AND_LYMPHOID_TISSUE	haematopoietic_and_lymphoid_tissue	lymphoma_Burkitt	SRR8616118
CI1_HAEMATOPOIETIC_AND_LYMPHOID_TISSUE	haematopoietic_and_lymphoid_tissue	lymphoma_other	SRR8616137
G292CLONEA141B1_BONE	bone	osteosarcoma	SRR8615737
RCM1_LARGE_INTESTINE	large_intestine	colorectal	SRR8615593
HS737T_FIBROBLAST	bone	giant_cell_tumour	SRR8615790
HS616T_FIBROBLAST	haematopoietic_and_lymphoid_tissue	lymphoma_Hodgkin	SRR8615424
HS600T_FIBROBLAST	skin	melanoma	SRR8615419
TE159T_FIBROBLAST	soft_tissue	soft_tissue	SRR8615620
A101D_SKIN	skin	melanoma	SRR8615646
NCIH1755_LUNG	lung	lung_NSC	SRR8615986
RERFLCKJ_LUNG	lung	lung_NSC	SRR8615590
NCIH1693_LUNG	lung	lung_NSC	SRR8615990
SW780_URINARY_TRACT	urinary_tract	urinary_tract	SRR8615671
HS683_CENTRAL_NERVOUS_SYSTEM	central_nervous_system	glioma	SRR8615784
RKO_LARGE_INTESTINE	large_intestine	colorectal	SRR8615803
HS729_SOFT_TISSUE	soft_tissue	soft_tissue	SRR8615781
JHOS2_OVARY	ovary	ovary	SRR8615922
MCF7_BREAST	breast	breast	SRR8615758
U937_HAEMATOPOIETIC_AND_LYMPHOID_TISSUE	haematopoietic_and_lymphoid_tissue	lymphoma_DLBCL	SRR8615754
SKLMS1_SOFT_TISSUE	soft_tissue	soft_tissue	SRR8615681
HUTU80_SMALL_INTESTINE	small_intestine	duodenal	SRR8615847
HCC202_BREAST	breast	breast	SRR8616175
MEG01_HAEMATOPOIETIC_AND_LYMPHOID_TISSUE	haematopoietic_and_lymphoid_tissue	CML	SRR8615234
REH_HAEMATOPOIETIC_AND_LYMPHOID_TISSUE	haematopoietic_and_lymphoid_tissue	B-cell_ALL	SRR8615597
ONS76_CENTRAL_NERVOUS_SYSTEM	central_nervous_system	medulloblastoma	SRR8615867
SNUC1_LARGE_INTESTINE	large_intestine	colorectal	SRR8615475
SKNDZ_AUTONOMIC_GANGLIA	autonomic_ganglia	neuroblastoma	SRR8616147
DMS114_LUNG	lung	lung_small_cell	SRR8616002
TT_OESOPHAGUS	oesophagus	esophagus	SRR8615727
ST486_HAEMATOPOIETIC_AND_LYMPHOID_TISSUE	haematopoietic_and_lymphoid_tissue	lymphoma_Burkitt	SRR8615373
OC314_OVARY	ovary	ovary	SRR8615513
SW1353_BONE	bone	chondrosarcoma	SRR8615763
MDAMB157_BREAST	breast	breast	SRR8615756
LN18_CENTRAL_NERVOUS_SYSTEM	central_nervous_system	glioma	SRR8615838
769P_KIDNEY	kidney	kidney	SRR8615643
786O_KIDNEY	kidney	kidney	SRR8615642
CAOV3_OVARY	ovary	ovary	SRR8615507
HEPG2_LIVER	liver	liver	SRR8616129
NCIH524_LUNG	lung	lung_small_cell	SRR8616160
NCIH209_LUNG	lung	lung_small_cell	SRR8615604
MIAPACA2_PANCREAS	pancreas	pancreas	SRR8615519
MCAS_OVARY	ovary	ovary	SRR8615757
SBC5_LUNG	lung	lung_small_cell	SRR8616102
COLO829_SKIN	skin	melanoma	SRR8615617
VCAP_PROSTATE	prostate	prostate	SRR8618305
IPC298_SKIN	skin	melanoma	SRR8615494
CAPAN2_PANCREAS	pancreas	pancreas	SRR8615246
EFM192A_BREAST	breast	breast	SRR8615292
HS766T_PANCREAS	pancreas	pancreas	SRR8615320
EFO27_OVARY	ovary	ovary	SRR8615287
A2780_OVARY	ovary	ovary	SRR8616019
NCIH196_LUNG	lung	lung_small_cell	SRR8615261
IGROV1_OVARY	ovary	ovary	SRR8615844
NCIH889_LUNG	lung	lung_small_cell	SRR8615977
NCIH211_LUNG	lung	lung_small_cell	SRR8615607
MDAPCA2B_PROSTATE	prostate	prostate	SRR8615579
SKMEL24_SKIN	skin	melanoma	SRR8616049
K029AX_SKIN	skin	melanoma	SRR8615716
HT1376_URINARY_TRACT	urinary_tract	urinary_tract	SRR8616046
NCIH2171_LUNG	lung	lung_small_cell	SRR8616107
PANC1005_PANCREAS	pancreas	pancreas	SRR8615377
HS695T_SKIN	skin	melanoma	SRR8615778
LOUNH91_LUNG	lung	lung_NSC	SRR8615550
LK2_LUNG	lung	lung_NSC	SRR8615840
TOV21G_OVARY	ovary	ovary	SRR8615729
SKMEL3_SKIN	skin	melanoma	SRR8616053
ASPC1_PANCREAS	pancreas	pancreas	SRR8615412
OVSAHO_OVARY	ovary	ovary	SRR8616155
NCIH441_LUNG	lung	lung_NSC	SRR8615804
RERFLCSQ1_LUNG	lung	lung_NSC	SRR8615797
NCIH2030_LUNG	lung	lung_NSC	SRR8615255
HMCB_SKIN	skin	melanoma	SRR8616126
FUOV1_OVARY	ovary	ovary	SRR8615736
MALME3M_SKIN	skin	melanoma	SRR8615759
KMS12BM_HAEMATOPOIETIC_AND_LYMPHOID_TISSUE	haematopoietic_and_lymphoid_tissue	multiple_myeloma	SRR8615351
T98G_CENTRAL_NERVOUS_SYSTEM	central_nervous_system	glioma	SRR8615830
HL60_HAEMATOPOIETIC_AND_LYMPHOID_TISSUE	haematopoietic_and_lymphoid_tissue	AML	SRR8616133
DBTRG05MG_CENTRAL_NERVOUS_SYSTEM	central_nervous_system	glioma	SRR8615953
HEYA8_OVARY	ovary	ovary	SRR8616132
NCIH2122_LUNG	lung	lung_NSC	SRR8615813
MELJUSO_SKIN	skin	melanoma	SRR8615232
SW620_LARGE_INTESTINE	large_intestine	colorectal	SRR8615459
HCT116_LARGE_INTESTINE	large_intestine	colorectal	SRR8615282
VMRCRCZ_KIDNEY	kidney	kidney	SRR8618315
DU145_PROSTATE	prostate	prostate	SRR8615300
MM1S_HAEMATOPOIETIC_AND_LYMPHOID_TISSUE	haematopoietic_and_lymphoid_tissue	multiple_myeloma	SRR8616070
L33_PANCREAS	pancreas	pancreas	SRR8615480
A549_LUNG	lung	lung_NSC	SRR8616017
A172_CENTRAL_NERVOUS_SYSTEM	central_nervous_system	glioma	SRR8615648
NCIH1975_LUNG	lung	lung_NSC	SRR8615260
COLO679_SKIN	skin	melanoma	SRR8615639
KP2_PANCREAS	pancreas	pancreas	SRR8615951
HUH1_LIVER	liver	liver	SRR8615664
MDAMB453_BREAST	breast	breast	SRR8615577
PANC0403_PANCREAS	pancreas	pancreas	SRR8615765
TYKNU_OVARY	ovary	ovary	SRR8615895
OVISE_OVARY	ovary	ovary	SRR8615879
EFM19_BREAST	breast	breast	SRR8615289
MELHO_SKIN	skin	melanoma	SRR8615233
RL_HAEMATOPOIETIC_AND_LYMPHOID_TISSUE	haematopoietic_and_lymphoid_tissue	lymphoma_other	SRR8615747
G361_SKIN	skin	melanoma	SRR8615738
NCIH647_LUNG	lung	lung_NSC	SRR8616163
GMS10_CENTRAL_NERVOUS_SYSTEM	central_nervous_system	glioma	SRR8615383
SEM_HAEMATOPOIETIC_AND_LYMPHOID_TISSUE	haematopoietic_and_lymphoid_tissue	B-cell_ALL	SRR8615750
HLFA_FIBROBLAST	lung	lung_NSC	SRR8616136
42MGBA_CENTRAL_NERVOUS_SYSTEM	central_nervous_system	glioma	SRR8616173
HCC44_LUNG	lung	lung_NSC	SRR8615456
KYSE70_OESOPHAGUS	oesophagus	esophagus	SRR8615482
GAMG_CENTRAL_NERVOUS_SYSTEM	central_nervous_system	glioma	SRR8615742
NCIH522_LUNG	lung	lung_NSC	SRR8615798
EN_ENDOMETRIUM	endometrium	endometrium	SRR8615294
PK59_PANCREAS	pancreas	pancreas	SRR8615969
COLO741_SKIN	skin	melanoma	SRR8615788
HDMYZ_HAEMATOPOIETIC_AND_LYMPHOID_TISSUE	haematopoietic_and_lymphoid_tissue	lymphoma_Hodgkin	SRR8615279
NCIH661_LUNG	lung	lung_NSC	SRR8616158
LNCAPCLONEFGC_PROSTATE	prostate	prostate	SRR8615547
LS411N_LARGE_INTESTINE	large_intestine	colorectal	SRR8615393
HCC78_LUNG	lung	lung_NSC	SRR8615460
YKG1_CENTRAL_NERVOUS_SYSTEM	central_nervous_system	glioma	SRR8618312
ESS1_ENDOMETRIUM	endometrium	endometrium	SRR8616219
U251MG_CENTRAL_NERVOUS_SYSTEM	central_nervous_system	glioma	SRR8615690
TE11_OESOPHAGUS	oesophagus	esophagus	SRR8615828
KS1_CENTRAL_NERVOUS_SYSTEM	central_nervous_system	glioma	SRR8616073
HEC1A_ENDOMETRIUM	endometrium	endometrium	SRR8615275
TE1_OESOPHAGUS	oesophagus	esophagus	SRR8615464
JHUEM2_ENDOMETRIUM	endometrium	endometrium	SRR8615553
RERFLCAD1_LUNG	lung	lung_NSC	SRR8615599
TE5_OESOPHAGUS	oesophagus	esophagus	SRR8615469
KELLY_AUTONOMIC_GANGLIA	autonomic_ganglia	neuroblastoma	SRR8615357
NCIH1155_LUNG	lung	lung_NSC	SRR8615600
TE15_OESOPHAGUS	oesophagus	esophagus	SRR8615222
ABC1_LUNG	lung	lung_NSC	SRR8615407
8MGBA_CENTRAL_NERVOUS_SYSTEM	central_nervous_system	glioma	SRR8615647
NCIH1703_LUNG	lung	lung_NSC	SRR8615984
AGS_STOMACH	stomach	stomach	SRR8615404
QGP1_PANCREAS	pancreas	pancreas	SRR8615971
DETROIT562_UPPER_AERODIGESTIVE_TRACT	upper_aerodigestive_tract	upper_aerodigestive	SRR8616007
BT474_BREAST	breast	breast	SRR8616195
ACHN_KIDNEY	kidney	kidney	SRR8615405
LOVO_LARGE_INTESTINE	large_intestine	colorectal	SRR8616185
NCIH1581_LUNG	lung	lung_NSC	SRR8616192
SCABER_URINARY_TRACT	urinary_tract	urinary_tract	SRR8616099
SKMEL30_SKIN	skin	melanoma	SRR8616055
OVKATE_OVARY	ovary	ovary	SRR8615753
22RV1_PROSTATE	prostate	prostate	SRR8616169
C32_SKIN	skin	melanoma	SRR8616201
PANC0327_PANCREAS	pancreas	pancreas	SRR8615436
RPMI8226_HAEMATOPOIETIC_AND_LYMPHOID_TISSUE	haematopoietic_and_lymphoid_tissue	multiple_myeloma	SRR8616028
ES2_OVARY	ovary	ovary	SRR8616220
NCIH1395_LUNG	lung	lung_NSC	SRR8615945
NCIH1781_LUNG	lung	lung_NSC	SRR8615979
LS1034_LARGE_INTESTINE	large_intestine	colorectal	SRR8615396
G402_SOFT_TISSUE	soft_tissue	soft_tissue	SRR8615740
NCIH146_LUNG	lung	lung_small_cell	SRR8616188
SW48_LARGE_INTESTINE	large_intestine	colorectal	SRR8615504
CHP212_AUTONOMIC_GANGLIA	autonomic_ganglia	neuroblastoma	SRR8616083
LS180_LARGE_INTESTINE	large_intestine	colorectal	SRR8615398
SW403_LARGE_INTESTINE	large_intestine	colorectal	SRR8616058
NCIH747_LARGE_INTESTINE	large_intestine	colorectal	SRR8615462
RT4_URINARY_TRACT	urinary_tract	urinary_tract	SRR8615431
KATOIII_STOMACH	stomach	stomach	SRR8615362
BDCM_HAEMATOPOIETIC_AND_LYMPHOID_TISSUE	haematopoietic_and_lymphoid_tissue	B-cell_ALL	SRR8615770
SW1417_LARGE_INTESTINE	large_intestine	colorectal	SRR8615563
SW948_LARGE_INTESTINE	large_intestine	colorectal	SRR8615856
HS606T_FIBROBLAST	breast	breast	SRR8615418
MDAMB415_BREAST	breast	breast	SRR8615582
DMS79_LUNG	lung	lung_small_cell	SRR8615893
NCIH2106_LUNG	lung	lung_NSC	SRR8615605
SW579_THYROID	thyroid	thyroid	SRR8615892
MDAMB468_BREAST	breast	breast	SRR8615578
NCIH526_LUNG	lung	lung_small_cell	SRR8616161
TOV112D_OVARY	ovary	ovary	SRR8616085
BT549_BREAST	breast	breast	SRR8616197
NCIH2196_LUNG	lung	lung_small_cell	SRR8616109
CAL851_BREAST	breast	breast	SRR8615528
EFO21_OVARY	ovary	ovary	SRR8615290
A375_SKIN	skin	melanoma	SRR8616020
HT29_LARGE_INTESTINE	large_intestine	colorectal	SRR8616032
NCIH446_LUNG	lung	lung_small_cell	SRR8615811
HS294T_SKIN	skin	melanoma	SRR8615414
SKMEL5_SKIN	skin	melanoma	SRR8616056
HS944T_SKIN	skin	melanoma	SRR8615889
TCCPAN2_PANCREAS	pancreas	pancreas	SRR8615825
RMGI_OVARY	ovary	ovary	SRR8615439
PC3_PROSTATE	prostate	prostate	SRR8615641
K562_HAEMATOPOIETIC_AND_LYMPHOID_TISSUE	haematopoietic_and_lymphoid_tissue	CML	SRR8615717
RT112_URINARY_TRACT	urinary_tract	urinary_tract	SRR8615432
NUGC3_STOMACH	stomach	stomach	SRR8615450
U87MG_CENTRAL_NERVOUS_SYSTEM	central_nervous_system	glioma	SRR8615723
CAKI2_KIDNEY	kidney	kidney	SRR8615271
OE19_OESOPHAGUS	oesophagus	esophagus	SRR8615226
KMRC2_KIDNEY	kidney	kidney	SRR8615356
JHH2_LIVER	liver	liver	SRR8615918
IM95_STOMACH	stomach	stomach	SRR8615841
MV411_HAEMATOPOIETIC_AND_LYMPHOID_TISSUE	haematopoietic_and_lymphoid_tissue	AML	SRR8615687
WM2664_SKIN	skin	melanoma	SRR8618314
KMRC1_KIDNEY	kidney	kidney	SRR8615902
KM12_LARGE_INTESTINE	large_intestine	colorectal	SRR8615906
T84_LARGE_INTESTINE	large_intestine	colorectal	SRR8615829
CALU1_LUNG	lung	lung_NSC	SRR8615533
LOXIMVI_SKIN	skin	melanoma	SRR8616186
NCIH2170_LUNG	lung	lung_NSC	SRR8616108
SQ1_LUNG	lung	lung_NSC	SRR8616184
AN3CA_ENDOMETRIUM	endometrium	endometrium	SRR8615413
NCIH2444_LUNG	lung	lung_NSC	SRR8615536
UACC257_SKIN	skin	melanoma	SRR8615340
KYSE510_OESOPHAGUS	oesophagus	esophagus	SRR8615500
MOLM13_HAEMATOPOIETIC_AND_LYMPHOID_TISSUE	haematopoietic_and_lymphoid_tissue	AML	SRR8616069
HUPT4_PANCREAS	pancreas	pancreas	SRR8615668
KYSE30_OESOPHAGUS	oesophagus	esophagus	SRR8616039
KYSE150_OESOPHAGUS	oesophagus	esophagus	SRR8616034
PSN1_PANCREAS	pancreas	pancreas	SRR8615974
NCIH1299_LUNG	lung	lung_NSC	SRR8615898
PATU8988T_PANCREAS	pancreas	pancreas	SRR8615359
IGR37_SKIN	skin	melanoma	SRR8615846
LN443_CENTRAL_NERVOUS_SYSTEM	central_nervous_system	glioma	SRR8615545
SLR23_KIDNEY	kidney	kidney	SRR8615864
HMEL_BREAST	breast	breast	SRR8616207
OELE_OVARY	ovary	ovary	SRR8615229
LN235_CENTRAL_NERVOUS_SYSTEM	central_nervous_system	glioma	SRR8615835
LN428_CENTRAL_NERVOUS_SYSTEM	central_nervous_system	glioma	SRR8615544
SLR24_KIDNEY	kidney	kidney	SRR8615865
EWS502_BONE	bone	Ewings_Sarcoma	SRR8616213
SALE_LUNG	lung	undefined	SRR8616104
HCC2814_LUNG	lung	lung_NSC	SRR8615997
TIG3TD_FIBROBLAST	lung	undefined	SRR8616088
SF172_CENTRAL_NERVOUS_SYSTEM	central_nervous_system	glioma	SRR8615751
PRECLH_PROSTATE	prostate	prostate	SRR8615973
U343_CENTRAL_NERVOUS_SYSTEM	central_nervous_system	glioma	SRR8615693
LN215_CENTRAL_NERVOUS_SYSTEM	central_nervous_system	glioma	SRR8615837
LN464_CENTRAL_NERVOUS_SYSTEM	central_nervous_system	glioma	SRR8615546
SLR25_KIDNEY	kidney	kidney	SRR8615866
U178_CENTRAL_NERVOUS_SYSTEM	central_nervous_system	glioma	SRR8615689
HEKTE_KIDNEY	kidney	kidney	SRR8615627
SLR26_KIDNEY	kidney	kidney	SRR8615851
SKRC20_KIDNEY	kidney	kidney	SRR8615860
SF767_CERVIX	cervix	cervical	SRR8615330
A1207_CENTRAL_NERVOUS_SYSTEM	central_nervous_system	glioma	SRR8615649
LN319_CENTRAL_NERVOUS_SYSTEM	central_nervous_system	glioma	SRR8615403
HCC364_LUNG	lung	lung_NSC	SRR8615897
LN382_CENTRAL_NERVOUS_SYSTEM	central_nervous_system	glioma	SRR8615872
IOMMLEE_CENTRAL_NERVOUS_SYSTEM	central_nervous_system	meningioma	SRR8615491
SLR21_KIDNEY	kidney	kidney	SRR8615863
LNZ308_CENTRAL_NERVOUS_SYSTEM	central_nervous_system	glioma	SRR8615548
LN340_CENTRAL_NERVOUS_SYSTEM	central_nervous_system	glioma	SRR8615400
HCC827GR5_LUNG	lung	lung_NSC	SRR8615461
SLR20_KIDNEY	kidney	kidney	SRR8615862
EW8_BONE	bone	Ewings_Sarcoma	SRR8616214
UOK101_KIDNEY	kidney	kidney	SRR8615332
JHESOAD1_OESOPHAGUS	oesophagus	esophagus	SRR8615484
CH157MN_CENTRAL_NERVOUS_SYSTEM	central_nervous_system	meningioma	SRR8616082
MOLP2_HAEMATOPOIETIC_AND_LYMPHOID_TISSUE	haematopoietic_and_lymphoid_tissue	multiple_myeloma	SRR8616066
SCC25_UPPER_AERODIGESTIVE_TRACT	upper_aerodigestive_tract	upper_aerodigestive	SRR8616097
MHHNB11_AUTONOMIC_GANGLIA	autonomic_ganglia	neuroblastoma	SRR8615522
HCC1806_BREAST	breast	breast	SRR8616177
GRANTA519_HAEMATOPOIETIC_AND_LYMPHOID_TISSUE	haematopoietic_and_lymphoid_tissue	lymphoma_other	SRR8615380
MONOMAC6_HAEMATOPOIETIC_AND_LYMPHOID_TISSUE	haematopoietic_and_lymphoid_tissue	AML	SRR8615696
MKN7_STOMACH	stomach	stomach	SRR8616068
SW1710_URINARY_TRACT	urinary_tract	urinary_tract	SRR8615562
MOLT13_HAEMATOPOIETIC_AND_LYMPHOID_TISSUE	haematopoietic_and_lymphoid_tissue	T-cell_ALL	SRR8616061
SR786_HAEMATOPOIETIC_AND_LYMPHOID_TISSUE	haematopoietic_and_lymphoid_tissue	lymphoma_other	SRR8615372
SCC15_UPPER_AERODIGESTIVE_TRACT	upper_aerodigestive_tract	upper_aerodigestive	SRR8616100
RS5_FIBROBLAST	pleura	mesothelioma	SRR8615433
NCIH2126_LUNG	lung	lung_NSC	SRR8615814
NCIH1385_LUNG	lung	lung_NSC	SRR8615616
HCC827_LUNG	lung	lung_NSC	SRR8615284
RD_SOFT_TISSUE	soft_tissue	soft_tissue	SRR8615595
TT_THYROID	thyroid	thyroid	SRR8615726
TF1_HAEMATOPOIETIC_AND_LYMPHOID_TISSUE	haematopoietic_and_lymphoid_tissue	AML	SRR8616093
HS172T_FIBROBLAST	urinary_tract	urinary_tract	SRR8616203
HS834T_FIBROBLAST	skin	melanoma	SRR8615324
TE125T_FIBROBLAST	soft_tissue	soft_tissue	SRR8615833
8305C_THYROID	thyroid	thyroid	SRR8615645
UACC812_BREAST	breast	breast	SRR8615338
ALLSIL_HAEMATOPOIETIC_AND_LYMPHOID_TISSUE	haematopoietic_and_lymphoid_tissue	T-cell_ALL	SRR8615411
KASUMI2_HAEMATOPOIETIC_AND_LYMPHOID_TISSUE	haematopoietic_and_lymphoid_tissue	leukemia_other	SRR8615360
DND41_HAEMATOPOIETIC_AND_LYMPHOID_TISSUE	haematopoietic_and_lymphoid_tissue	T-cell_ALL	SRR8615632
ME1_HAEMATOPOIETIC_AND_LYMPHOID_TISSUE	haematopoietic_and_lymphoid_tissue	AML	SRR8615585
DM3_FIBROBLAST	pleura	mesothelioma	SRR8616009
JEKO1_HAEMATOPOIETIC_AND_LYMPHOID_TISSUE	haematopoietic_and_lymphoid_tissue	lymphoma_other	SRR8615489
JJN3_HAEMATOPOIETIC_AND_LYMPHOID_TISSUE	haematopoietic_and_lymphoid_tissue	multiple_myeloma	SRR8615557
NUDHL1_HAEMATOPOIETIC_AND_LYMPHOID_TISSUE	haematopoietic_and_lymphoid_tissue	lymphoma_DLBCL	SRR8615440
CL14_LARGE_INTESTINE	large_intestine	colorectal	SRR8616140
KYO1_HAEMATOPOIETIC_AND_LYMPHOID_TISSUE	haematopoietic_and_lymphoid_tissue	CML	SRR8615943
JL1_PLEURA	pleura	mesothelioma	SRR8615555
CAL148_BREAST	breast	breast	SRR8615268
NALM19_HAEMATOPOIETIC_AND_LYMPHOID_TISSUE	haematopoietic_and_lymphoid_tissue	B-cell_ALL	SRR8615318
HPBALL_HAEMATOPOIETIC_AND_LYMPHOID_TISSUE	haematopoietic_and_lymphoid_tissue	T-cell_ALL	SRR8616210
SUPT11_HAEMATOPOIETIC_AND_LYMPHOID_TISSUE	haematopoietic_and_lymphoid_tissue	lymphoma_other	SRR8615927
CL40_LARGE_INTESTINE	large_intestine	colorectal	SRR8616142
MDAMB134VI_BREAST	breast	breast	SRR8615755
HCC1500_BREAST	breast	breast	SRR8616180
HCC1599_BREAST	breast	breast	SRR8616183
OCIAML3_HAEMATOPOIETIC_AND_LYMPHOID_TISSUE	haematopoietic_and_lymphoid_tissue	AML	SRR8615242
SUDHL10_HAEMATOPOIETIC_AND_LYMPHOID_TISSUE	haematopoietic_and_lymphoid_tissue	lymphoma_DLBCL	SRR8615376
SUDHL4_HAEMATOPOIETIC_AND_LYMPHOID_TISSUE	haematopoietic_and_lymphoid_tissue	lymphoma_DLBCL	SRR8615378
RH41_SOFT_TISSUE	soft_tissue	soft_tissue	SRR8615800
OCILY19_HAEMATOPOIETIC_AND_LYMPHOID_TISSUE	haematopoietic_and_lymphoid_tissue	lymphoma_DLBCL	SRR8615509
MOLM6_HAEMATOPOIETIC_AND_LYMPHOID_TISSUE	haematopoietic_and_lymphoid_tissue	CML	SRR8616063
SKMM2_HAEMATOPOIETIC_AND_LYMPHOID_TISSUE	haematopoietic_and_lymphoid_tissue	multiple_myeloma	SRR8615503
KASUMI6_HAEMATOPOIETIC_AND_LYMPHOID_TISSUE	haematopoietic_and_lymphoid_tissue	AML	SRR8615363
HS698T_FIBROBLAST	large_intestine	colorectal	SRR8615779
UACC893_BREAST	breast	breast	SRR8615337
MINO_HAEMATOPOIETIC_AND_LYMPHOID_TISSUE	haematopoietic_and_lymphoid_tissue	lymphoma_other	SRR8615520
CHP126_AUTONOMIC_GANGLIA	autonomic_ganglia	neuroblastoma	SRR8615526
COLO680N_OESOPHAGUS	oesophagus	esophagus	SRR8615991
COLO678_LARGE_INTESTINE	large_intestine	colorectal	SRR8615792
LAMA84_HAEMATOPOIETIC_AND_LYMPHOID_TISSUE	haematopoietic_and_lymphoid_tissue	CML	SRR8615684
CMLT1_HAEMATOPOIETIC_AND_LYMPHOID_TISSUE	haematopoietic_and_lymphoid_tissue	CML	SRR8616144
EHEB_HAEMATOPOIETIC_AND_LYMPHOID_TISSUE	haematopoietic_and_lymphoid_tissue	lymphoma_other	SRR8615288
CAL54_KIDNEY	kidney	kidney	SRR8615315
BV173_HAEMATOPOIETIC_AND_LYMPHOID_TISSUE	haematopoietic_and_lymphoid_tissue	CML	SRR8616198
DOHH2_HAEMATOPOIETIC_AND_LYMPHOID_TISSUE	haematopoietic_and_lymphoid_tissue	lymphoma_DLBCL	SRR8615631
EOL1_HAEMATOPOIETIC_AND_LYMPHOID_TISSUE	haematopoietic_and_lymphoid_tissue	AML	SRR8616218
NALM6_HAEMATOPOIETIC_AND_LYMPHOID_TISSUE	haematopoietic_and_lymphoid_tissue	B-cell_ALL	SRR8615346
VMCUB1_URINARY_TRACT	urinary_tract	urinary_tract	SRR8618300
LP1_HAEMATOPOIETIC_AND_LYMPHOID_TISSUE	haematopoietic_and_lymphoid_tissue	multiple_myeloma	SRR8615397
LXF289_LUNG	lung	lung_NSC	SRR8615401
MONOMAC1_HAEMATOPOIETIC_AND_LYMPHOID_TISSUE	haematopoietic_and_lymphoid_tissue	AML	SRR8615695
PL21_HAEMATOPOIETIC_AND_LYMPHOID_TISSUE	haematopoietic_and_lymphoid_tissue	AML	SRR8615970
PF382_HAEMATOPOIETIC_AND_LYMPHOID_TISSUE	haematopoietic_and_lymphoid_tissue	T-cell_ALL	SRR8615303
NALM1_HAEMATOPOIETIC_AND_LYMPHOID_TISSUE	haematopoietic_and_lymphoid_tissue	CML	SRR8615314
OCIAML2_HAEMATOPOIETIC_AND_LYMPHOID_TISSUE	haematopoietic_and_lymphoid_tissue	AML	SRR8615512
MHHCALL3_HAEMATOPOIETIC_AND_LYMPHOID_TISSUE	haematopoietic_and_lymphoid_tissue	B-cell_ALL	SRR8615523
JURLMK1_HAEMATOPOIETIC_AND_LYMPHOID_TISSUE	haematopoietic_and_lymphoid_tissue	CML	SRR8615713
OCIAML5_HAEMATOPOIETIC_AND_LYMPHOID_TISSUE	haematopoietic_and_lymphoid_tissue	AML	SRR8615510
KE37_HAEMATOPOIETIC_AND_LYMPHOID_TISSUE	haematopoietic_and_lymphoid_tissue	leukemia_other	SRR8615367
JK1_HAEMATOPOIETIC_AND_LYMPHOID_TISSUE	haematopoietic_and_lymphoid_tissue	CML	SRR8615556
RI1_HAEMATOPOIETIC_AND_LYMPHOID_TISSUE	haematopoietic_and_lymphoid_tissue	lymphoma_other	SRR8615801
KARPAS422_HAEMATOPOIETIC_AND_LYMPHOID_TISSUE	haematopoietic_and_lymphoid_tissue	lymphoma_DLBCL	SRR8615704
L540_HAEMATOPOIETIC_AND_LYMPHOID_TISSUE	haematopoietic_and_lymphoid_tissue	lymphoma_Hodgkin	SRR8615683
CAL78_BONE	bone	chondrosarcoma	SRR8615527
HDQP1_BREAST	breast	breast	SRR8615278
MHHCALL4_HAEMATOPOIETIC_AND_LYMPHOID_TISSUE	haematopoietic_and_lymphoid_tissue	B-cell_ALL	SRR8615524
MUTZ5_HAEMATOPOIETIC_AND_LYMPHOID_TISSUE	haematopoietic_and_lymphoid_tissue	B-cell_ALL	SRR8615686
ONCODG1_OVARY	ovary	ovary	SRR8615230
HDLM2_HAEMATOPOIETIC_AND_LYMPHOID_TISSUE	haematopoietic_and_lymphoid_tissue	lymphoma_Hodgkin	SRR8615280
CAL29_URINARY_TRACT	urinary_tract	urinary_tract	SRR8615266
KOPN8_HAEMATOPOIETIC_AND_LYMPHOID_TISSUE	haematopoietic_and_lymphoid_tissue	B-cell_ALL	SRR8615706
SCLC21H_LUNG	lung	lung_small_cell	SRR8616096
CALU3_LUNG	lung	lung_NSC	SRR8615534
NCIH1435_LUNG	lung	lung_NSC	SRR8615589
NCIH2009_LUNG	lung	lung_NSC	SRR8615258
NCIH1869_LUNG	lung	lung_NSC	SRR8615615
HS852T_SKIN	skin	melanoma	SRR8615882
HCC1419_BREAST	breast	breast	SRR8615821
BT483_BREAST	breast	breast	SRR8616196
HS281T_FIBROBLAST	breast	breast	SRR8615415
HS934T_FIBROBLAST	skin	melanoma	SRR8615885
HCC4006_LUNG	lung	lung_NSC	SRR8615455
HCC1428_BREAST	breast	breast	SRR8615816
KU812_HAEMATOPOIETIC_AND_LYMPHOID_TISSUE	haematopoietic_and_lymphoid_tissue	CML	SRR8616080
SHP77_LUNG	lung	lung_small_cell	SRR8615674
TE441T_SOFT_TISSUE	soft_tissue	soft_tissue	SRR8615463
NB1_AUTONOMIC_GANGLIA	autonomic_ganglia	neuroblastoma	SRR8615344
HS274T_FIBROBLAST	breast	breast	SRR8615416
PFEIFFER_HAEMATOPOIETIC_AND_LYMPHOID_TISSUE	haematopoietic_and_lymphoid_tissue	lymphoma_DLBCL	SRR8615302
ZR7530_BREAST	breast	breast	SRR8618304
HS863T_FIBROBLAST	bone	Ewings_Sarcoma	SRR8615881
NCIH841_LUNG	lung	lung_small_cell	SRR8615975
HS821T_FIBROBLAST	bone	giant_cell_tumour	SRR8615326
NCIH1944_LUNG	lung	lung_NSC	SRR8615603
NCIH2405_LUNG	lung	lung_NSC	SRR8615535
DEL_HAEMATOPOIETIC_AND_LYMPHOID_TISSUE	haematopoietic_and_lymphoid_tissue	lymphoma_other	SRR8616006
BEN_LUNG	lung	lung_NSC	SRR8615771
COLO320_LARGE_INTESTINE	large_intestine	colorectal	SRR8616146
RPMI8402_HAEMATOPOIETIC_AND_LYMPHOID_TISSUE	haematopoietic_and_lymphoid_tissue	T-cell_ALL	SRR8615435
SUDHL1_HAEMATOPOIETIC_AND_LYMPHOID_TISSUE	haematopoietic_and_lymphoid_tissue	lymphoma_other	SRR8615448
P12ICHIKAWA_HAEMATOPOIETIC_AND_LYMPHOID_TISSUE	haematopoietic_and_lymphoid_tissue	T-cell_ALL	SRR8616149
BFTC905_URINARY_TRACT	urinary_tract	urinary_tract	SRR8615768
BFTC909_KIDNEY	kidney	kidney	SRR8615769
MHHES1_BONE	bone	Ewings_Sarcoma	SRR8615521
JVM3_HAEMATOPOIETIC_AND_LYMPHOID_TISSUE	haematopoietic_and_lymphoid_tissue	lymphoma_other	SRR8615711
NOMO1_HAEMATOPOIETIC_AND_LYMPHOID_TISSUE	haematopoietic_and_lymphoid_tissue	AML	SRR8615443
NCIH727_LUNG	lung	carcinoid	SRR8615465
HS343T_FIBROBLAST	breast	breast	SRR8615421
HCC2935_LUNG	lung	lung_NSC	SRR8615996
HS888T_FIBROBLAST	bone	osteosarcoma	SRR8615883
MKN45_STOMACH	stomach	stomach	SRR8615515
8505C_THYROID	thyroid	thyroid	SRR8615644
KU1919_URINARY_TRACT	urinary_tract	urinary_tract	SRR8616074
KCL22_HAEMATOPOIETIC_AND_LYMPHOID_TISSUE	haematopoietic_and_lymphoid_tissue	CML	SRR8615365
CADOES1_BONE	bone	Ewings_Sarcoma	SRR8615273
S117_THYROID	soft_tissue	soft_tissue	SRR8615587
EM2_HAEMATOPOIETIC_AND_LYMPHOID_TISSUE	haematopoietic_and_lymphoid_tissue	CML	SRR8615293
OPM2_HAEMATOPOIETIC_AND_LYMPHOID_TISSUE	haematopoietic_and_lymphoid_tissue	multiple_myeloma	SRR8615877
CAL62_THYROID	thyroid	thyroid	SRR8615569
LCLC103H_LUNG	lung	lung_NSC	SRR8616115
JURKAT_HAEMATOPOIETIC_AND_LYMPHOID_TISSUE	haematopoietic_and_lymphoid_tissue	T-cell_ALL	SRR8615712
697_HAEMATOPOIETIC_AND_LYMPHOID_TISSUE	haematopoietic_and_lymphoid_tissue	leukemia_other	SRR8616164
MHHCALL2_HAEMATOPOIETIC_AND_LYMPHOID_TISSUE	haematopoietic_and_lymphoid_tissue	B-cell_ALL	SRR8615239
M07E_HAEMATOPOIETIC_AND_LYMPHOID_TISSUE	haematopoietic_and_lymphoid_tissue	AML	SRR8615762
L428_HAEMATOPOIETIC_AND_LYMPHOID_TISSUE	haematopoietic_and_lymphoid_tissue	lymphoma_Hodgkin	SRR8615486
MOLT16_HAEMATOPOIETIC_AND_LYMPHOID_TISSUE	haematopoietic_and_lymphoid_tissue	T-cell_ALL	SRR8616060
NB4_HAEMATOPOIETIC_AND_LYMPHOID_TISSUE	haematopoietic_and_lymphoid_tissue	AML	SRR8615343
LCLC97TM1_LUNG	lung	lung_NSC	SRR8615719
2313287_STOMACH	stomach	stomach	SRR8616168
BHT101_THYROID	thyroid	thyroid	SRR8615776
JVM2_HAEMATOPOIETIC_AND_LYMPHOID_TISSUE	haematopoietic_and_lymphoid_tissue	lymphoma_other	SRR8615710
CAL51_BREAST	breast	breast	SRR8615264
L363_HAEMATOPOIETIC_AND_LYMPHOID_TISSUE	haematopoietic_and_lymphoid_tissue	multiple_myeloma	SRR8615485
KMH2_HAEMATOPOIETIC_AND_LYMPHOID_TISSUE	haematopoietic_and_lymphoid_tissue	lymphoma_Hodgkin	SRR8615908
SIMA_AUTONOMIC_GANGLIA	autonomic_ganglia	neuroblastoma	SRR8615675
NUDUL1_HAEMATOPOIETIC_AND_LYMPHOID_TISSUE	haematopoietic_and_lymphoid_tissue	lymphoma_other	SRR8615441
BC3C_URINARY_TRACT	urinary_tract	urinary_tract	SRR8615775
SUDHL6_HAEMATOPOIETIC_AND_LYMPHOID_TISSUE	haematopoietic_and_lymphoid_tissue	lymphoma_DLBCL	SRR8615369
KARPAS620_HAEMATOPOIETIC_AND_LYMPHOID_TISSUE	haematopoietic_and_lymphoid_tissue	multiple_myeloma	SRR8615705
REC1_HAEMATOPOIETIC_AND_LYMPHOID_TISSUE	haematopoietic_and_lymphoid_tissue	lymphoma_other	SRR8615594
OCIM1_HAEMATOPOIETIC_AND_LYMPHOID_TISSUE	haematopoietic_and_lymphoid_tissue	AML	SRR8615262
MEC1_HAEMATOPOIETIC_AND_LYMPHOID_TISSUE	haematopoietic_and_lymphoid_tissue	lymphoma_other	SRR8615586
SIGM5_HAEMATOPOIETIC_AND_LYMPHOID_TISSUE	haematopoietic_and_lymphoid_tissue	AML	SRR8615673
SUDHL5_HAEMATOPOIETIC_AND_LYMPHOID_TISSUE	haematopoietic_and_lymphoid_tissue	lymphoma_DLBCL	SRR8615368
BCPAP_THYROID	thyroid	thyroid	SRR8615773
639V_URINARY_TRACT	urinary_tract	urinary_tract	SRR8616170
CL11_LARGE_INTESTINE	large_intestine	colorectal	SRR8616139
TT2609C02_THYROID	thyroid	thyroid	SRR8615728
CL34_LARGE_INTESTINE	large_intestine	colorectal	SRR8616141
RCHACV_HAEMATOPOIETIC_AND_LYMPHOID_TISSUE	haematopoietic_and_lymphoid_tissue	leukemia_other	SRR8615965
CAL120_BREAST	breast	breast	SRR8615270
647V_URINARY_TRACT	urinary_tract	urinary_tract	SRR8616165
RH18_SOFT_TISSUE	soft_tissue	soft_tissue	SRR8615718
MOLM16_HAEMATOPOIETIC_AND_LYMPHOID_TISSUE	haematopoietic_and_lymphoid_tissue	AML	SRR8616064
F36P_HAEMATOPOIETIC_AND_LYMPHOID_TISSUE	haematopoietic_and_lymphoid_tissue	AML	SRR8616216
EJM_HAEMATOPOIETIC_AND_LYMPHOID_TISSUE	haematopoietic_and_lymphoid_tissue	multiple_myeloma	SRR8615285
WSUDLCL2_HAEMATOPOIETIC_AND_LYMPHOID_TISSUE	haematopoietic_and_lymphoid_tissue	lymphoma_DLBCL	SRR8618307
JIMT1_BREAST	breast	breast	SRR8615558
ML1_THYROID	thyroid	thyroid	SRR8616067
AMO1_HAEMATOPOIETIC_AND_LYMPHOID_TISSUE	haematopoietic_and_lymphoid_tissue	multiple_myeloma	SRR8615408
MOLP8_HAEMATOPOIETIC_AND_LYMPHOID_TISSUE	haematopoietic_and_lymphoid_tissue	multiple_myeloma	SRR8616065
JHUEM7_ENDOMETRIUM	endometrium	endometrium	SRR8615551
OE21_OESOPHAGUS	oesophagus	esophagus	SRR8615227
NCIH2073_LUNG	lung	lung_NSC	SRR8615252
HNT34_HAEMATOPOIETIC_AND_LYMPHOID_TISSUE	haematopoietic_and_lymphoid_tissue	AML	SRR8616208
PLB985_HAEMATOPOIETIC_AND_LYMPHOID_TISSUE	haematopoietic_and_lymphoid_tissue	AML	SRR8615967
SKNO1_HAEMATOPOIETIC_AND_LYMPHOID_TISSUE	haematopoietic_and_lymphoid_tissue	AML	SRR8615496
MOLT3_HAEMATOPOIETIC_AND_LYMPHOID_TISSUE	haematopoietic_and_lymphoid_tissue	T-cell_ALL	SRR8615694
HOP62_LUNG	lung	lung_NSC	SRR8616205
EKVX_LUNG	lung	lung_NSC	SRR8615286
UO31_KIDNEY	kidney	kidney	SRR8615333
SF268_CENTRAL_NERVOUS_SYSTEM	central_nervous_system	glioma	SRR8615746
SF539_CENTRAL_NERVOUS_SYSTEM	central_nervous_system	glioma	SRR8615748
SNB75_CENTRAL_NERVOUS_SYSTEM	central_nervous_system	glioma	SRR8615852
HOP92_LUNG	lung	lung_NSC	SRR8616206
MUTZ3_HAEMATOPOIETIC_AND_LYMPHOID_TISSUE	haematopoietic_and_lymphoid_tissue	AML	SRR8615701
A427_LUNG	lung	lung_NSC	SRR8616014
BT12_SOFT_TISSUE	soft_tissue	rhabdoid	SRR8616125
C8166_HAEMATOPOIETIC_AND_LYMPHOID_TISSUE	haematopoietic_and_lymphoid_tissue	ATL	SRR8616202
CACO2_LARGE_INTESTINE	large_intestine	colorectal	SRR8616194
HCC2450_LUNG	lung	lung_NSC	SRR8615994
HCC461_LUNG	lung	lung_NSC	SRR8615453
HCC515_LUNG	lung	lung_NSC	SRR8615454
INA6_HAEMATOPOIETIC_AND_LYMPHOID_TISSUE	haematopoietic_and_lymphoid_tissue	multiple_myeloma	SRR8615492
KD_SOFT_TISSUE	soft_tissue	rhabdoid	SRR8615364
KPMRTRY_SOFT_TISSUE	soft_tissue	rhabdoid	SRR8616077
MON_SOFT_TISSUE	soft_tissue	rhabdoid	SRR8615697
NCIH2004RT_SOFT_TISSUE	soft_tissue	rhabdoid	SRR8615259
NCIH2077_LUNG	lung	lung_NSC	SRR8615794
NCIH2882_LUNG	lung	lung_NSC	SRR8615542
NCIH2887_LUNG	lung	lung_NSC	SRR8615539
NCIH1819_LUNG	lung	lung_NSC	SRR8615610
NCIH3122_LUNG	lung	lung_NSC	SRR8615530
NHAHTDD_CENTRAL_NERVOUS_SYSTEM	central_nervous_system	undefined	SRR8615444
OCIMY5_HAEMATOPOIETIC_AND_LYMPHOID_TISSUE	haematopoietic_and_lymphoid_tissue	multiple_myeloma	SRR8615223
OCIMY7_HAEMATOPOIETIC_AND_LYMPHOID_TISSUE	haematopoietic_and_lymphoid_tissue	multiple_myeloma	SRR8615224
OPM1_HAEMATOPOIETIC_AND_LYMPHOID_TISSUE	haematopoietic_and_lymphoid_tissue	multiple_myeloma	SRR8615543
PC9_LUNG	lung	lung_NSC	SRR8615301
SKNEP1_BONE	bone	Ewings_Sarcoma	SRR8615499
SKPNDW_BONE	bone	Ewings_Sarcoma	SRR8615859
STM9101_SOFT_TISSUE	soft_tissue	rhabdoid	SRR8615374
SIHA_CERVIX	cervix	cervical	SRR8615676
TM87_SOFT_TISSUE	soft_tissue	rhabdoid	SRR8616086
TTC709_SOFT_TISSUE	soft_tissue	rhabdoid	SRR8615724
TTC1240_SOFT_TISSUE	soft_tissue	rhabdoid	SRR8615731
TTC549_SOFT_TISSUE	soft_tissue	rhabdoid	SRR8615730
TTC642_SOFT_TISSUE	soft_tissue	rhabdoid	SRR8615725
HELA_CERVIX	cervix	cervical	SRR8615629
