# Supplementary material for: Systematic characterization of cancer transcriptome at transcript resolution
Source: Nat Commun. 2022 Nov 10;13:6803. doi: 10.1038/s41467-022-34568-z (PMC9649690; doi:10.1038/s41467-022-34568-z)
Supplement: Supplementary file 4 — Dataset 2 [file 41467_2022_34568_MOESM4_ESM.xlsx]

## Sheet: Supplementary Data 2
# Supplementary Data 2. The gene types or genomic regions of expressed transcripts.
Transcript_id	Transcript_name	Type_of_Origin_Gene	Type_of_Genomic_Regions
ENST00000641515.2	OR4F5_a1	protein_coding	protein_coding
ENST00000335137.4	OR4F5_a2	protein_coding	protein_coding
ENST00000426406.3	OR4F29_a1	protein_coding	protein_coding
ENST00000332831.4	OR4F16_a1	protein_coding	protein_coding
ENST00000420190.6	SAMD11_a2	protein_coding	protein_coding
ENST00000437963.5	SAMD11_a3	protein_coding	protein_coding
ENST00000618779.4	SAMD11_a4	protein_coding	protein_coding
ENST00000616016.4	SAMD11_a5	protein_coding	protein_coding
ENST00000618181.4	SAMD11_a6	protein_coding	protein_coding
ENST00000617307.4	SAMD11_a7	protein_coding	protein_coding
ENST00000620200.4	SAMD11_a8	protein_coding	protein_coding
ENST00000618323.4	SAMD11_a9	protein_coding	protein_coding
ENST00000616125.4	SAMD11_a10	protein_coding	protein_coding
ENST00000455979.1	SAMD11_a11	protein_coding	protein_coding
ENST00000478729.1	SAMD11_a12	protein_coding	protein_coding
ENST00000474461.1	SAMD11_a13	protein_coding	protein_coding
ENST00000466827.1	SAMD11_a14	protein_coding	protein_coding
ENST00000464948.1	SAMD11_a15	protein_coding	protein_coding
ENST00000327044.7	NOC2L_a3	protein_coding	protein_coding
ENST00000483767.5	NOC2L_a4	protein_coding	protein_coding
ENST00000477976.5	NOC2L_a5	protein_coding	protein_coding
ENST00000496938.1	NOC2L_a6	protein_coding	protein_coding
ENST00000487214.1	NOC2L_a7	protein_coding	protein_coding
ENST00000469563.1	NOC2L_a8	protein_coding	protein_coding
ENST00000338591.8	KLHL17_a1	protein_coding	protein_coding
ENST00000622660.1	KLHL17_a2	protein_coding	protein_coding
ENST00000463212.1	KLHL17_a3	protein_coding	protein_coding
ENST00000466300.1	KLHL17_a4	protein_coding	protein_coding
ENST00000481067.1	KLHL17_a5	protein_coding	protein_coding
ENST00000379410.8	PLEKHN1_a1	protein_coding	protein_coding
ENST00000379409.6	PLEKHN1_a2	protein_coding	protein_coding
ENST00000379407.7	PLEKHN1_a3	protein_coding	protein_coding
ENST00000480267.1	PLEKHN1_a4	protein_coding	protein_coding
ENST00000491024.1	PLEKHN1_a5	protein_coding	protein_coding
ENST00000341290.6	PERM1_a1	protein_coding	protein_coding
ENST00000479361.1	PERM1_a2	protein_coding	protein_coding
ENST00000433179.3	PERM1_a3	protein_coding	protein_coding
ENST00000428771.6	HES4_a2	protein_coding	protein_coding
ENST00000304952.11	HES4_a3	protein_coding	protein_coding
ENST00000481869.1	HES4_a4	protein_coding	protein_coding
ENST00000484667.2	HES4_a5	protein_coding	protein_coding
ENST00000624697.4	ISG15_a5	protein_coding	protein_coding
ENST00000624652.1	ISG15_a6	protein_coding	protein_coding
ENST00000649529.1	ISG15_a7	protein_coding	protein_coding
ENST00000379370.7	AGRN_a3	protein_coding	protein_coding
ENST00000620552.4	AGRN_a4	protein_coding	protein_coding
ENST00000652369.1	AGRN_a7	protein_coding	protein_coding
ENST00000651234.1	AGRN_a8	protein_coding	protein_coding
ENST00000469403.1	AGRN_a9	protein_coding	protein_coding
ENST00000479707.1	AGRN_a10	protein_coding	protein_coding
ENST00000466223.1	AGRN_a11	protein_coding	protein_coding
ENST00000478677.1	AGRN_a12	protein_coding	protein_coding
ENST00000492947.1	AGRN_a13	protein_coding	protein_coding
ENST00000461111.1	AGRN_a14	protein_coding	protein_coding
ENST00000379339.5	C1orf159_a4	protein_coding	protein_coding
ENST00000421241.6	C1orf159_a6	protein_coding	protein_coding
ENST00000379325.7	C1orf159_a7	protein_coding	protein_coding
ENST00000465822.5	C1orf159_a8	protein_coding	protein_coding
ENST00000487177.5	C1orf159_a9	protein_coding	protein_coding
ENST00000477196.5	C1orf159_a10	protein_coding	protein_coding
ENST00000467751.5	C1orf159_a11	protein_coding	protein_coding
ENST00000464905.1	C1orf159_a12	protein_coding	protein_coding
ENST00000379320.5	C1orf159_a13	protein_coding	protein_coding
ENST00000379319.5	C1orf159_a14	protein_coding	protein_coding
ENST00000434641.5	C1orf159_a15	protein_coding	protein_coding
ENST00000482816.5	C1orf159_a16	protein_coding	protein_coding
ENST00000462097.5	C1orf159_a17	protein_coding	protein_coding
ENST00000473600.1	C1orf159_a18	protein_coding	protein_coding
ENST00000475119.5	C1orf159_a19	protein_coding	protein_coding
ENST00000442117.5	C1orf159_a20	protein_coding	protein_coding
ENST00000427787.5	C1orf159_a21	protein_coding	protein_coding
ENST00000472741.5	C1orf159_a22	protein_coding	protein_coding
ENST00000379290.6	TTLL10_a1	protein_coding	protein_coding
ENST00000379289.6	TTLL10_a2	protein_coding	protein_coding
ENST00000379288.3	TTLL10_a5	protein_coding	protein_coding
ENST00000460998.1	TTLL10_a6	protein_coding	protein_coding
ENST00000514695.1	TTLL10_a7	protein_coding	protein_coding
ENST00000379268.7	TNFRSF18_a1	protein_coding	protein_coding
ENST00000328596.10	TNFRSF18_a2	protein_coding	protein_coding
ENST00000486728.5	TNFRSF18_a3	protein_coding	protein_coding
ENST00000379265.5	TNFRSF18_a4	protein_coding	protein_coding
ENST00000379236.4	TNFRSF4_a1	protein_coding	protein_coding
ENST00000497869.5	TNFRSF4_a2	protein_coding	protein_coding
ENST00000453580.1	TNFRSF4_a3	protein_coding	protein_coding
ENST00000360001.11	SDF4_a4	protein_coding	protein_coding
ENST00000660930.1	SDF4_a5	protein_coding	protein_coding
ENST00000465727.5	SDF4_a7	protein_coding	protein_coding
ENST00000263741.12	SDF4_a8	protein_coding	protein_coding
ENST00000494748.1	SDF4_a9	protein_coding	protein_coding
ENST00000478938.1	SDF4_a10	protein_coding	protein_coding
ENST00000403997.2	SDF4_a11	protein_coding	protein_coding
ENST00000459994.2	SDF4_a12	protein_coding	protein_coding
ENST00000462849.1	C1QTNF12_a3	protein_coding	protein_coding
ENST00000478606.1	C1QTNF12_a4	protein_coding	protein_coding
ENST00000330388.2	C1QTNF12_a5	protein_coding	protein_coding
ENST00000468365.1	C1QTNF12_a6	protein_coding	protein_coding
ENST00000486627.1	C1QTNF12_a7	protein_coding	protein_coding
ENST00000450390.6	UBE2J2_a3	protein_coding	protein_coding
ENST00000349431.11	UBE2J2_a4	protein_coding	protein_coding
ENST00000347370.6	UBE2J2_a5	protein_coding	protein_coding
ENST00000400929.6	UBE2J2_a6	protein_coding	protein_coding
ENST00000464036.5	UBE2J2_a10	protein_coding	protein_coding
ENST00000360466.6	UBE2J2_a11	protein_coding	protein_coding
ENST00000400930.8	UBE2J2_a12	protein_coding	protein_coding
ENST00000467339.1	UBE2J2_a13	protein_coding	protein_coding
ENST00000473215.5	UBE2J2_a14	protein_coding	protein_coding
ENST00000435198.5	UBE2J2_a15	protein_coding	protein_coding
ENST00000509720.5	UBE2J2_a17	protein_coding	protein_coding
ENST00000491779.5	UBE2J2_a18	protein_coding	protein_coding
ENST00000466752.5	UBE2J2_a19	protein_coding	protein_coding
ENST00000503294.5	UBE2J2_a20	protein_coding	protein_coding
ENST00000477894.5	UBE2J2_a21	protein_coding	protein_coding
ENST00000471154.1	UBE2J2_a22	protein_coding	protein_coding
ENST00000422076.5	UBE2J2_a23	protein_coding	protein_coding
ENST00000502382.1	UBE2J2_a24	protein_coding	protein_coding
ENST00000461142.3	UBE2J2_a25	protein_coding	protein_coding
ENST00000488418.2	UBE2J2_a26	protein_coding	protein_coding
ENST00000379198.5	B3GALT6_a1	protein_coding	protein_coding
ENST00000379116.10	SCNN1D_a1	protein_coding	protein_coding
ENST00000379101.8	SCNN1D_a2	protein_coding	protein_coding
ENST00000338555.6	SCNN1D_a3	protein_coding	protein_coding
ENST00000400928.7	SCNN1D_a4	protein_coding	protein_coding
ENST00000470022.1	SCNN1D_a5	protein_coding	protein_coding
ENST00000325425.12	SCNN1D_a6	protein_coding	protein_coding
ENST00000467651.2	SCNN1D_a7	protein_coding	protein_coding
ENST00000379099.3	SCNN1D_a8	protein_coding	protein_coding
ENST00000492936.5	ACAP3_a1	protein_coding	protein_coding
ENST00000354700.10	ACAP3_a2	protein_coding	protein_coding
ENST00000467278.5	ACAP3_a3	protein_coding	protein_coding
ENST00000353662.4	ACAP3_a4	protein_coding	protein_coding
ENST00000470659.1	ACAP3_a5	protein_coding	protein_coding
ENST00000379037.6	ACAP3_a6	protein_coding	protein_coding
ENST00000476572.1	ACAP3_a7	protein_coding	protein_coding
ENST00000493992.1	ACAP3_a8	protein_coding	protein_coding
ENST00000472541.5	ACAP3_a9	protein_coding	protein_coding
ENST00000354980.7	ACAP3_a10	protein_coding	protein_coding
ENST00000478065.5	ACAP3_a11	protein_coding	protein_coding
ENST00000479108.5	ACAP3_a12	protein_coding	protein_coding
ENST00000438966.1	ACAP3_a13	protein_coding	protein_coding
ENST00000545578.5	INTS11_a2	protein_coding	protein_coding
ENST00000470030.6	INTS11_a3	protein_coding	protein_coding
ENST00000618806.4	INTS11_a4	protein_coding	protein_coding
ENST00000540437.5	INTS11_a5	protein_coding	protein_coding
ENST00000497304.6	INTS11_a6	protein_coding	protein_coding
ENST00000435064.6	INTS11_a7	protein_coding	protein_coding
ENST00000323275.10	INTS11_a8	protein_coding	protein_coding
ENST00000411962.5	INTS11_a9	protein_coding	protein_coding
ENST00000462432.5	INTS11_a10	protein_coding	protein_coding
ENST00000478641.5	INTS11_a11	protein_coding	protein_coding
ENST00000421495.6	INTS11_a12	protein_coding	protein_coding
ENST00000419704.5	INTS11_a13	protein_coding	protein_coding
ENST00000458452.7	INTS11_a14	protein_coding	protein_coding
ENST00000532772.5	INTS11_a15	protein_coding	protein_coding
ENST00000450926.6	INTS11_a17	protein_coding	protein_coding
ENST00000527098.5	INTS11_a18	protein_coding	protein_coding
ENST00000485710.5	INTS11_a19	protein_coding	protein_coding
ENST00000461514.6	INTS11_a20	protein_coding	protein_coding
ENST00000525164.5	INTS11_a21	protein_coding	protein_coding
ENST00000528879.5	INTS11_a22	protein_coding	protein_coding
ENST00000525769.5	INTS11_a23	protein_coding	protein_coding
ENST00000531377.5	INTS11_a24	protein_coding	protein_coding
ENST00000527383.5	INTS11_a25	protein_coding	protein_coding
ENST00000531292.5	INTS11_a26	protein_coding	protein_coding
ENST00000467408.6	INTS11_a27	protein_coding	protein_coding
ENST00000434694.6	INTS11_a28	protein_coding	protein_coding
ENST00000531020.1	INTS11_a29	protein_coding	protein_coding
ENST00000533916.5	INTS11_a30	protein_coding	protein_coding
ENST00000488042.6	INTS11_a31	protein_coding	protein_coding
ENST00000526797.5	INTS11_a32	protein_coding	protein_coding
ENST00000526332.5	INTS11_a33	protein_coding	protein_coding
ENST00000430786.5	INTS11_a34	protein_coding	protein_coding
ENST00000527719.5	INTS11_a35	protein_coding	protein_coding
ENST00000530031.5	INTS11_a36	protein_coding	protein_coding
ENST00000526113.1	INTS11_a37	protein_coding	protein_coding
ENST00000526904.5	INTS11_a38	protein_coding	protein_coding
ENST00000525603.1	INTS11_a39	protein_coding	protein_coding
ENST00000429572.5	INTS11_a40	protein_coding	protein_coding
ENST00000498173.2	INTS11_a41	protein_coding	protein_coding
ENST00000496353.1	INTS11_a42	protein_coding	protein_coding
ENST00000493534.6	INTS11_a43	protein_coding	protein_coding
ENST00000534345.5	INTS11_a44	protein_coding	protein_coding
ENST00000532952.5	INTS11_a45	protein_coding	protein_coding
ENST00000531019.5	INTS11_a46	protein_coding	protein_coding
ENST00000490853.5	INTS11_a47	protein_coding	protein_coding
ENST00000498476.6	INTS11_a48	protein_coding	protein_coding
ENST00000470679.3	INTS11_a49	protein_coding	protein_coding
ENST00000525285.1	INTS11_a50	protein_coding	protein_coding
ENST00000530233.1	INTS11_a51	protein_coding	protein_coding
ENST00000379031.10	PUSL1_a3	protein_coding	protein_coding
ENST00000470520.5	PUSL1_a4	protein_coding	protein_coding
ENST00000463758.1	PUSL1_a5	protein_coding	protein_coding
ENST00000493657.1	PUSL1_a6	protein_coding	protein_coding
ENST00000464957.1	CPTP_a1	protein_coding	protein_coding
ENST00000343938.9	CPTP_a2	protein_coding	protein_coding
ENST00000488011.1	CPTP_a3	protein_coding	protein_coding
ENST00000339381.6	TAS1R3_a2	protein_coding	protein_coding
ENST00000378891.9	DVL1_a1	protein_coding	protein_coding
ENST00000378888.10	DVL1_a3	protein_coding	protein_coding
ENST00000610709.2	DVL1_a4	protein_coding	protein_coding
ENST00000632445.1	DVL1_a5	protein_coding	protein_coding
ENST00000631679.1	DVL1_a6	protein_coding	protein_coding
ENST00000634054.1	DVL1_a7	protein_coding	protein_coding
ENST00000633096.1	DVL1_a8	protein_coding	protein_coding
ENST00000472445.1	DVL1_a9	protein_coding	protein_coding
ENST00000342753.8	MXRA8_a5	protein_coding	protein_coding
ENST00000474033.5	MXRA8_a6	protein_coding	protein_coding
ENST00000309212.11	MXRA8_a7	protein_coding	protein_coding
ENST00000445648.5	MXRA8_a8	protein_coding	protein_coding
ENST00000477278.3	MXRA8_a9	protein_coding	protein_coding
ENST00000473097.5	MXRA8_a10	protein_coding	protein_coding
ENST00000478517.5	MXRA8_a11	protein_coding	protein_coding
ENST00000476718.1	MXRA8_a13	protein_coding	protein_coding
ENST00000464351.1	MXRA8_a14	protein_coding	protein_coding
ENST00000460473.1	MXRA8_a15	protein_coding	protein_coding
ENST00000338338.9	AURKAIP1_a1	protein_coding	protein_coding
ENST00000338370.7	AURKAIP1_a2	protein_coding	protein_coding
ENST00000321751.9	AURKAIP1_a3	protein_coding	protein_coding
ENST00000378853.3	AURKAIP1_a4	protein_coding	protein_coding
ENST00000489799.1	AURKAIP1_a5	protein_coding	protein_coding
ENST00000496905.1	AURKAIP1_a6	protein_coding	protein_coding
ENST00000400809.8	CCNL2_a1	protein_coding	protein_coding
ENST00000480479.5	CCNL2_a2	protein_coding	protein_coding
ENST00000482621.5	CCNL2_a3	protein_coding	protein_coding
ENST00000463260.5	CCNL2_a4	protein_coding	protein_coding
ENST00000496007.5	CCNL2_a5	protein_coding	protein_coding
ENST00000482365.5	CCNL2_a6	protein_coding	protein_coding
ENST00000408952.8	CCNL2_a7	protein_coding	protein_coding
ENST00000481223.6	CCNL2_a8	protein_coding	protein_coding
ENST00000418865.6	CCNL2_a9	protein_coding	protein_coding
ENST00000505849.5	CCNL2_a10	protein_coding	protein_coding
ENST00000488340.5	CCNL2_a11	protein_coding	protein_coding
ENST00000492998.5	CCNL2_a12	protein_coding	protein_coding
ENST00000469113.5	CCNL2_a13	protein_coding	protein_coding
ENST00000480646.1	CCNL2_a14	protein_coding	protein_coding
ENST00000471930.5	CCNL2_a15	protein_coding	protein_coding
ENST00000408918.8	CCNL2_a16	protein_coding	protein_coding
ENST00000473872.5	CCNL2_a17	protein_coding	protein_coding
ENST00000425598.2	CCNL2_a18	protein_coding	protein_coding
ENST00000463895.1	CCNL2_a19	protein_coding	protein_coding
ENST00000497013.1	CCNL2_a20	protein_coding	protein_coding
ENST00000344843.12	MRPL20_a1	protein_coding	protein_coding
ENST00000487659.1	MRPL20_a2	protein_coding	protein_coding
ENST00000493287.5	MRPL20_a3	protein_coding	protein_coding
ENST00000492508.1	MRPL20_a4	protein_coding	protein_coding
ENST00000482352.1	MRPL20_a5	protein_coding	protein_coding
ENST00000477686.1	MRPL20_a6	protein_coding	protein_coding
ENST00000427211.3	ANKRD65_a1	protein_coding	protein_coding
ENST00000520296.5	ANKRD65_a2	protein_coding	protein_coding
ENST00000537107.5	ANKRD65_a3	protein_coding	protein_coding
ENST00000454272.2	ANKRD65_a4	protein_coding	protein_coding
ENST00000442470.1	ANKRD65_a5	protein_coding	protein_coding
ENST00000378821.3	TMEM88B_a1	protein_coding	protein_coding
ENST00000495558.1	VWA1_a1	protein_coding	protein_coding
ENST00000338660.5	VWA1_a2	protein_coding	protein_coding
ENST00000476993.2	VWA1_a3	protein_coding	protein_coding
ENST00000471398.1	VWA1_a4	protein_coding	protein_coding
ENST00000378785.7	ATAD3C_a1	protein_coding	protein_coding
ENST00000475091.2	ATAD3C_a2	protein_coding	protein_coding
ENST00000484537.2	ATAD3C_a3	protein_coding	protein_coding
ENST00000673477.1	ATAD3B_a2	protein_coding	protein_coding
ENST00000308647.8	ATAD3B_a3	protein_coding	protein_coding
ENST00000472194.6	ATAD3B_a4	protein_coding	protein_coding
ENST00000378736.3	ATAD3B_a5	protein_coding	protein_coding
ENST00000485748.5	ATAD3B_a6	protein_coding	protein_coding
ENST00000474481.1	ATAD3B_a7	protein_coding	protein_coding
ENST00000378756.8	ATAD3A_a2	protein_coding	protein_coding
ENST00000672388.1	ATAD3A_a3	protein_coding	protein_coding
ENST00000378755.9	ATAD3A_a4	protein_coding	protein_coding
ENST00000339113.9	ATAD3A_a5	protein_coding	protein_coding
ENST00000536055.6	ATAD3A_a6	protein_coding	protein_coding
ENST00000439513.1	ATAD3A_a7	protein_coding	protein_coding
ENST00000429957.1	ATAD3A_a8	protein_coding	protein_coding
ENST00000400830.4	ATAD3A_a9	protein_coding	protein_coding
ENST00000378733.9	TMEM240_a1	protein_coding	protein_coding
ENST00000624426.1	TMEM240_a2	protein_coding	protein_coding
ENST00000291386.4	SSU72_a1	protein_coding	protein_coding
ENST00000378726.1	SSU72_a2	protein_coding	protein_coding
ENST00000378725.3	SSU72_a3	protein_coding	protein_coding
ENST00000359060.5	SSU72_a4	protein_coding	protein_coding
ENST00000638411.1	GABRD_a1	protein_coding	protein_coding
ENST00000378585.7	GABRD_a2	protein_coding	protein_coding
ENST00000638604.1	GABRD_a3	protein_coding	protein_coding
ENST00000640067.1	GABRD_a4	protein_coding	protein_coding
ENST00000639045.1	GABRD_a5	protein_coding	protein_coding
ENST00000638771.1	GABRD_a6	protein_coding	protein_coding
ENST00000639935.1	GABRD_a7	protein_coding	protein_coding
ENST00000640949.1	GABRD_a8	protein_coding	protein_coding
ENST00000640030.1	GABRD_a9	protein_coding	protein_coding
ENST00000640423.1	GABRD_a10	protein_coding	protein_coding
ENST00000639625.1	GABRD_a11	protein_coding	protein_coding
ENST00000639777.1	GABRD_a12	protein_coding	protein_coding
ENST00000640981.1	GABRD_a13	protein_coding	protein_coding
ENST00000639070.1	GABRD_a14	protein_coding	protein_coding
ENST00000640892.1	GABRD_a15	protein_coding	protein_coding
ENST00000640317.1	GABRD_a16	protein_coding	protein_coding
ENST00000638804.1	GABRD_a17	protein_coding	protein_coding
ENST00000640688.1	GABRD_a18	protein_coding	protein_coding
ENST00000378567.8	PRKCZ_a2	protein_coding	protein_coding
ENST00000468310.5	PRKCZ_a5	protein_coding	protein_coding
ENST00000484419.1	PRKCZ_a6	protein_coding	protein_coding
ENST00000503297.1	PRKCZ_a7	protein_coding	protein_coding
ENST00000479566.5	PRKCZ_a8	protein_coding	protein_coding
ENST00000466651.5	PRKCZ_a9	protein_coding	protein_coding
ENST00000400921.6	PRKCZ_a10	protein_coding	protein_coding
ENST00000495347.5	PRKCZ_a12	protein_coding	protein_coding
ENST00000461106.6	PRKCZ_a13	protein_coding	protein_coding
ENST00000461465.5	PRKCZ_a14	protein_coding	protein_coding
ENST00000470596.5	PRKCZ_a15	protein_coding	protein_coding
ENST00000496325.5	PRKCZ_a16	protein_coding	protein_coding
ENST00000481140.5	PRKCZ_a17	protein_coding	protein_coding
ENST00000482686.5	PRKCZ_a18	protein_coding	protein_coding
ENST00000486681.5	PRKCZ_a19	protein_coding	protein_coding
ENST00000470986.5	PRKCZ_a20	protein_coding	protein_coding
ENST00000470511.5	PRKCZ_a21	protein_coding	protein_coding
ENST00000471018.6	PRKCZ_a22	protein_coding	protein_coding
ENST00000466352.5	PRKCZ_a23	protein_coding	protein_coding
ENST00000497183.5	PRKCZ_a24	protein_coding	protein_coding
ENST00000419838.6	PRKCZ_a25	protein_coding	protein_coding
ENST00000503672.1	PRKCZ_a26	protein_coding	protein_coding
ENST00000505322.5	PRKCZ_a27	protein_coding	protein_coding
ENST00000472017.1	PRKCZ_a28	protein_coding	protein_coding
ENST00000400919.7	FAAP20_a2	protein_coding	protein_coding
ENST00000469733.5	FAAP20_a3	protein_coding	protein_coding
ENST00000428120.5	FAAP20_a4	protein_coding	protein_coding
ENST00000414253.5	FAAP20_a5	protein_coding	protein_coding
ENST00000400918.7	FAAP20_a6	protein_coding	protein_coding
ENST00000497675.2	FAAP20_a7	protein_coding	protein_coding
ENST00000378546.9	FAAP20_a8	protein_coding	protein_coding
ENST00000378543.2	FAAP20_a9	protein_coding	protein_coding
ENST00000401813.7	FAAP20_a10	protein_coding	protein_coding
ENST00000487186.5	FAAP20_a11	protein_coding	protein_coding
ENST00000476803.1	FAAP20_a12	protein_coding	protein_coding
ENST00000440825.6	FAAP20_a13	protein_coding	protein_coding
ENST00000420515.1	FAAP20_a14	protein_coding	protein_coding
ENST00000514625.1	FAAP20_a15	protein_coding	protein_coding
ENST00000420964.1	FAAP20_a16	protein_coding	protein_coding
ENST00000378536.5	SKI_a1	protein_coding	protein_coding
ENST00000508416.1	SKI_a2	protein_coding	protein_coding
ENST00000478223.2	SKI_a3	protein_coding	protein_coding
ENST00000507179.1	SKI_a4	protein_coding	protein_coding
ENST00000606372.5	MORN1_a3	protein_coding	protein_coding
ENST00000378529.7	MORN1_a5	protein_coding	protein_coding
ENST00000607342.5	MORN1_a6	protein_coding	protein_coding
ENST00000469374.5	MORN1_a9	protein_coding	protein_coding
ENST00000419785.1	MORN1_a10	protein_coding	protein_coding
ENST00000449373.2	MORN1_a12	protein_coding	protein_coding
ENST00000378525.2	MORN1_a13	protein_coding	protein_coding
ENST00000607031.1	MORN1_a14	protein_coding	protein_coding
ENST00000475812.1	MORN1_a15	protein_coding	protein_coding
ENST00000494279.2	MORN1_a16	protein_coding	protein_coding
ENST00000378513.7	RER1_a6	protein_coding	protein_coding
ENST00000378518.5	RER1_a7	protein_coding	protein_coding
ENST00000605895.6	RER1_a8	protein_coding	protein_coding
ENST00000306256.13	RER1_a9	protein_coding	protein_coding
ENST00000493207.1	RER1_a10	protein_coding	protein_coding
ENST00000378512.5	RER1_a11	protein_coding	protein_coding
ENST00000443438.5	RER1_a12	protein_coding	protein_coding
ENST00000488353.2	RER1_a13	protein_coding	protein_coding
ENST00000462129.1	RER1_a14	protein_coding	protein_coding
ENST00000288774.8	PEX10_a2	protein_coding	protein_coding
ENST00000447513.7	PEX10_a3	protein_coding	protein_coding
ENST00000507596.5	PEX10_a4	protein_coding	protein_coding
ENST00000510434.1	PEX10_a9	protein_coding	protein_coding
ENST00000508384.5	PEX10_a10	protein_coding	protein_coding
ENST00000515760.1	PEX10_a11	protein_coding	protein_coding
ENST00000502666.1	PEX10_a12	protein_coding	protein_coding
ENST00000514502.1	PEX10_a13	protein_coding	protein_coding
ENST00000609981.5	PLCH2_a2	protein_coding	protein_coding
ENST00000449969.5	PLCH2_a7	protein_coding	protein_coding
ENST00000378486.8	PLCH2_a8	protein_coding	protein_coding
ENST00000419816.6	PLCH2_a9	protein_coding	protein_coding
ENST00000343889.8	PLCH2_a10	protein_coding	protein_coding
ENST00000278878.6	PLCH2_a11	protein_coding	protein_coding
ENST00000473964.5	PLCH2_a12	protein_coding	protein_coding
ENST00000462379.1	PLCH2_a13	protein_coding	protein_coding
ENST00000378466.9	PANK4_a2	protein_coding	protein_coding
ENST00000435556.8	PANK4_a3	protein_coding	protein_coding
ENST00000505228.5	PANK4_a4	protein_coding	protein_coding
ENST00000502512.1	PANK4_a5	protein_coding	protein_coding
ENST00000471361.1	PANK4_a6	protein_coding	protein_coding
ENST00000487804.1	PANK4_a7	protein_coding	protein_coding
ENST00000515423.1	PANK4_a8	protein_coding	protein_coding
ENST00000468002.2	PANK4_a9	protein_coding	protein_coding
ENST00000486396.1	PANK4_a10	protein_coding	protein_coding
ENST00000502770.2	PANK4_a11	protein_coding	protein_coding
ENST00000491212.1	PANK4_a12	protein_coding	protein_coding
ENST00000514922.1	PANK4_a13	protein_coding	protein_coding
ENST00000378453.4	HES5_a1	protein_coding	protein_coding
ENST00000426449.5	TNFRSF14_a1	protein_coding	protein_coding
ENST00000434817.5	TNFRSF14_a2	protein_coding	protein_coding
ENST00000435221.6	TNFRSF14_a4	protein_coding	protein_coding
ENST00000451778.5	TNFRSF14_a7	protein_coding	protein_coding
ENST00000409119.5	TNFRSF14_a8	protein_coding	protein_coding
ENST00000355716.4	TNFRSF14_a10	protein_coding	protein_coding
ENST00000442392.6	TNFRSF14_a11	protein_coding	protein_coding
ENST00000482074.6	TNFRSF14_a12	protein_coding	protein_coding
ENST00000496064.5	TNFRSF14_a13	protein_coding	protein_coding
ENST00000463471.6	TNFRSF14_a14	protein_coding	protein_coding
ENST00000466750.5	TNFRSF14_a15	protein_coding	protein_coding
ENST00000471768.1	TNFRSF14_a16	protein_coding	protein_coding
ENST00000463835.5	TNFRSF14_a17	protein_coding	protein_coding
ENST00000482602.5	TNFRSF14_a18	protein_coding	protein_coding
ENST00000493183.5	PRXL2B_a1	protein_coding	protein_coding
ENST00000474659.5	PRXL2B_a2	protein_coding	protein_coding
ENST00000444521.6	PRXL2B_a3	protein_coding	protein_coding
ENST00000378425.9	PRXL2B_a4	protein_coding	protein_coding
ENST00000419916.8	PRXL2B_a5	protein_coding	protein_coding
ENST00000378424.9	PRXL2B_a6	protein_coding	protein_coding
ENST00000537325.6	PRXL2B_a7	protein_coding	protein_coding
ENST00000378427.6	PRXL2B_a8	protein_coding	protein_coding
ENST00000464043.5	PRXL2B_a9	protein_coding	protein_coding
ENST00000465233.6	PRXL2B_a11	protein_coding	protein_coding
ENST00000498083.2	PRXL2B_a12	protein_coding	protein_coding
ENST00000481683.5	PRXL2B_a13	protein_coding	protein_coding
ENST00000484099.5	PRXL2B_a14	protein_coding	protein_coding
ENST00000477045.1	PRXL2B_a15	protein_coding	protein_coding
ENST00000476686.1	PRXL2B_a16	protein_coding	protein_coding
ENST00000471840.5	MMEL1_a2	protein_coding	protein_coding
ENST00000378412.8	MMEL1_a3	protein_coding	protein_coding
ENST00000502556.5	MMEL1_a4	protein_coding	protein_coding
ENST00000504800.5	MMEL1_a5	protein_coding	protein_coding
ENST00000464195.1	MMEL1_a6	protein_coding	protein_coding
ENST00000491941.5	MMEL1_a7	protein_coding	protein_coding
ENST00000469962.1	MMEL1_a8	protein_coding	protein_coding
ENST00000509374.1	MMEL1_a9	protein_coding	protein_coding
ENST00000511099.1	MMEL1_a10	protein_coding	protein_coding
ENST00000401095.8	TTC34_a1	protein_coding	protein_coding
ENST00000511072.5	PRDM16_a2	protein_coding	protein_coding
ENST00000607632.1	PRDM16_a3	protein_coding	protein_coding
ENST00000378391.6	PRDM16_a4	protein_coding	protein_coding
ENST00000270722.10	PRDM16_a5	protein_coding	protein_coding
ENST00000514189.5	PRDM16_a6	protein_coding	protein_coding
ENST00000512462.5	PRDM16_a7	protein_coding	protein_coding
ENST00000463591.1	PRDM16_a8	protein_coding	protein_coding
ENST00000509860.1	PRDM16_a9	protein_coding	protein_coding
ENST00000378389.5	PRDM16_a10	protein_coding	protein_coding
ENST00000606170.1	PRDM16_a11	protein_coding	protein_coding
ENST00000422725.4	FNDC10_a1	protein_coding	protein_coding
ENST00000520777.5	MIB2_a1	protein_coding	protein_coding
ENST00000355826.9	MIB2_a2	protein_coding	protein_coding
ENST00000518681.5	MIB2_a3	protein_coding	protein_coding
ENST00000505820.6	MIB2_a4	protein_coding	protein_coding
ENST00000479659.5	MIB2_a5	protein_coding	protein_coding
ENST00000489635.5	MIB2_a6	protein_coding	protein_coding
ENST00000511502.5	MIB2_a7	protein_coding	protein_coding
ENST00000477990.1	MIB2_a8	protein_coding	protein_coding
ENST00000514363.1	MIB2_a9	protein_coding	protein_coding
ENST00000487053.5	MIB2_a11	protein_coding	protein_coding
ENST00000502470.5	MIB2_a12	protein_coding	protein_coding
ENST00000378712.5	MIB2_a13	protein_coding	protein_coding
ENST00000507082.1	MIB2_a15	protein_coding	protein_coding
ENST00000463492.1	MIB2_a16	protein_coding	protein_coding
ENST00000510793.5	MIB2_a17	protein_coding	protein_coding
ENST00000504599.5	MIB2_a18	protein_coding	protein_coding
ENST00000507229.5	MIB2_a19	protein_coding	protein_coding
ENST00000503789.5	MIB2_a20	protein_coding	protein_coding
ENST00000378708.5	MIB2_a21	protein_coding	protein_coding
ENST00000506488.5	MIB2_a22	protein_coding	protein_coding
ENST00000512004.1	MIB2_a23	protein_coding	protein_coding
ENST00000508455.1	MIB2_a24	protein_coding	protein_coding
ENST00000514234.5	MIB2_a25	protein_coding	protein_coding
ENST00000467597.1	MIB2_a26	protein_coding	protein_coding
ENST00000508148.1	MIB2_a27	protein_coding	protein_coding
ENST00000486072.1	MIB2_a28	protein_coding	protein_coding
ENST00000505370.1	MIB2_a29	protein_coding	protein_coding
ENST00000473511.5	MIB2_a30	protein_coding	protein_coding
ENST00000464570.1	MIB2_a31	protein_coding	protein_coding
ENST00000483015.1	MIB2_a32	protein_coding	protein_coding
ENST00000511910.1	MIB2_a33	protein_coding	protein_coding
ENST00000470373.1	MIB2_a34	protein_coding	protein_coding
ENST00000472264.1	MMP23B_a1	protein_coding	protein_coding
ENST00000356026.10	MMP23B_a2	protein_coding	protein_coding
ENST00000512731.5	MMP23B_a3	protein_coding	protein_coding
ENST00000378675.7	MMP23B_a4	protein_coding	protein_coding
ENST00000479814.5	MMP23B_a5	protein_coding	protein_coding
ENST00000503792.1	MMP23B_a6	protein_coding	protein_coding
ENST00000435358.5	MMP23B_a7	protein_coding	protein_coding
ENST00000489782.1	MMP23B_a8	protein_coding	protein_coding
ENST00000486400.1	MMP23B_a9	protein_coding	protein_coding
ENST00000490017.1	MMP23B_a10	protein_coding	protein_coding
ENST00000341832.10	CDK11B_a1	protein_coding	protein_coding
ENST00000407249.7	CDK11B_a2	protein_coding	protein_coding
ENST00000611150.3	CDK11B_a3	protein_coding	protein_coding
ENST00000340677.9	CDK11B_a4	protein_coding	protein_coding
ENST00000615951.4	CDK11B_a5	protein_coding	protein_coding
ENST00000626918.2	CDK11B_a6	protein_coding	protein_coding
ENST00000629312.2	CDK11B_a7	protein_coding	protein_coding
ENST00000629289.2	CDK11B_a8	protein_coding	protein_coding
ENST00000341028.8	CDK11B_a9	protein_coding	protein_coding
ENST00000614300.4	SLC35E2B_a1	protein_coding	protein_coding
ENST00000617444.5	SLC35E2B_a2	protein_coding	protein_coding
ENST00000611123.1	SLC35E2B_a3	protein_coding	protein_coding
ENST00000480991.1	SLC35E2B_a4	protein_coding	protein_coding
ENST00000481276.1	SLC35E2B_a5	protein_coding	protein_coding
ENST00000404249.8	CDK11A_a1	protein_coding	protein_coding
ENST00000356200.7	CDK11A_a2	protein_coding	protein_coding
ENST00000463652.5	CDK11A_a3	protein_coding	protein_coding
ENST00000358779.9	CDK11A_a4	protein_coding	protein_coding
ENST00000460465.5	CDK11A_a5	protein_coding	protein_coding
ENST00000378633.5	CDK11A_a6	protein_coding	protein_coding
ENST00000378638.6	CDK11A_a7	protein_coding	protein_coding
ENST00000357760.6	CDK11A_a8	protein_coding	protein_coding
ENST00000356937.7	CDK11A_a9	protein_coding	protein_coding
ENST00000509982.5	CDK11A_a10	protein_coding	protein_coding
ENST00000478901.1	CDK11A_a11	protein_coding	protein_coding
ENST00000468397.1	CDK11A_a12	protein_coding	protein_coding
ENST00000491311.1	CDK11A_a13	protein_coding	protein_coding
ENST00000495016.5	CDK11A_a14	protein_coding	protein_coding
ENST00000468800.5	CDK11A_a15	protein_coding	protein_coding
ENST00000489300.1	CDK11A_a16	protein_coding	protein_coding
ENST00000492390.5	CDK11A_a17	protein_coding	protein_coding
ENST00000474916.1	CDK11A_a18	protein_coding	protein_coding
ENST00000479362.1	CDK11A_a19	protein_coding	protein_coding
ENST00000498810.1	CDK11A_a20	protein_coding	protein_coding
ENST00000487462.1	CDK11A_a21	protein_coding	protein_coding
ENST00000401096.2	CDK11A_a22	protein_coding	protein_coding
ENST00000647043.1	SLC35E2A_a1	protein_coding	protein_coding
ENST00000355439.7	SLC35E2A_a2	protein_coding	protein_coding
ENST00000643905.1	SLC35E2A_a3	protein_coding	protein_coding
ENST00000475229.2	SLC35E2A_a4	protein_coding	protein_coding
ENST00000246421.4	SLC35E2A_a5	protein_coding	protein_coding
ENST00000643943.1	SLC35E2A_a6	protein_coding	protein_coding
ENST00000341426.9	NADK_a4	protein_coding	protein_coding
ENST00000341991.7	NADK_a5	protein_coding	protein_coding
ENST00000378625.5	NADK_a6	protein_coding	protein_coding
ENST00000342348.9	NADK_a7	protein_coding	protein_coding
ENST00000498806.1	NADK_a8	protein_coding	protein_coding
ENST00000469045.5	NADK_a9	protein_coding	protein_coding
ENST00000480499.5	NADK_a10	protein_coding	protein_coding
ENST00000497747.5	NADK_a11	protein_coding	protein_coding
ENST00000477235.5	NADK_a12	protein_coding	protein_coding
ENST00000489538.1	NADK_a13	protein_coding	protein_coding
ENST00000497615.1	NADK_a14	protein_coding	protein_coding
ENST00000497186.5	NADK_a15	protein_coding	protein_coding
ENST00000492845.6	NADK_a16	protein_coding	protein_coding
ENST00000492768.5	NADK_a17	protein_coding	protein_coding
ENST00000460602.5	NADK_a18	protein_coding	protein_coding
ENST00000464373.1	NADK_a19	protein_coding	protein_coding
ENST00000610897.4	GNB1_a9	protein_coding	protein_coding
ENST00000615252.4	GNB1_a10	protein_coding	protein_coding
ENST00000378609.9	GNB1_a11	protein_coding	protein_coding
ENST00000461893.5	GNB1_a12	protein_coding	protein_coding
ENST00000471354.1	GNB1_a13	protein_coding	protein_coding
ENST00000439272.6	GNB1_a14	protein_coding	protein_coding
ENST00000434686.6	GNB1_a15	protein_coding	protein_coding
ENST00000437146.1	GNB1_a16	protein_coding	protein_coding
ENST00000472614.2	GNB1_a17	protein_coding	protein_coding
ENST00000607589.1	GNB1_a18	protein_coding	protein_coding
ENST00000378604.3	CALML6_a3	protein_coding	protein_coding
ENST00000482402.1	CALML6_a4	protein_coding	protein_coding
ENST00000378602.3	TMEM52_a3	protein_coding	protein_coding
ENST00000310991.8	TMEM52_a4	protein_coding	protein_coding
ENST00000378598.4	TMEM52_a5	protein_coding	protein_coding
ENST00000470931.2	TMEM52_a6	protein_coding	protein_coding
ENST00000602604.1	TMEM52_a7	protein_coding	protein_coding
ENST00000416272.1	TMEM52_a8	protein_coding	protein_coding
ENST00000642590.1	CFAP74_a1	protein_coding	protein_coding
ENST00000464311.5	CFAP74_a2	protein_coding	protein_coding
ENST00000412120.2	CFAP74_a3	protein_coding	protein_coding
ENST00000270720.11	CFAP74_a4	protein_coding	protein_coding
ENST00000468610.5	CFAP74_a5	protein_coding	protein_coding
ENST00000461752.3	CFAP74_a6	protein_coding	protein_coding
ENST00000378592.1	CFAP74_a7	protein_coding	protein_coding
ENST00000378590.4	CFAP74_a8	protein_coding	protein_coding
ENST00000378191.5	AJAP1_a1	protein_coding	protein_coding
ENST00000378190.7	AJAP1_a3	protein_coding	protein_coding
ENST00000466761.1	AJAP1_a4	protein_coding	protein_coding
ENST00000378378.9	ARHGEF16_a5	protein_coding	protein_coding
ENST00000378373.5	ARHGEF16_a7	protein_coding	protein_coding
ENST00000378371.6	ARHGEF16_a8	protein_coding	protein_coding
ENST00000445297.5	ARHGEF16_a9	protein_coding	protein_coding
ENST00000464620.1	ARHGEF16_a11	protein_coding	protein_coding
ENST00000418137.1	ARHGEF16_a12	protein_coding	protein_coding
ENST00000485984.1	ARHGEF16_a13	protein_coding	protein_coding
ENST00000356575.9	MEGF6_a7	protein_coding	protein_coding
ENST00000294599.8	MEGF6_a9	protein_coding	protein_coding
ENST00000494257.1	MEGF6_a10	protein_coding	protein_coding
ENST00000485002.6	MEGF6_a11	protein_coding	protein_coding
ENST00000491842.1	MEGF6_a12	protein_coding	protein_coding
ENST00000475790.5	MEGF6_a13	protein_coding	protein_coding
ENST00000461795.1	MEGF6_a14	protein_coding	protein_coding
ENST00000378344.7	TPRG1L_a3	protein_coding	protein_coding
ENST00000344579.5	TPRG1L_a4	protein_coding	protein_coding
ENST00000378322.7	WRAP73_a3	protein_coding	protein_coding
ENST00000270708.12	WRAP73_a4	protein_coding	protein_coding
ENST00000471223.1	WRAP73_a5	protein_coding	protein_coding
ENST00000424367.5	WRAP73_a6	protein_coding	protein_coding
ENST00000497940.5	WRAP73_a7	protein_coding	protein_coding
ENST00000469643.1	WRAP73_a8	protein_coding	protein_coding
ENST00000494884.1	WRAP73_a9	protein_coding	protein_coding
ENST00000465916.5	WRAP73_a10	protein_coding	protein_coding
ENST00000419924.2	WRAP73_a11	protein_coding	protein_coding
ENST00000479331.1	WRAP73_a12	protein_coding	protein_coding
ENST00000378295.9	TP73_a1	protein_coding	protein_coding
ENST00000604074.5	TP73_a2	protein_coding	protein_coding
ENST00000357733.7	TP73_a4	protein_coding	protein_coding
ENST00000354437.8	TP73_a5	protein_coding	protein_coding
ENST00000346387.8	TP73_a6	protein_coding	protein_coding
ENST00000603362.5	TP73_a8	protein_coding	protein_coding
ENST00000378288.8	TP73_a9	protein_coding	protein_coding
ENST00000378285.5	TP73_a10	protein_coding	protein_coding
ENST00000603364.5	TP73_a11	protein_coding	protein_coding
ENST00000604194.1	TP73_a12	protein_coding	protein_coding
ENST00000604566.1	TP73_a13	protein_coding	protein_coding
ENST00000636250.1	CCDC27_a1	protein_coding	protein_coding
ENST00000462521.2	CCDC27_a2	protein_coding	protein_coding
ENST00000294600.7	CCDC27_a3	protein_coding	protein_coding
ENST00000378251.3	LRRC47_a1	protein_coding	protein_coding
ENST00000462356.5	LRRC47_a2	protein_coding	protein_coding
ENST00000479239.1	LRRC47_a3	protein_coding	protein_coding
ENST00000642557.3	SMIM1_a1	protein_coding	protein_coding
ENST00000561886.2	SMIM1_a3	protein_coding	protein_coding
ENST00000444870.7	SMIM1_a4	protein_coding	protein_coding
ENST00000452264.1	SMIM1_a5	protein_coding	protein_coding
ENST00000674623.1	CEP104_a1	protein_coding	protein_coding
ENST00000378230.8	CEP104_a3	protein_coding	protein_coding
ENST00000675677.1	CEP104_a4	protein_coding	protein_coding
ENST00000676052.1	CEP104_a5	protein_coding	protein_coding
ENST00000675666.1	CEP104_a6	protein_coding	protein_coding
ENST00000675200.1	CEP104_a7	protein_coding	protein_coding
ENST00000674985.1	CEP104_a8	protein_coding	protein_coding
ENST00000674558.1	CEP104_a9	protein_coding	protein_coding
ENST00000674879.1	CEP104_a10	protein_coding	protein_coding
ENST00000676009.1	CEP104_a11	protein_coding	protein_coding
ENST00000675966.1	CEP104_a12	protein_coding	protein_coding
ENST00000675108.1	CEP104_a13	protein_coding	protein_coding
ENST00000675750.1	CEP104_a14	protein_coding	protein_coding
ENST00000675334.1	CEP104_a15	protein_coding	protein_coding
ENST00000674544.1	CEP104_a16	protein_coding	protein_coding
ENST00000675375.1	CEP104_a17	protein_coding	protein_coding
ENST00000484420.1	CEP104_a18	protein_coding	protein_coding
ENST00000428079.6	CEP104_a19	protein_coding	protein_coding
ENST00000438539.6	CEP104_a20	protein_coding	protein_coding
ENST00000461667.2	CEP104_a21	protein_coding	protein_coding
ENST00000495701.1	CEP104_a22	protein_coding	protein_coding
ENST00000460038.5	CEP104_a23	protein_coding	protein_coding
ENST00000494653.5	CEP104_a24	protein_coding	protein_coding
ENST00000675520.1	CEP104_a25	protein_coding	protein_coding
ENST00000378223.3	CEP104_a26	protein_coding	protein_coding
ENST00000676046.1	CEP104_a27	protein_coding	protein_coding
ENST00000338895.7	DFFB_a1	protein_coding	protein_coding
ENST00000491998.5	DFFB_a2	protein_coding	protein_coding
ENST00000468793.5	DFFB_a3	protein_coding	protein_coding
ENST00000339350.7	DFFB_a4	protein_coding	protein_coding
ENST00000477548.5	DFFB_a5	protein_coding	protein_coding
ENST00000378209.8	DFFB_a6	protein_coding	protein_coding
ENST00000378206.5	DFFB_a7	protein_coding	protein_coding
ENST00000475969.5	DFFB_a8	protein_coding	protein_coding
ENST00000481945.1	DFFB_a9	protein_coding	protein_coding
ENST00000461150.1	DFFB_a11	protein_coding	protein_coding
ENST00000474140.1	C1orf174_a5	protein_coding	protein_coding
ENST00000486765.5	C1orf174_a6	protein_coding	protein_coding
ENST00000361605.4	C1orf174_a7	protein_coding	protein_coding
ENST00000378156.9	NPHP4_a4	protein_coding	protein_coding
ENST00000460696.1	NPHP4_a6	protein_coding	protein_coding
ENST00000378161.5	NPHP4_a7	protein_coding	protein_coding
ENST00000478423.6	NPHP4_a8	protein_coding	protein_coding
ENST00000489180.6	NPHP4_a9	protein_coding	protein_coding
ENST00000378169.7	NPHP4_a10	protein_coding	protein_coding
ENST00000468253.1	NPHP4_a11	protein_coding	protein_coding
ENST00000506941.1	NPHP4_a12	protein_coding	protein_coding
ENST00000470763.1	NPHP4_a13	protein_coding	protein_coding
ENST00000622020.4	NPHP4_a14	protein_coding	protein_coding
ENST00000466897.1	NPHP4_a15	protein_coding	protein_coding
ENST00000655548.1	KCNAB2_a1	protein_coding	protein_coding
ENST00000378111.6	KCNAB2_a2	protein_coding	protein_coding
ENST00000378097.6	KCNAB2_a3	protein_coding	protein_coding
ENST00000666163.1	KCNAB2_a4	protein_coding	protein_coding
ENST00000671676.1	KCNAB2_a5	protein_coding	protein_coding
ENST00000658691.1	KCNAB2_a6	protein_coding	protein_coding
ENST00000658883.1	KCNAB2_a7	protein_coding	protein_coding
ENST00000655748.1	KCNAB2_a8	protein_coding	protein_coding
ENST00000435937.6	KCNAB2_a9	protein_coding	protein_coding
ENST00000493807.2	KCNAB2_a10	protein_coding	protein_coding
ENST00000445501.6	KCNAB2_a11	protein_coding	protein_coding
ENST00000478098.5	KCNAB2_a12	protein_coding	protein_coding
ENST00000653262.1	KCNAB2_a13	protein_coding	protein_coding
ENST00000668706.1	KCNAB2_a14	protein_coding	protein_coding
ENST00000389632.9	KCNAB2_a15	protein_coding	protein_coding
ENST00000657222.1	KCNAB2_a16	protein_coding	protein_coding
ENST00000654144.1	KCNAB2_a17	protein_coding	protein_coding
ENST00000341524.6	KCNAB2_a18	protein_coding	protein_coding
ENST00000462676.3	KCNAB2_a19	protein_coding	protein_coding
ENST00000428161.6	KCNAB2_a20	protein_coding	protein_coding
ENST00000352527.6	KCNAB2_a21	protein_coding	protein_coding
ENST00000663169.1	KCNAB2_a22	protein_coding	protein_coding
ENST00000653635.1	KCNAB2_a23	protein_coding	protein_coding
ENST00000661248.1	KCNAB2_a24	protein_coding	protein_coding
ENST00000656198.1	KCNAB2_a25	protein_coding	protein_coding
ENST00000602612.5	KCNAB2_a27	protein_coding	protein_coding
ENST00000481789.2	KCNAB2_a28	protein_coding	protein_coding
ENST00000656746.1	KCNAB2_a29	protein_coding	protein_coding
ENST00000666299.1	KCNAB2_a30	protein_coding	protein_coding
ENST00000665338.1	KCNAB2_a31	protein_coding	protein_coding
ENST00000652845.1	KCNAB2_a32	protein_coding	protein_coding
ENST00000655703.1	KCNAB2_a33	protein_coding	protein_coding
ENST00000669250.1	KCNAB2_a34	protein_coding	protein_coding
ENST00000164247.5	KCNAB2_a35	protein_coding	protein_coding
ENST00000668559.1	KCNAB2_a36	protein_coding	protein_coding
ENST00000378092.6	KCNAB2_a37	protein_coding	protein_coding
ENST00000472700.7	KCNAB2_a38	protein_coding	protein_coding
ENST00000459822.1	KCNAB2_a39	protein_coding	protein_coding
ENST00000378083.7	KCNAB2_a40	protein_coding	protein_coding
ENST00000458166.6	KCNAB2_a41	protein_coding	protein_coding
ENST00000662147.1	KCNAB2_a42	protein_coding	protein_coding
ENST00000662363.1	KCNAB2_a43	protein_coding	protein_coding
ENST00000663671.1	KCNAB2_a44	protein_coding	protein_coding
ENST00000656607.1	KCNAB2_a45	protein_coding	protein_coding
ENST00000663419.1	KCNAB2_a46	protein_coding	protein_coding
ENST00000652911.1	KCNAB2_a47	protein_coding	protein_coding
ENST00000662815.1	KCNAB2_a48	protein_coding	protein_coding
ENST00000671076.1	KCNAB2_a49	protein_coding	protein_coding
ENST00000262450.8	CHD5_a2	protein_coding	protein_coding
ENST00000475121.1	CHD5_a3	protein_coding	protein_coding
ENST00000462991.5	CHD5_a4	protein_coding	protein_coding
ENST00000377999.5	CHD5_a5	protein_coding	protein_coding
ENST00000496404.1	CHD5_a6	protein_coding	protein_coding
ENST00000491020.1	CHD5_a7	protein_coding	protein_coding
ENST00000484532.6	AL031847.1_a1	protein_coding	protein_coding
ENST00000234875.9	RPL22_a1	protein_coding	protein_coding
ENST00000480661.1	RPL22_a3	protein_coding	protein_coding
ENST00000497965.5	RPL22_a6	protein_coding	protein_coding
ENST00000465387.5	RPL22_a8	protein_coding	protein_coding
ENST00000462296.5	RPL22_a9	protein_coding	protein_coding
ENST00000343813.10	ICMT_a1	protein_coding	protein_coding
ENST00000495791.1	ICMT_a2	protein_coding	protein_coding
ENST00000489498.5	ICMT_a3	protein_coding	protein_coding
ENST00000474756.1	ICMT_a4	protein_coding	protein_coding
ENST00000466994.5	RNF207_a6	protein_coding	protein_coding
ENST00000377939.5	RNF207_a7	protein_coding	protein_coding
ENST00000484435.1	RNF207_a8	protein_coding	protein_coding
ENST00000485539.5	RNF207_a9	protein_coding	protein_coding
ENST00000496676.5	RNF207_a10	protein_coding	protein_coding
ENST00000463453.1	RNF207_a11	protein_coding	protein_coding
ENST00000496329.1	RNF207_a12	protein_coding	protein_coding
ENST00000492476.1	RNF207_a13	protein_coding	protein_coding
ENST00000483336.1	RNF207_a14	protein_coding	protein_coding
ENST00000377898.4	HES3_a1	protein_coding	protein_coding
ENST00000377893.3	GPR153_a2	protein_coding	protein_coding
ENST00000608083.5	ACOT7_a2	protein_coding	protein_coding
ENST00000377855.6	ACOT7_a4	protein_coding	protein_coding
ENST00000377860.8	ACOT7_a5	protein_coding	protein_coding
ENST00000377842.7	ACOT7_a6	protein_coding	protein_coding
ENST00000377845.7	ACOT7_a7	protein_coding	protein_coding
ENST00000418124.5	ACOT7_a8	protein_coding	protein_coding
ENST00000545482.5	ACOT7_a9	protein_coding	protein_coding
ENST00000473466.2	ACOT7_a10	protein_coding	protein_coding
ENST00000481175.1	ACOT7_a11	protein_coding	protein_coding
ENST00000377837.5	HES2_a1	protein_coding	protein_coding
ENST00000377836.8	HES2_a2	protein_coding	protein_coding
ENST00000471190.1	HES2_a3	protein_coding	protein_coding
ENST00000377834.8	HES2_a5	protein_coding	protein_coding
ENST00000487437.5	HES2_a6	protein_coding	protein_coding
ENST00000489730.1	HES2_a7	protein_coding	protein_coding
ENST00000645284.1	ESPN_a2	protein_coding	protein_coding
ENST00000636330.1	ESPN_a3	protein_coding	protein_coding
ENST00000633651.1	ESPN_a4	protein_coding	protein_coding
ENST00000632142.1	ESPN_a5	protein_coding	protein_coding
ENST00000418286.1	ESPN_a6	protein_coding	protein_coding
ENST00000632803.1	ESPN_a7	protein_coding	protein_coding
ENST00000632593.1	ESPN_a8	protein_coding	protein_coding
ENST00000461727.6	ESPN_a9	protein_coding	protein_coding
ENST00000416731.5	ESPN_a10	protein_coding	protein_coding
ENST00000475228.6	ESPN_a11	protein_coding	protein_coding
ENST00000478323.1	ESPN_a12	protein_coding	protein_coding
ENST00000633239.1	ESPN_a13	protein_coding	protein_coding
ENST00000475479.2	ESPN_a14	protein_coding	protein_coding
ENST00000636644.1	ESPN_a15	protein_coding	protein_coding
ENST00000434576.2	ESPN_a16	protein_coding	protein_coding
ENST00000477679.2	ESPN_a17	protein_coding	protein_coding
ENST00000468561.2	ESPN_a18	protein_coding	protein_coding
ENST00000356876.8	TNFRSF25_a1	protein_coding	protein_coding
ENST00000647810.1	TNFRSF25_a2	protein_coding	protein_coding
ENST00000513135.5	TNFRSF25_a3	protein_coding	protein_coding
ENST00000473343.5	TNFRSF25_a4	protein_coding	protein_coding
ENST00000480393.5	TNFRSF25_a5	protein_coding	protein_coding
ENST00000485036.5	TNFRSF25_a6	protein_coding	protein_coding
ENST00000377782.7	TNFRSF25_a7	protein_coding	protein_coding
ENST00000351959.9	TNFRSF25_a8	protein_coding	protein_coding
ENST00000414040.6	TNFRSF25_a9	protein_coding	protein_coding
ENST00000510563.5	TNFRSF25_a10	protein_coding	protein_coding
ENST00000351748.7	TNFRSF25_a11	protein_coding	protein_coding
ENST00000502588.5	TNFRSF25_a12	protein_coding	protein_coding
ENST00000348333.7	TNFRSF25_a13	protein_coding	protein_coding
ENST00000453260.6	TNFRSF25_a14	protein_coding	protein_coding
ENST00000475730.5	TNFRSF25_a15	protein_coding	protein_coding
ENST00000469691.5	TNFRSF25_a16	protein_coding	protein_coding
ENST00000481401.5	TNFRSF25_a17	protein_coding	protein_coding
ENST00000453341.1	TNFRSF25_a18	protein_coding	protein_coding
ENST00000515145.1	TNFRSF25_a19	protein_coding	protein_coding
ENST00000377732.5	PLEKHG5_a1	protein_coding	protein_coding
ENST00000340850.10	PLEKHG5_a2	protein_coding	protein_coding
ENST00000535355.6	PLEKHG5_a3	protein_coding	protein_coding
ENST00000400915.8	PLEKHG5_a4	protein_coding	protein_coding
ENST00000489097.6	PLEKHG5_a5	protein_coding	protein_coding
ENST00000377728.8	PLEKHG5_a6	protein_coding	protein_coding
ENST00000487949.4	PLEKHG5_a7	protein_coding	protein_coding
ENST00000377740.5	PLEKHG5_a8	protein_coding	protein_coding
ENST00000377725.5	PLEKHG5_a9	protein_coding	protein_coding
ENST00000377748.6	PLEKHG5_a10	protein_coding	protein_coding
ENST00000400913.6	PLEKHG5_a11	protein_coding	protein_coding
ENST00000675548.1	PLEKHG5_a12	protein_coding	protein_coding
ENST00000674790.1	PLEKHG5_a13	protein_coding	protein_coding
ENST00000673471.2	PLEKHG5_a14	protein_coding	protein_coding
ENST00000675694.1	PLEKHG5_a15	protein_coding	protein_coding
ENST00000675123.1	PLEKHG5_a16	protein_coding	protein_coding
ENST00000537245.6	PLEKHG5_a17	protein_coding	protein_coding
ENST00000675976.1	PLEKHG5_a18	protein_coding	protein_coding
ENST00000675139.1	PLEKHG5_a19	protein_coding	protein_coding
ENST00000676401.1	PLEKHG5_a20	protein_coding	protein_coding
ENST00000674943.1	PLEKHG5_a21	protein_coding	protein_coding
ENST00000674685.1	PLEKHG5_a22	protein_coding	protein_coding
ENST00000676255.1	PLEKHG5_a23	protein_coding	protein_coding
ENST00000675655.1	PLEKHG5_a24	protein_coding	protein_coding
ENST00000676362.1	PLEKHG5_a25	protein_coding	protein_coding
ENST00000674803.1	PLEKHG5_a26	protein_coding	protein_coding
ENST00000377705.6	NOL9_a1	protein_coding	protein_coding
ENST00000464383.1	NOL9_a4	protein_coding	protein_coding
ENST00000462798.1	NOL9_a5	protein_coding	protein_coding
ENST00000460777.1	NOL9_a6	protein_coding	protein_coding
ENST00000464665.1	NOL9_a7	protein_coding	protein_coding
ENST00000333172.11	TAS1R1_a1	protein_coding	protein_coding
ENST00000351136.7	TAS1R1_a2	protein_coding	protein_coding
ENST00000415267.1	TAS1R1_a3	protein_coding	protein_coding
ENST00000377674.9	ZBTB48_a2	protein_coding	protein_coding
ENST00000319084.9	ZBTB48_a3	protein_coding	protein_coding
ENST00000435905.5	ZBTB48_a4	protein_coding	protein_coding
ENST00000488936.1	ZBTB48_a5	protein_coding	protein_coding
ENST00000482360.5	ZBTB48_a6	protein_coding	protein_coding
ENST00000498342.5	ZBTB48_a7	protein_coding	protein_coding
ENST00000466813.1	ZBTB48_a8	protein_coding	protein_coding
ENST00000466941.1	ZBTB48_a9	protein_coding	protein_coding
ENST00000377658.8	KLHL21_a1	protein_coding	protein_coding
ENST00000377663.3	KLHL21_a2	protein_coding	protein_coding
ENST00000467612.5	KLHL21_a3	protein_coding	protein_coding
ENST00000610898.1	KLHL21_a4	protein_coding	protein_coding
ENST00000496707.5	KLHL21_a5	protein_coding	protein_coding
ENST00000463043.1	KLHL21_a6	protein_coding	protein_coding
ENST00000377648.5	PHF13_a1	protein_coding	protein_coding
ENST00000495385.1	PHF13_a2	protein_coding	protein_coding
ENST00000054650.8	THAP3_a2	protein_coding	protein_coding
ENST00000484676.1	THAP3_a4	protein_coding	protein_coding
ENST00000307896.10	THAP3_a5	protein_coding	protein_coding
ENST00000377627.7	THAP3_a6	protein_coding	protein_coding
ENST00000484669.6	THAP3_a7	protein_coding	protein_coding
ENST00000487819.5	THAP3_a8	protein_coding	protein_coding
ENST00000472925.1	THAP3_a9	protein_coding	protein_coding
ENST00000480647.1	THAP3_a10	protein_coding	protein_coding
ENST00000465508.5	DNAJC11_a1	protein_coding	protein_coding
ENST00000451196.5	DNAJC11_a2	protein_coding	protein_coding
ENST00000377577.10	DNAJC11_a3	protein_coding	protein_coding
ENST00000294401.11	DNAJC11_a4	protein_coding	protein_coding
ENST00000472414.1	DNAJC11_a5	protein_coding	protein_coding
ENST00000426784.1	DNAJC11_a6	protein_coding	protein_coding
ENST00000473993.5	DNAJC11_a7	protein_coding	protein_coding
ENST00000485073.5	DNAJC11_a8	protein_coding	protein_coding
ENST00000460594.5	DNAJC11_a9	protein_coding	protein_coding
ENST00000465911.1	DNAJC11_a10	protein_coding	protein_coding
ENST00000490738.5	CAMTA1_a5	protein_coding	protein_coding
ENST00000303635.12	CAMTA1_a6	protein_coding	protein_coding
ENST00000476163.5	CAMTA1_a7	protein_coding	protein_coding
ENST00000473578.5	CAMTA1_a8	protein_coding	protein_coding
ENST00000557126.5	CAMTA1_a9	protein_coding	protein_coding
ENST00000467404.6	CAMTA1_a10	protein_coding	protein_coding
ENST00000461311.1	CAMTA1_a11	protein_coding	protein_coding
ENST00000486138.1	CAMTA1_a12	protein_coding	protein_coding
ENST00000482934.1	CAMTA1_a13	protein_coding	protein_coding
ENST00000470648.5	CAMTA1_a14	protein_coding	protein_coding
ENST00000461580.5	CAMTA1_a15	protein_coding	protein_coding
ENST00000472283.1	CAMTA1_a16	protein_coding	protein_coding
ENST00000467267.1	CAMTA1_a17	protein_coding	protein_coding
ENST00000495233.5	CAMTA1_a23	protein_coding	protein_coding
ENST00000490905.5	CAMTA1_a24	protein_coding	protein_coding
ENST00000476864.1	CAMTA1_a25	protein_coding	protein_coding
ENST00000054666.11	VAMP3_a3	protein_coding	protein_coding
ENST00000470357.1	VAMP3_a5	protein_coding	protein_coding
ENST00000487194.1	VAMP3_a6	protein_coding	protein_coding
ENST00000377541.5	PER3_a7	protein_coding	protein_coding
ENST00000613533.4	PER3_a8	protein_coding	protein_coding
ENST00000614998.4	PER3_a9	protein_coding	protein_coding
ENST00000377532.7	PER3_a10	protein_coding	protein_coding
ENST00000361923.2	PER3_a11	protein_coding	protein_coding
ENST00000473653.1	PER3_a12	protein_coding	protein_coding
ENST00000602883.1	PER3_a13	protein_coding	protein_coding
ENST00000463106.1	PER3_a14	protein_coding	protein_coding
ENST00000494684.1	PER3_a15	protein_coding	protein_coding
ENST00000377516.6	UTS2_a2	protein_coding	protein_coding
ENST00000361696.10	UTS2_a3	protein_coding	protein_coding
ENST00000054668.5	UTS2_a4	protein_coding	protein_coding
ENST00000377507.8	TNFRSF9_a1	protein_coding	protein_coding
ENST00000615230.4	TNFRSF9_a2	protein_coding	protein_coding
ENST00000474475.1	TNFRSF9_a3	protein_coding	protein_coding
ENST00000492571.1	TNFRSF9_a4	protein_coding	protein_coding
ENST00000674210.1	TNFRSF9_a5	protein_coding	protein_coding
ENST00000493373.5	PARK7_a1	protein_coding	protein_coding
ENST00000460192.5	PARK7_a2	protein_coding	protein_coding
ENST00000493678.5	PARK7_a3	protein_coding	protein_coding
ENST00000377493.9	PARK7_a4	protein_coding	protein_coding
ENST00000338639.10	PARK7_a5	protein_coding	protein_coding
ENST00000465354.5	PARK7_a6	protein_coding	protein_coding
ENST00000377491.5	PARK7_a7	protein_coding	protein_coding
ENST00000377488.5	PARK7_a8	protein_coding	protein_coding
ENST00000497113.1	PARK7_a9	protein_coding	protein_coding
ENST00000469225.1	PARK7_a10	protein_coding	protein_coding
ENST00000377482.10	ERRFI1_a4	protein_coding	protein_coding
ENST00000467067.1	ERRFI1_a5	protein_coding	protein_coding
ENST00000469499.5	ERRFI1_a6	protein_coding	protein_coding
ENST00000487559.1	ERRFI1_a7	protein_coding	protein_coding
ENST00000471889.6	SLC45A1_a2	protein_coding	protein_coding
ENST00000289877.8	SLC45A1_a3	protein_coding	protein_coding
ENST00000497660.5	SLC45A1_a4	protein_coding	protein_coding
ENST00000481265.1	SLC45A1_a5	protein_coding	protein_coding
ENST00000337907.7	RERE_a6	protein_coding	protein_coding
ENST00000400908.7	RERE_a7	protein_coding	protein_coding
ENST00000377464.5	RERE_a8	protein_coding	protein_coding
ENST00000467350.1	RERE_a9	protein_coding	protein_coding
ENST00000400907.6	RERE_a10	protein_coding	protein_coding
ENST00000476556.5	RERE_a11	protein_coding	protein_coding
ENST00000656437.1	RERE_a12	protein_coding	protein_coding
ENST00000464367.1	RERE_a13	protein_coding	protein_coding
ENST00000488215.5	RERE_a14	protein_coding	protein_coding
ENST00000460659.5	RERE_a15	protein_coding	protein_coding
ENST00000465125.1	RERE_a16	protein_coding	protein_coding
ENST00000464972.5	RERE_a17	protein_coding	protein_coding
ENST00000659924.1	RERE_a18	protein_coding	protein_coding
ENST00000480342.5	RERE_a19	protein_coding	protein_coding
ENST00000507012.1	RERE_a20	protein_coding	protein_coding
ENST00000469251.1	RERE_a21	protein_coding	protein_coding
ENST00000514428.1	RERE_a22	protein_coding	protein_coding
ENST00000468247.1	RERE_a23	protein_coding	protein_coding
ENST00000234590.10	ENO1_a2	protein_coding	protein_coding
ENST00000647408.1	ENO1_a3	protein_coding	protein_coding
ENST00000464920.2	ENO1_a4	protein_coding	protein_coding
ENST00000646370.2	ENO1_a5	protein_coding	protein_coding
ENST00000645609.1	ENO1_a6	protein_coding	protein_coding
ENST00000645600.1	ENO1_a7	protein_coding	protein_coding
ENST00000497492.1	ENO1_a8	protein_coding	protein_coding
ENST00000646660.1	ENO1_a9	protein_coding	protein_coding
ENST00000646680.1	ENO1_a10	protein_coding	protein_coding
ENST00000646906.1	ENO1_a11	protein_coding	protein_coding
ENST00000646156.1	ENO1_a12	protein_coding	protein_coding
ENST00000643438.1	ENO1_a13	protein_coding	protein_coding
ENST00000489867.2	ENO1_a14	protein_coding	protein_coding
ENST00000486051.5	ENO1_a15	protein_coding	protein_coding
ENST00000492343.2	ENO1_a16	protein_coding	protein_coding
ENST00000414948.1	ENO1_a17	protein_coding	protein_coding
ENST00000549778.5	CA6_a5	protein_coding	protein_coding
ENST00000377443.7	CA6_a6	protein_coding	protein_coding
ENST00000476083.1	CA6_a7	protein_coding	protein_coding
ENST00000480186.7	CA6_a8	protein_coding	protein_coding
ENST00000377436.6	CA6_a9	protein_coding	protein_coding
ENST00000377442.3	CA6_a10	protein_coding	protein_coding
ENST00000400906.1	SLC2A7_a2	protein_coding	protein_coding
ENST00000377424.9	SLC2A5_a5	protein_coding	protein_coding
ENST00000487492.1	SLC2A5_a9	protein_coding	protein_coding
ENST00000377414.7	SLC2A5_a10	protein_coding	protein_coding
ENST00000484798.5	SLC2A5_a11	protein_coding	protein_coding
ENST00000474145.5	SLC2A5_a12	protein_coding	protein_coding
ENST00000486632.5	SLC2A5_a13	protein_coding	protein_coding
ENST00000479813.5	SLC2A5_a14	protein_coding	protein_coding
ENST00000464985.5	SLC2A5_a15	protein_coding	protein_coding
ENST00000473209.1	SLC2A5_a16	protein_coding	protein_coding
ENST00000377411.5	GPR157_a4	protein_coding	protein_coding
ENST00000465853.1	GPR157_a5	protein_coding	protein_coding
ENST00000466131.1	GPR157_a6	protein_coding	protein_coding
ENST00000377403.7	H6PD_a6	protein_coding	protein_coding
ENST00000602477.1	H6PD_a9	protein_coding	protein_coding
ENST00000495451.1	H6PD_a10	protein_coding	protein_coding
ENST00000328089.11	SPSB1_a1	protein_coding	protein_coding
ENST00000450402.1	SPSB1_a3	protein_coding	protein_coding
ENST00000357898.3	SPSB1_a8	protein_coding	protein_coding
ENST00000377399.2	SPSB1_a9	protein_coding	protein_coding
ENST00000302692.7	SLC25A33_a1	protein_coding	protein_coding
ENST00000340381.11	TMEM201_a3	protein_coding	protein_coding
ENST00000340305.9	TMEM201_a4	protein_coding	protein_coding
ENST00000416541.5	TMEM201_a5	protein_coding	protein_coding
ENST00000508400.1	TMEM201_a6	protein_coding	protein_coding
ENST00000377346.9	PIK3CD_a12	protein_coding	protein_coding
ENST00000628140.2	PIK3CD_a13	protein_coding	protein_coding
ENST00000536656.5	PIK3CD_a14	protein_coding	protein_coding
ENST00000484851.1	PIK3CD_a15	protein_coding	protein_coding
ENST00000543390.2	PIK3CD_a18	protein_coding	protein_coding
ENST00000361110.6	PIK3CD_a19	protein_coding	protein_coding
ENST00000481137.1	PIK3CD_a20	protein_coding	protein_coding
ENST00000479223.1	PIK3CD_a21	protein_coding	protein_coding
ENST00000377298.9	CLSTN1_a3	protein_coding	protein_coding
ENST00000650348.1	CLSTN1_a4	protein_coding	protein_coding
ENST00000361311.4	CLSTN1_a5	protein_coding	protein_coding
ENST00000435891.5	CLSTN1_a7	protein_coding	protein_coding
ENST00000477264.1	CLSTN1_a8	protein_coding	protein_coding
ENST00000464286.1	CLSTN1_a9	protein_coding	protein_coding
ENST00000377263.6	CTNNBIP1_a3	protein_coding	protein_coding
ENST00000400904.7	CTNNBIP1_a5	protein_coding	protein_coding
ENST00000377258.5	CTNNBIP1_a6	protein_coding	protein_coding
ENST00000377256.1	CTNNBIP1_a7	protein_coding	protein_coding
ENST00000488540.5	LZIC_a3	protein_coding	protein_coding
ENST00000377223.6	LZIC_a5	protein_coding	protein_coding
ENST00000400903.6	LZIC_a7	protein_coding	protein_coding
ENST00000377213.1	LZIC_a8	protein_coding	protein_coding
ENST00000471853.1	LZIC_a9	protein_coding	protein_coding
ENST00000403197.5	NMNAT1_a2	protein_coding	protein_coding
ENST00000462686.1	NMNAT1_a3	protein_coding	protein_coding
ENST00000377205.6	NMNAT1_a4	protein_coding	protein_coding
ENST00000492735.1	NMNAT1_a7	protein_coding	protein_coding
ENST00000315901.4	RBP7_a2	protein_coding	protein_coding
ENST00000294435.8	RBP7_a3	protein_coding	protein_coding
ENST00000253251.12	UBE4B_a2	protein_coding	protein_coding
ENST00000672724.1	UBE4B_a3	protein_coding	protein_coding
ENST00000343090.11	UBE4B_a6	protein_coding	protein_coding
ENST00000377153.5	UBE4B_a7	protein_coding	protein_coding
ENST00000462658.1	UBE4B_a8	protein_coding	protein_coding
ENST00000470736.1	UBE4B_a9	protein_coding	protein_coding
ENST00000466379.1	UBE4B_a10	protein_coding	protein_coding
ENST00000488228.1	UBE4B_a11	protein_coding	protein_coding
ENST00000487244.5	UBE4B_a12	protein_coding	protein_coding
ENST00000465408.1	UBE4B_a13	protein_coding	protein_coding
ENST00000294484.7	DISP3_a2	protein_coding	protein_coding
ENST00000423056.2	DISP3_a3	protein_coding	protein_coding
ENST00000304391.6	DISP3_a4	protein_coding	protein_coding
ENST00000676179.1	KIF1B_a2	protein_coding	protein_coding
ENST00000377093.8	KIF1B_a3	protein_coding	protein_coding
ENST00000263934.10	KIF1B_a4	protein_coding	protein_coding
ENST00000377086.5	KIF1B_a5	protein_coding	protein_coding
ENST00000377083.5	KIF1B_a6	protein_coding	protein_coding
ENST00000377081.5	KIF1B_a7	protein_coding	protein_coding
ENST00000620295.2	KIF1B_a8	protein_coding	protein_coding
ENST00000622724.3	KIF1B_a9	protein_coding	protein_coding
ENST00000495136.1	KIF1B_a10	protein_coding	protein_coding
ENST00000497835.1	KIF1B_a11	protein_coding	protein_coding
ENST00000465635.5	KIF1B_a12	protein_coding	protein_coding
ENST00000483340.1	KIF1B_a13	protein_coding	protein_coding
ENST00000635499.1	KIF1B_a14	protein_coding	protein_coding
ENST00000491493.5	PGD_a1	protein_coding	protein_coding
ENST00000487775.1	PGD_a3	protein_coding	protein_coding
ENST00000270776.13	PGD_a4	protein_coding	protein_coding
ENST00000477958.5	PGD_a5	protein_coding	protein_coding
ENST00000483936.5	PGD_a6	protein_coding	protein_coding
ENST00000465632.5	PGD_a7	protein_coding	protein_coding
ENST00000460189.1	PGD_a8	protein_coding	protein_coding
ENST00000493288.1	PGD_a9	protein_coding	protein_coding
ENST00000498356.1	PGD_a10	protein_coding	protein_coding
ENST00000496718.1	PGD_a11	protein_coding	protein_coding
ENST00000377038.8	DFFA_a2	protein_coding	protein_coding
ENST00000476658.5	DFFA_a3	protein_coding	protein_coding
ENST00000377036.2	DFFA_a4	protein_coding	protein_coding
ENST00000400900.6	CENPS-CORT_a3	protein_coding	protein_coding
ENST00000470413.6	CENPS-CORT_a4	protein_coding	protein_coding
ENST00000309048.8	CENPS_a1	protein_coding	protein_coding
ENST00000602787.6	CENPS-CORT_a5	protein_coding	protein_coding
ENST00000602486.1	CENPS_a2	protein_coding	protein_coding
ENST00000477755.1	CENPS_a3	protein_coding	protein_coding
ENST00000602296.6	CENPS-CORT_a7	protein_coding	protein_coding
ENST00000462462.1	CENPS_a4	protein_coding	protein_coding
ENST00000464507.1	CENPS_a5	protein_coding	protein_coding
ENST00000377049.4	CORT_a1	protein_coding	protein_coding
ENST00000472851.1	PEX14_a1	protein_coding	protein_coding
ENST00000356607.9	PEX14_a4	protein_coding	protein_coding
ENST00000491661.2	PEX14_a6	protein_coding	protein_coding
ENST00000377022.8	CASZ1_a1	protein_coding	protein_coding
ENST00000478524.1	CASZ1_a2	protein_coding	protein_coding
ENST00000447850.3	CASZ1_a3	protein_coding	protein_coding
ENST00000344008.5	CASZ1_a4	protein_coding	protein_coding
ENST00000496432.6	CASZ1_a5	protein_coding	protein_coding
ENST00000492173.1	CASZ1_a6	protein_coding	protein_coding
ENST00000478728.2	CASZ1_a7	protein_coding	protein_coding
ENST00000472814.1	CASZ1_a8	protein_coding	protein_coding
ENST00000476357.1	C1orf127_a1	protein_coding	protein_coding
ENST00000418570.6	C1orf127_a2	protein_coding	protein_coding
ENST00000377004.8	C1orf127_a3	protein_coding	protein_coding
ENST00000468348.1	C1orf127_a5	protein_coding	protein_coding
ENST00000520253.1	C1orf127_a6	protein_coding	protein_coding
ENST00000473118.5	TARDBP_a1	protein_coding	protein_coding
ENST00000639083.1	TARDBP_a2	protein_coding	protein_coding
ENST00000639599.1	TARDBP_a3	protein_coding	protein_coding
ENST00000629725.2	TARDBP_a4	protein_coding	protein_coding
ENST00000439080.6	TARDBP_a5	protein_coding	protein_coding
ENST00000240185.8	TARDBP_a6	protein_coding	protein_coding
ENST00000472476.5	TARDBP_a7	protein_coding	protein_coding
ENST00000476201.5	TARDBP_a8	protein_coding	protein_coding
ENST00000613864.4	TARDBP_a9	protein_coding	protein_coding
ENST00000614757.4	AL109811.3_a2	protein_coding	protein_coding
ENST00000621715.4	TARDBP_a10	protein_coding	protein_coding
ENST00000315091.7	TARDBP_a11	protein_coding	protein_coding
ENST00000473869.5	TARDBP_a12	protein_coding	protein_coding
ENST00000616545.4	TARDBP_a13	protein_coding	protein_coding
ENST00000638264.1	TARDBP_a14	protein_coding	protein_coding
ENST00000649624.1	TARDBP_a15	protein_coding	protein_coding
ENST00000621790.4	TARDBP_a16	protein_coding	protein_coding
ENST00000622057.4	TARDBP_a17	protein_coding	protein_coding
ENST00000617172.4	TARDBP_a18	protein_coding	protein_coding
ENST00000618606.1	TARDBP_a19	protein_coding	protein_coding
ENST00000611963.4	TARDBP_a20	protein_coding	protein_coding
ENST00000620632.4	TARDBP_a21	protein_coding	protein_coding
ENST00000619555.4	TARDBP_a22	protein_coding	protein_coding
ENST00000610369.4	TARDBP_a23	protein_coding	protein_coding
ENST00000614494.1	TARDBP_a24	protein_coding	protein_coding
ENST00000611136.4	AL109811.3_a3	protein_coding	protein_coding
ENST00000477447.6	TARDBP_a25	protein_coding	protein_coding
ENST00000620505.1	TARDBP_a26	protein_coding	protein_coding
ENST00000621573.1	TARDBP_a27	protein_coding	protein_coding
ENST00000611008.4	TARDBP_a28	protein_coding	protein_coding
ENST00000613177.1	TARDBP_a29	protein_coding	protein_coding
ENST00000622108.1	AL109811.3_a4	protein_coding	protein_coding
ENST00000496840.1	TARDBP_a30	protein_coding	protein_coding
ENST00000617757.1	TARDBP_a31	protein_coding	protein_coding
ENST00000400897.8	MASP2_a1	protein_coding	protein_coding
ENST00000478645.1	MASP2_a2	protein_coding	protein_coding
ENST00000480221.1	MASP2_a3	protein_coding	protein_coding
ENST00000400898.3	MASP2_a4	protein_coding	protein_coding
ENST00000475189.1	SRM_a4	protein_coding	protein_coding
ENST00000376957.7	SRM_a5	protein_coding	protein_coding
ENST00000490101.1	SRM_a7	protein_coding	protein_coding
ENST00000459997.1	SRM_a8	protein_coding	protein_coding
ENST00000465788.1	SRM_a9	protein_coding	protein_coding
ENST00000487300.1	SRM_a10	protein_coding	protein_coding
ENST00000474216.5	EXOSC10_a1	protein_coding	protein_coding
ENST00000490565.1	EXOSC10_a2	protein_coding	protein_coding
ENST00000469634.5	EXOSC10_a3	protein_coding	protein_coding
ENST00000470611.5	EXOSC10_a4	protein_coding	protein_coding
ENST00000498576.1	EXOSC10_a5	protein_coding	protein_coding
ENST00000472078.1	EXOSC10_a6	protein_coding	protein_coding
ENST00000485606.1	EXOSC10_a7	protein_coding	protein_coding
ENST00000460196.1	EXOSC10_a8	protein_coding	protein_coding
ENST00000361445.9	MTOR_a3	protein_coding	protein_coding
ENST00000376838.5	MTOR_a4	protein_coding	protein_coding
ENST00000473471.5	MTOR_a5	protein_coding	protein_coding
ENST00000490931.1	MTOR_a6	protein_coding	protein_coding
ENST00000455339.1	MTOR_a7	protein_coding	protein_coding
ENST00000495435.1	MTOR_a8	protein_coding	protein_coding
ENST00000476768.1	MTOR_a9	protein_coding	protein_coding
ENST00000376819.4	ANGPTL7_a1	protein_coding	protein_coding
ENST00000476934.1	ANGPTL7_a2	protein_coding	protein_coding
ENST00000376810.6	UBIAD1_a1	protein_coding	protein_coding
ENST00000376804.2	UBIAD1_a2	protein_coding	protein_coding
ENST00000486588.6	UBIAD1_a3	protein_coding	protein_coding
ENST00000483738.1	UBIAD1_a4	protein_coding	protein_coding
ENST00000642025.1	FBXO2_a1	protein_coding	protein_coding
ENST00000354287.5	FBXO2_a5	protein_coding	protein_coding
ENST00000471501.1	FBXO2_a6	protein_coding	protein_coding
ENST00000466919.1	FBXO2_a7	protein_coding	protein_coding
ENST00000475961.1	FBXO2_a8	protein_coding	protein_coding
ENST00000251546.8	FBXO44_a1	protein_coding	protein_coding
ENST00000376770.5	FBXO44_a3	protein_coding	protein_coding
ENST00000425796.5	FBXO44_a4	protein_coding	protein_coding
ENST00000251547.10	FBXO44_a5	protein_coding	protein_coding
ENST00000376768.5	FBXO44_a6	protein_coding	protein_coding
ENST00000376762.8	FBXO44_a8	protein_coding	protein_coding
ENST00000376760.5	FBXO44_a9	protein_coding	protein_coding
ENST00000475435.5	FBXO44_a10	protein_coding	protein_coding
ENST00000471895.1	FBXO44_a11	protein_coding	protein_coding
ENST00000376753.9	FBXO6_a1	protein_coding	protein_coding
ENST00000474239.1	FBXO6_a3	protein_coding	protein_coding
ENST00000449067.1	FBXO6_a4	protein_coding	protein_coding
ENST00000376692.9	MAD2L2_a1	protein_coding	protein_coding
ENST00000235310.7	MAD2L2_a2	protein_coding	protein_coding
ENST00000376672.5	MAD2L2_a3	protein_coding	protein_coding
ENST00000376669.9	MAD2L2_a4	protein_coding	protein_coding
ENST00000376667.7	MAD2L2_a5	protein_coding	protein_coding
ENST00000445656.5	MAD2L2_a6	protein_coding	protein_coding
ENST00000456915.1	MAD2L2_a7	protein_coding	protein_coding
ENST00000376664.10	MAD2L2_a8	protein_coding	protein_coding
ENST00000376655.1	MAD2L2_a9	protein_coding	protein_coding
ENST00000294485.6	DRAXIN_a1	protein_coding	protein_coding
ENST00000376637.7	AGTRAP_a3	protein_coding	protein_coding
ENST00000476512.5	AGTRAP_a5	protein_coding	protein_coding
ENST00000400895.6	AGTRAP_a6	protein_coding	protein_coding
ENST00000494437.1	AGTRAP_a7	protein_coding	protein_coding
ENST00000314340.10	AGTRAP_a8	protein_coding	protein_coding
ENST00000491346.5	AGTRAP_a9	protein_coding	protein_coding
ENST00000376629.8	AGTRAP_a10	protein_coding	protein_coding
ENST00000376627.6	AGTRAP_a11	protein_coding	protein_coding
ENST00000452018.6	AGTRAP_a12	protein_coding	protein_coding
ENST00000510878.1	AGTRAP_a13	protein_coding	protein_coding
ENST00000476309.5	AGTRAP_a14	protein_coding	protein_coding
ENST00000514733.5	AGTRAP_a15	protein_coding	protein_coding
ENST00000513739.5	AGTRAP_a16	protein_coding	protein_coding
ENST00000471765.1	AGTRAP_a17	protein_coding	protein_coding
ENST00000376468.4	NPPB_a1	protein_coding	protein_coding
ENST00000433342.5	C1orf167_a1	protein_coding	protein_coding
ENST00000484153.1	C1orf167_a2	protein_coding	protein_coding
ENST00000444493.5	C1orf167_a3	protein_coding	protein_coding
ENST00000475041.1	C1orf167_a4	protein_coding	protein_coding
ENST00000376590.9	MTHFR_a3	protein_coding	protein_coding
ENST00000376592.6	MTHFR_a4	protein_coding	protein_coding
ENST00000376583.7	MTHFR_a5	protein_coding	protein_coding
ENST00000376585.6	MTHFR_a6	protein_coding	protein_coding
ENST00000641747.1	MTHFR_a7	protein_coding	protein_coding
ENST00000641805.1	MTHFR_a8	protein_coding	protein_coding
ENST00000423400.7	MTHFR_a9	protein_coding	protein_coding
ENST00000641446.1	MTHFR_a10	protein_coding	protein_coding
ENST00000641407.1	MTHFR_a11	protein_coding	protein_coding
ENST00000641759.1	MTHFR_a12	protein_coding	protein_coding
ENST00000641820.1	MTHFR_a13	protein_coding	protein_coding
ENST00000641721.1	MTHFR_a14	protein_coding	protein_coding
ENST00000376486.3	MTHFR_a15	protein_coding	protein_coding
ENST00000641909.1	MTHFR_a16	protein_coding	protein_coding
ENST00000641437.1	MTHFR_a17	protein_coding	protein_coding
ENST00000418034.1	MTHFR_a18	protein_coding	protein_coding
ENST00000431243.6	MTHFR_a19	protein_coding	protein_coding
ENST00000642002.1	MTHFR_a20	protein_coding	protein_coding
ENST00000413656.5	MTHFR_a21	protein_coding	protein_coding
ENST00000312413.10	CLCN6_a1	protein_coding	protein_coding
ENST00000346436.11	CLCN6_a2	protein_coding	protein_coding
ENST00000376497.7	CLCN6_a3	protein_coding	protein_coding
ENST00000400892.3	CLCN6_a5	protein_coding	protein_coding
ENST00000376496.4	CLCN6_a6	protein_coding	protein_coding
ENST00000376491.7	CLCN6_a7	protein_coding	protein_coding
ENST00000376490.7	CLCN6_a8	protein_coding	protein_coding
ENST00000376492.3	CLCN6_a9	protein_coding	protein_coding
ENST00000494028.1	CLCN6_a10	protein_coding	protein_coding
ENST00000446542.5	CLCN6_a11	protein_coding	protein_coding
ENST00000376572.8	KIAA2013_a3	protein_coding	protein_coding
ENST00000616327.1	KIAA2013_a4	protein_coding	protein_coding
ENST00000376576.3	KIAA2013_a5	protein_coding	protein_coding
ENST00000485046.5	PLOD1_a1	protein_coding	protein_coding
ENST00000449038.5	PLOD1_a2	protein_coding	protein_coding
ENST00000196061.5	PLOD1_a3	protein_coding	protein_coding
ENST00000358133.5	PLOD1_a4	protein_coding	protein_coding
ENST00000429000.6	PLOD1_a5	protein_coding	protein_coding
ENST00000465920.1	PLOD1_a6	protein_coding	protein_coding
ENST00000491536.5	PLOD1_a7	protein_coding	protein_coding
ENST00000470133.1	PLOD1_a8	protein_coding	protein_coding
ENST00000481933.1	PLOD1_a9	protein_coding	protein_coding
ENST00000444836.5	MFN2_a2	protein_coding	protein_coding
ENST00000674817.1	MFN2_a3	protein_coding	protein_coding
ENST00000675053.1	MFN2_a4	protein_coding	protein_coding
ENST00000675817.1	MFN2_a5	protein_coding	protein_coding
ENST00000675194.1	MFN2_a6	protein_coding	protein_coding
ENST00000675298.1	MFN2_a7	protein_coding	protein_coding
ENST00000675530.1	MFN2_a8	protein_coding	protein_coding
ENST00000676369.1	MFN2_a9	protein_coding	protein_coding
ENST00000412236.2	MFN2_a10	protein_coding	protein_coding
ENST00000674548.1	MFN2_a11	protein_coding	protein_coding
ENST00000675959.1	MFN2_a12	protein_coding	protein_coding
ENST00000675872.1	MFN2_a13	protein_coding	protein_coding
ENST00000674706.1	MFN2_a14	protein_coding	protein_coding
ENST00000676426.1	MFN2_a15	protein_coding	protein_coding
ENST00000674658.1	MFN2_a16	protein_coding	protein_coding
ENST00000674910.1	MFN2_a17	protein_coding	protein_coding
ENST00000675231.1	MFN2_a18	protein_coding	protein_coding
ENST00000490079.5	MFN2_a19	protein_coding	protein_coding
ENST00000497302.1	MFN2_a20	protein_coding	protein_coding
ENST00000235329.10	MFN2_a21	protein_coding	protein_coding
ENST00000675113.1	MFN2_a22	protein_coding	protein_coding
ENST00000675512.1	MFN2_a23	protein_coding	protein_coding
ENST00000675987.1	MFN2_a24	protein_coding	protein_coding
ENST00000676293.1	MFN2_a25	protein_coding	protein_coding
ENST00000675919.1	MFN2_a26	protein_coding	protein_coding
ENST00000675781.1	MFN2_a27	protein_coding	protein_coding
ENST00000675483.1	MFN2_a28	protein_coding	protein_coding
ENST00000675374.1	MFN2_a29	protein_coding	protein_coding
ENST00000675528.1	MFN2_a30	protein_coding	protein_coding
ENST00000675404.1	MFN2_a31	protein_coding	protein_coding
ENST00000676295.1	MFN2_a32	protein_coding	protein_coding
ENST00000675043.1	MFN2_a33	protein_coding	protein_coding
ENST00000478749.5	MIIP_a5	protein_coding	protein_coding
ENST00000235332.6	MIIP_a6	protein_coding	protein_coding
ENST00000466860.5	MIIP_a7	protein_coding	protein_coding
ENST00000498685.5	MIIP_a8	protein_coding	protein_coding
ENST00000492256.1	MIIP_a9	protein_coding	protein_coding
ENST00000460823.1	MIIP_a10	protein_coding	protein_coding
ENST00000478299.1	MIIP_a11	protein_coding	protein_coding
ENST00000263932.7	TNFRSF8_a1	protein_coding	protein_coding
ENST00000417814.3	TNFRSF8_a2	protein_coding	protein_coding
ENST00000514649.5	TNFRSF8_a3	protein_coding	protein_coding
ENST00000413146.6	TNFRSF8_a6	protein_coding	protein_coding
ENST00000479933.2	TNFRSF8_a7	protein_coding	protein_coding
ENST00000376259.7	TNFRSF1B_a3	protein_coding	protein_coding
ENST00000492361.1	TNFRSF1B_a4	protein_coding	protein_coding
ENST00000489921.1	TNFRSF1B_a5	protein_coding	protein_coding
ENST00000376221.1	AADACL4_a1	protein_coding	protein_coding
ENST00000357726.5	PRAMEF12_a1	protein_coding	protein_coding
ENST00000359318.8	AADACL3_a1	protein_coding	protein_coding
ENST00000620146.2	AADACL3_a2	protein_coding	protein_coding
ENST00000614859.5	C1orf158_a1	protein_coding	protein_coding
ENST00000474179.1	C1orf158_a2	protein_coding	protein_coding
ENST00000376210.3	C1orf158_a3	protein_coding	protein_coding
ENST00000620676.6	VPS13D_a2	protein_coding	protein_coding
ENST00000613099.4	VPS13D_a3	protein_coding	protein_coding
ENST00000476169.1	VPS13D_a4	protein_coding	protein_coding
ENST00000489961.1	VPS13D_a5	protein_coding	protein_coding
ENST00000011700.10	VPS13D_a6	protein_coding	protein_coding
ENST00000646917.1	VPS13D_a7	protein_coding	protein_coding
ENST00000460333.5	VPS13D_a8	protein_coding	protein_coding
ENST00000487188.1	VPS13D_a9	protein_coding	protein_coding
ENST00000643711.1	VPS13D_a10	protein_coding	protein_coding
ENST00000469054.1	VPS13D_a11	protein_coding	protein_coding
ENST00000646411.1	VPS13D_a12	protein_coding	protein_coding
ENST00000543710.5	VPS13D_a13	protein_coding	protein_coding
ENST00000645371.1	VPS13D_a14	protein_coding	protein_coding
ENST00000466732.2	VPS13D_a15	protein_coding	protein_coding
ENST00000476045.5	VPS13D_a16	protein_coding	protein_coding
ENST00000481484.1	VPS13D_a18	protein_coding	protein_coding
ENST00000543766.2	VPS13D_a19	protein_coding	protein_coding
ENST00000645148.1	VPS13D_a21	protein_coding	protein_coding
ENST00000647414.1	VPS13D_a22	protein_coding	protein_coding
ENST00000473099.1	VPS13D_a23	protein_coding	protein_coding
ENST00000616661.5	DHRS3_a5	protein_coding	protein_coding
ENST00000464917.5	DHRS3_a7	protein_coding	protein_coding
ENST00000430996.2	DHRS3_a8	protein_coding	protein_coding
ENST00000482265.1	DHRS3_a9	protein_coding	protein_coding
ENST00000624297.2	PRAMEF18_a1	protein_coding	protein_coding
ENST00000622421.2	PRAMEF5_a1	protein_coding	protein_coding
ENST00000357367.6	PRAMEF8_a1	protein_coding	protein_coding
ENST00000621519.4	PRAMEF8_a2	protein_coding	protein_coding
ENST00000437300.2	PRAMEF33_a1	protein_coding	protein_coding
ENST00000376152.2	PRAMEF15_a1	protein_coding	protein_coding
ENST00000334600.7	PRAMEF14_a1	protein_coding	protein_coding
ENST00000602491.1	PRAMEF14_a2	protein_coding	protein_coding
ENST00000376101.3	PRAMEF19_a1	protein_coding	protein_coding
ENST00000376098.4	PRAMEF17_a1	protein_coding	protein_coding
ENST00000332296.7	PRAMEF1_a1	protein_coding	protein_coding
ENST00000240189.2	PRAMEF2_a1	protein_coding	protein_coding
ENST00000619922.1	PRAMEF11_a1	protein_coding	protein_coding
ENST00000235349.6	PRAMEF4_a1	protein_coding	protein_coding
ENST00000317869.7	HNRNPCL1_a1	protein_coding	protein_coding
ENST00000235347.4	PRAMEF10_a1	protein_coding	protein_coding
ENST00000330881.6	PRAMEF7_a2	protein_coding	protein_coding
ENST00000415464.6	PRAMEF6_a1	protein_coding	protein_coding
ENST00000376189.5	PRAMEF6_a2	protein_coding	protein_coding
ENST00000436041.5	PRAMEF27_a1	protein_coding	protein_coding
ENST00000617807.2	HNRNPCL3_a1	protein_coding	protein_coding
ENST00000614839.4	PRAMEF25_a1	protein_coding	protein_coding
ENST00000619661.2	PRAMEF25_a2	protein_coding	protein_coding
ENST00000415919.2	PRAMEF9_a1	protein_coding	protein_coding
ENST00000621994.3	HNRNPCL2_a1	protein_coding	protein_coding
ENST00000624207.1	PRAMEF26_a1	protein_coding	protein_coding
ENST00000323770.8	HNRNPCL4_a1	protein_coding	protein_coding
ENST00000625019.3	PRAMEF13_a1	protein_coding	protein_coding
ENST00000376085.4	LRRC38_a2	protein_coding	protein_coding
ENST00000316412.9	PRAMEF20_a1	protein_coding	protein_coding
ENST00000602960.1	PRAMEF20_a2	protein_coding	protein_coding
ENST00000294489.10	PDPN_a1	protein_coding	protein_coding
ENST00000617617.4	PDPN_a2	protein_coding	protein_coding
ENST00000376057.8	PDPN_a3	protein_coding	protein_coding
ENST00000621990.4	PDPN_a4	protein_coding	protein_coding
ENST00000506205.1	PDPN_a5	protein_coding	protein_coding
ENST00000510906.5	PDPN_a6	protein_coding	protein_coding
ENST00000509009.5	PDPN_a7	protein_coding	protein_coding
ENST00000376061.8	PDPN_a8	protein_coding	protein_coding
ENST00000513143.5	PDPN_a9	protein_coding	protein_coding
ENST00000487038.5	PDPN_a13	protein_coding	protein_coding
ENST00000475043.5	PDPN_a14	protein_coding	protein_coding
ENST00000488631.1	PDPN_a15	protein_coding	protein_coding
ENST00000329454.2	SRARP_a1	protein_coding	protein_coding
ENST00000464764.5	CLCNKA_a1	protein_coding	protein_coding
ENST00000477360.2	CLCNKA_a2	protein_coding	protein_coding
ENST00000375692.5	CLCNKA_a3	protein_coding	protein_coding
ENST00000495784.1	CLCNKA_a4	protein_coding	protein_coding
ENST00000439316.6	CLCNKA_a5	protein_coding	protein_coding
ENST00000331433.5	CLCNKA_a6	protein_coding	protein_coding
ENST00000491433.1	CLCNKA_a7	protein_coding	protein_coding
ENST00000375679.9	CLCNKB_a2	protein_coding	protein_coding
ENST00000375667.7	CLCNKB_a3	protein_coding	protein_coding
ENST00000311890.13	HSPB7_a1	protein_coding	protein_coding
ENST00000411503.5	HSPB7_a2	protein_coding	protein_coding
ENST00000442459.2	HSPB7_a3	protein_coding	protein_coding
ENST00000375718.4	HSPB7_a4	protein_coding	protein_coding
ENST00000487046.1	HSPB7_a5	protein_coding	protein_coding
ENST00000463576.5	HSPB7_a6	protein_coding	protein_coding
ENST00000406363.2	HSPB7_a7	protein_coding	protein_coding
ENST00000375662.5	FAM131C_a2	protein_coding	protein_coding
ENST00000494078.1	FAM131C_a3	protein_coding	protein_coding
ENST00000484063.6	PRDM2_a6	protein_coding	protein_coding
ENST00000376048.9	PRDM2_a7	protein_coding	protein_coding
ENST00000235372.11	PRDM2_a8	protein_coding	protein_coding
ENST00000311066.9	PRDM2_a9	protein_coding	protein_coding
ENST00000491134.5	PRDM2_a10	protein_coding	protein_coding
ENST00000502727.5	PRDM2_a11	protein_coding	protein_coding
ENST00000502724.5	PRDM2_a12	protein_coding	protein_coding
ENST00000413440.5	PRDM2_a13	protein_coding	protein_coding
ENST00000343137.8	PRDM2_a14	protein_coding	protein_coding
ENST00000491815.1	PRDM2_a15	protein_coding	protein_coding
ENST00000503842.5	PRDM2_a16	protein_coding	protein_coding
ENST00000505823.5	PRDM2_a17	protein_coding	protein_coding
ENST00000407521.7	PRDM2_a18	protein_coding	protein_coding
ENST00000487453.1	PRDM2_a19	protein_coding	protein_coding
ENST00000636203.1	KAZN_a1	protein_coding	protein_coding
ENST00000636564.1	KAZN_a2	protein_coding	protein_coding
ENST00000376030.7	KAZN_a3	protein_coding	protein_coding
ENST00000491547.1	KAZN_a4	protein_coding	protein_coding
ENST00000503743.5	KAZN_a5	protein_coding	protein_coding
ENST00000361144.9	KAZN_a8	protein_coding	protein_coding
ENST00000400798.6	KAZN_a10	protein_coding	protein_coding
ENST00000376028.8	KAZN_a11	protein_coding	protein_coding
ENST00000400797.3	KAZN_a12	protein_coding	protein_coding
ENST00000428417.5	TMEM51_a1	protein_coding	protein_coding
ENST00000376014.7	TMEM51_a2	protein_coding	protein_coding
ENST00000451326.6	TMEM51_a3	protein_coding	protein_coding
ENST00000400796.7	TMEM51_a4	protein_coding	protein_coding
ENST00000376008.3	TMEM51_a5	protein_coding	protein_coding
ENST00000434578.6	TMEM51_a8	protein_coding	protein_coding
ENST00000358897.8	FHAD1_a1	protein_coding	protein_coding
ENST00000433640.6	FHAD1_a2	protein_coding	protein_coding
ENST00000462113.1	FHAD1_a3	protein_coding	protein_coding
ENST00000375996.6	FHAD1_a4	protein_coding	protein_coding
ENST00000375997.8	FHAD1_a5	protein_coding	protein_coding
ENST00000375995.3	FHAD1_a6	protein_coding	protein_coding
ENST00000483694.1	FHAD1_a7	protein_coding	protein_coding
ENST00000459961.1	FHAD1_a8	protein_coding	protein_coding
ENST00000444385.5	FHAD1_a9	protein_coding	protein_coding
ENST00000529606.5	FHAD1_a10	protein_coding	protein_coding
ENST00000314668.13	FHAD1_a11	protein_coding	protein_coding
ENST00000532408.1	FHAD1_a12	protein_coding	protein_coding
ENST00000483120.1	FHAD1_a13	protein_coding	protein_coding
ENST00000481324.5	FHAD1_a14	protein_coding	protein_coding
ENST00000477846.5	FHAD1_a15	protein_coding	protein_coding
ENST00000495195.5	FHAD1_a16	protein_coding	protein_coding
ENST00000472449.1	FHAD1_a17	protein_coding	protein_coding
ENST00000375980.9	EFHD2_a2	protein_coding	protein_coding
ENST00000445566.1	EFHD2_a3	protein_coding	protein_coding
ENST00000375943.6	CTRC_a1	protein_coding	protein_coding
ENST00000375949.5	CTRC_a2	protein_coding	protein_coding
ENST00000476813.5	CTRC_a3	protein_coding	protein_coding
ENST00000459653.1	CELA2A_a1	protein_coding	protein_coding
ENST00000359621.5	CELA2A_a2	protein_coding	protein_coding
ENST00000497590.1	CELA2A_a3	protein_coding	protein_coding
ENST00000494280.1	CELA2B_a1	protein_coding	protein_coding
ENST00000375910.8	CELA2B_a2	protein_coding	protein_coding
ENST00000488764.1	CELA2B_a3	protein_coding	protein_coding
ENST00000546424.5	CASP9_a1	protein_coding	protein_coding
ENST00000333868.10	CASP9_a2	protein_coding	protein_coding
ENST00000348549.9	CASP9_a3	protein_coding	protein_coding
ENST00000400777.7	CASP9_a4	protein_coding	protein_coding
ENST00000424908.5	CASP9_a5	protein_coding	protein_coding
ENST00000375890.8	CASP9_a6	protein_coding	protein_coding
ENST00000474305.2	CASP9_a7	protein_coding	protein_coding
ENST00000447522.5	CASP9_a8	protein_coding	protein_coding
ENST00000440484.1	CASP9_a9	protein_coding	protein_coding
ENST00000546969.1	CASP9_a10	protein_coding	protein_coding
ENST00000469637.1	CASP9_a11	protein_coding	protein_coding
ENST00000375849.5	DNAJC16_a1	protein_coding	protein_coding
ENST00000475133.5	DNAJC16_a2	protein_coding	protein_coding
ENST00000616884.4	DNAJC16_a3	protein_coding	protein_coding
ENST00000375838.5	DNAJC16_a4	protein_coding	protein_coding
ENST00000375847.8	DNAJC16_a5	protein_coding	protein_coding
ENST00000483270.1	DNAJC16_a6	protein_coding	protein_coding
ENST00000472665.1	DNAJC16_a7	protein_coding	protein_coding
ENST00000479655.1	DNAJC16_a8	protein_coding	protein_coding
ENST00000490811.1	DNAJC16_a9	protein_coding	protein_coding
ENST00000495523.1	DNAJC16_a10	protein_coding	protein_coding
ENST00000375826.4	AGMAT_a1	protein_coding	protein_coding
ENST00000480945.6	DDI2_a2	protein_coding	protein_coding
ENST00000486680.1	DDI2_a3	protein_coding	protein_coding
ENST00000546927.1	DDI2_a4	protein_coding	protein_coding
ENST00000320153.10	DDI2_a5	protein_coding	protein_coding
ENST00000483899.1	DDI2_a6	protein_coding	protein_coding
ENST00000345034.1	RSC1A1_a1	protein_coding	protein_coding
ENST00000375799.8	PLEKHM2_a3	protein_coding	protein_coding
ENST00000375793.2	PLEKHM2_a4	protein_coding	protein_coding
ENST00000462455.1	PLEKHM2_a7	protein_coding	protein_coding
ENST00000642363.1	PLEKHM2_a8	protein_coding	protein_coding
ENST00000477849.1	PLEKHM2_a9	protein_coding	protein_coding
ENST00000294454.6	SLC25A34_a1	protein_coding	protein_coding
ENST00000489568.1	SLC25A34_a2	protein_coding	protein_coding
ENST00000465495.1	SLC25A34_a3	protein_coding	protein_coding
ENST00000375782.2	TMEM82_a1	protein_coding	protein_coding
ENST00000465575.1	TMEM82_a2	protein_coding	protein_coding
ENST00000496928.6	FBLIM1_a1	protein_coding	protein_coding
ENST00000508310.5	FBLIM1_a2	protein_coding	protein_coding
ENST00000510393.5	FBLIM1_a3	protein_coding	protein_coding
ENST00000430076.5	FBLIM1_a4	protein_coding	protein_coding
ENST00000375771.5	FBLIM1_a5	protein_coding	protein_coding
ENST00000510929.5	FBLIM1_a8	protein_coding	protein_coding
ENST00000502638.5	FBLIM1_a9	protein_coding	protein_coding
ENST00000483633.6	FBLIM1_a12	protein_coding	protein_coding
ENST00000502739.5	FBLIM1_a13	protein_coding	protein_coding
ENST00000375766.8	FBLIM1_a14	protein_coding	protein_coding
ENST00000431771.6	FBLIM1_a15	protein_coding	protein_coding
ENST00000441801.6	FBLIM1_a16	protein_coding	protein_coding
ENST00000332305.5	FBLIM1_a17	protein_coding	protein_coding
ENST00000514156.1	FBLIM1_a18	protein_coding	protein_coding
ENST00000509138.1	FBLIM1_a19	protein_coding	protein_coding
ENST00000483273.2	UQCRHL_a1	protein_coding	protein_coding
ENST00000673875.1	SPEN_a1	protein_coding	protein_coding
ENST00000375759.8	SPEN_a4	protein_coding	protein_coding
ENST00000471538.1	SPEN_a5	protein_coding	protein_coding
ENST00000438066.1	SPEN_a6	protein_coding	protein_coding
ENST00000442985.1	SPEN_a7	protein_coding	protein_coding
ENST00000487496.1	SPEN_a8	protein_coding	protein_coding
ENST00000375743.9	ZBTB17_a2	protein_coding	protein_coding
ENST00000440560.5	ZBTB17_a3	protein_coding	protein_coding
ENST00000462525.1	ZBTB17_a4	protein_coding	protein_coding
ENST00000375733.6	ZBTB17_a5	protein_coding	protein_coding
ENST00000537142.5	ZBTB17_a6	protein_coding	protein_coding
ENST00000444358.1	ZBTB17_a7	protein_coding	protein_coding
ENST00000488008.1	ZBTB17_a8	protein_coding	protein_coding
ENST00000471805.5	ZBTB17_a9	protein_coding	protein_coding
ENST00000472658.1	ZBTB17_a10	protein_coding	protein_coding
ENST00000474511.1	ZBTB17_a11	protein_coding	protein_coding
ENST00000487785.1	ZBTB17_a12	protein_coding	protein_coding
ENST00000492834.1	ZBTB17_a13	protein_coding	protein_coding
ENST00000490899.1	ZBTB17_a14	protein_coding	protein_coding
ENST00000464719.1	ZBTB17_a15	protein_coding	protein_coding
ENST00000479282.5	ZBTB17_a16	protein_coding	protein_coding
ENST00000494020.1	ZBTB17_a17	protein_coding	protein_coding
ENST00000375499.8	SDHB_a1	protein_coding	protein_coding
ENST00000485092.5	SDHB_a4	protein_coding	protein_coding
ENST00000475049.5	SDHB_a5	protein_coding	protein_coding
ENST00000485515.5	SDHB_a6	protein_coding	protein_coding
ENST00000491274.5	SDHB_a7	protein_coding	protein_coding
ENST00000475506.1	SDHB_a8	protein_coding	protein_coding
ENST00000463045.2	SDHB_a9	protein_coding	protein_coding
ENST00000466613.2	SDHB_a10	protein_coding	protein_coding
ENST00000375486.9	PADI2_a2	protein_coding	protein_coding
ENST00000479534.5	PADI2_a3	protein_coding	protein_coding
ENST00000466151.1	PADI2_a4	protein_coding	protein_coding
ENST00000375481.1	PADI2_a5	protein_coding	protein_coding
ENST00000375471.5	PADI1_a3	protein_coding	protein_coding
ENST00000483501.1	PADI1_a6	protein_coding	protein_coding
ENST00000460293.1	PADI1_a7	protein_coding	protein_coding
ENST00000648847.1	PADI1_a8	protein_coding	protein_coding
ENST00000375460.3	PADI3_a2	protein_coding	protein_coding
ENST00000375448.4	PADI4_a2	protein_coding	protein_coding
ENST00000468945.1	PADI4_a3	protein_coding	protein_coding
ENST00000487048.5	PADI4_a4	protein_coding	protein_coding
ENST00000467001.1	PADI4_a5	protein_coding	protein_coding
ENST00000619609.1	PADI6_a1	protein_coding	protein_coding
ENST00000375436.9	RCC2_a1	protein_coding	protein_coding
ENST00000474892.1	RCC2_a2	protein_coding	protein_coding
ENST00000375433.3	RCC2_a3	protein_coding	protein_coding
ENST00000375406.2	ACTL8_a1	protein_coding	protein_coding
ENST00000617065.1	ACTL8_a2	protein_coding	protein_coding
ENST00000251296.4	IGSF21_a1	protein_coding	protein_coding
ENST00000412684.3	IGSF21_a2	protein_coding	protein_coding
ENST00000497331.2	IGSF21_a3	protein_coding	protein_coding
ENST00000473951.1	IGSF21_a4	protein_coding	protein_coding
ENST00000400664.2	KLHDC7A_a1	protein_coding	protein_coding
ENST00000361221.8	ARHGEF10L_a2	protein_coding	protein_coding
ENST00000375415.5	ARHGEF10L_a8	protein_coding	protein_coding
ENST00000482892.1	ARHGEF10L_a9	protein_coding	protein_coding
ENST00000469726.5	ARHGEF10L_a10	protein_coding	protein_coding
ENST00000375408.7	ARHGEF10L_a12	protein_coding	protein_coding
ENST00000167825.5	ARHGEF10L_a13	protein_coding	protein_coding
ENST00000482359.1	ARHGEF10L_a14	protein_coding	protein_coding
ENST00000466782.1	ARHGEF10L_a15	protein_coding	protein_coding
ENST00000495593.1	ARHGEF10L_a16	protein_coding	protein_coding
ENST00000420770.7	PAX7_a1	protein_coding	protein_coding
ENST00000375375.7	PAX7_a2	protein_coding	protein_coding
ENST00000400661.3	PAX7_a4	protein_coding	protein_coding
ENST00000375341.8	ALDH4A1_a4	protein_coding	protein_coding
ENST00000290597.9	ALDH4A1_a5	protein_coding	protein_coding
ENST00000538839.5	ALDH4A1_a6	protein_coding	protein_coding
ENST00000538309.5	ALDH4A1_a8	protein_coding	protein_coding
ENST00000454547.1	ALDH4A1_a9	protein_coding	protein_coding
ENST00000432718.1	ALDH4A1_a10	protein_coding	protein_coding
ENST00000455833.7	IFFO2_a2	protein_coding	protein_coding
ENST00000355609.8	IFFO2_a3	protein_coding	protein_coding
ENST00000416166.1	IFFO2_a4	protein_coding	protein_coding
ENST00000358432.8	EPHA2_a4	protein_coding	protein_coding
ENST00000462805.1	EPHA2_a6	protein_coding	protein_coding
ENST00000480202.1	EPHA2_a7	protein_coding	protein_coding
ENST00000461614.1	EPHA2_a8	protein_coding	protein_coding
ENST00000270747.8	ARHGEF19_a2	protein_coding	protein_coding
ENST00000478117.5	ARHGEF19_a3	protein_coding	protein_coding
ENST00000449495.1	ARHGEF19_a4	protein_coding	protein_coding
ENST00000478210.1	ARHGEF19_a5	protein_coding	protein_coding
ENST00000471928.1	ARHGEF19_a6	protein_coding	protein_coding
ENST00000441785.1	ARHGEF19_a7	protein_coding	protein_coding
ENST00000375599.8	CPLANE2_a2	protein_coding	protein_coding
ENST00000434014.1	CPLANE2_a3	protein_coding	protein_coding
ENST00000375592.8	FBXO42_a3	protein_coding	protein_coding
ENST00000456164.5	FBXO42_a6	protein_coding	protein_coding
ENST00000444116.1	FBXO42_a7	protein_coding	protein_coding
ENST00000478089.1	FBXO42_a8	protein_coding	protein_coding
ENST00000475078.1	SZRD1_a1	protein_coding	protein_coding
ENST00000471507.5	SZRD1_a2	protein_coding	protein_coding
ENST00000401089.3	SZRD1_a5	protein_coding	protein_coding
ENST00000486763.5	SZRD1_a6	protein_coding	protein_coding
ENST00000401088.9	SZRD1_a7	protein_coding	protein_coding
ENST00000476423.5	SZRD1_a8	protein_coding	protein_coding
ENST00000475554.5	SZRD1_a9	protein_coding	protein_coding
ENST00000472351.5	SZRD1_a10	protein_coding	protein_coding
ENST00000492354.1	SZRD1_a11	protein_coding	protein_coding
ENST00000472461.1	SZRD1_a12	protein_coding	protein_coding
ENST00000491418.5	SPATA21_a1	protein_coding	protein_coding
ENST00000466212.5	SPATA21_a3	protein_coding	protein_coding
ENST00000335496.5	SPATA21_a4	protein_coding	protein_coding
ENST00000375577.5	SPATA21_a5	protein_coding	protein_coding
ENST00000612240.1	SPATA21_a6	protein_coding	protein_coding
ENST00000504551.6	NECAP2_a2	protein_coding	protein_coding
ENST00000337132.10	NECAP2_a3	protein_coding	protein_coding
ENST00000457722.6	NECAP2_a4	protein_coding	protein_coding
ENST00000443980.6	NECAP2_a5	protein_coding	protein_coding
ENST00000486390.1	NECAP2_a6	protein_coding	protein_coding
ENST00000504858.5	NECAP2_a7	protein_coding	protein_coding
ENST00000508680.5	NECAP2_a8	protein_coding	protein_coding
ENST00000492095.5	NECAP2_a9	protein_coding	protein_coding
ENST00000459640.5	NECAP2_a10	protein_coding	protein_coding
ENST00000496239.5	NECAP2_a11	protein_coding	protein_coding
ENST00000513161.1	NECAP2_a12	protein_coding	protein_coding
ENST00000509727.1	NECAP2_a13	protein_coding	protein_coding
ENST00000430580.6	NBPF1_a2	protein_coding	protein_coding
ENST00000432949.5	NBPF1_a3	protein_coding	protein_coding
ENST00000420513.1	NBPF1_a4	protein_coding	protein_coding
ENST00000599069.5	NBPF1_a5	protein_coding	protein_coding
ENST00000599908.1	NBPF1_a6	protein_coding	protein_coding
ENST00000449853.2	NBPF1_a7	protein_coding	protein_coding
ENST00000466256.6	CROCC_a1	protein_coding	protein_coding
ENST00000375541.10	CROCC_a7	protein_coding	protein_coding
ENST00000445545.6	CROCC_a8	protein_coding	protein_coding
ENST00000467938.5	CROCC_a9	protein_coding	protein_coding
ENST00000492631.5	CROCC_a10	protein_coding	protein_coding
ENST00000467715.2	CROCC_a11	protein_coding	protein_coding
ENST00000494191.6	CROCC_a12	protein_coding	protein_coding
ENST00000486318.1	CROCC_a13	protein_coding	protein_coding
ENST00000498688.5	CROCC_a14	protein_coding	protein_coding
ENST00000477773.1	CROCC_a15	protein_coding	protein_coding
ENST00000497654.2	CROCC_a16	protein_coding	protein_coding
ENST00000465021.5	CROCC_a17	protein_coding	protein_coding
ENST00000465291.1	CROCC_a18	protein_coding	protein_coding
ENST00000375535.4	MFAP2_a5	protein_coding	protein_coding
ENST00000375534.7	MFAP2_a8	protein_coding	protein_coding
ENST00000490075.5	MFAP2_a9	protein_coding	protein_coding
ENST00000476788.5	MFAP2_a10	protein_coding	protein_coding
ENST00000478684.5	MFAP2_a11	protein_coding	protein_coding
ENST00000492598.1	MFAP2_a12	protein_coding	protein_coding
ENST00000341676.9	ATP13A2_a1	protein_coding	protein_coding
ENST00000326735.13	ATP13A2_a2	protein_coding	protein_coding
ENST00000452699.5	ATP13A2_a3	protein_coding	protein_coding
ENST00000466561.1	ATP13A2_a4	protein_coding	protein_coding
ENST00000502418.1	ATP13A2_a5	protein_coding	protein_coding
ENST00000503552.1	ATP13A2_a6	protein_coding	protein_coding
ENST00000463860.5	ATP13A2_a7	protein_coding	protein_coding
ENST00000502860.1	ATP13A2_a8	protein_coding	protein_coding
ENST00000509392.1	ATP13A2_a9	protein_coding	protein_coding
ENST00000506174.5	ATP13A2_a10	protein_coding	protein_coding
ENST00000510069.5	ATP13A2_a11	protein_coding	protein_coding
ENST00000511957.5	ATP13A2_a12	protein_coding	protein_coding
ENST00000508222.5	ATP13A2_a13	protein_coding	protein_coding
ENST00000509619.1	ATP13A2_a14	protein_coding	protein_coding
ENST00000375116.3	PLA2G2E_a1	protein_coding	protein_coding
ENST00000375120.4	OTUD3_a7	protein_coding	protein_coding
ENST00000466697.1	OTUD3_a10	protein_coding	protein_coding
ENST00000481686.1	OTUD3_a11	protein_coding	protein_coding
ENST00000469162.5	PLA2G2A_a1	protein_coding	protein_coding
ENST00000649436.1	PLA2G2A_a2	protein_coding	protein_coding
ENST00000400520.7	PLA2G2A_a3	protein_coding	protein_coding
ENST00000375111.7	PLA2G2A_a4	protein_coding	protein_coding
ENST00000496748.1	PLA2G2A_a5	protein_coding	protein_coding
ENST00000491964.5	PLA2G2A_a7	protein_coding	protein_coding
ENST00000482011.1	PLA2G2A_a8	protein_coding	protein_coding
ENST00000461140.1	PLA2G2A_a9	protein_coding	protein_coding
ENST00000486277.5	PLA2G5_a1	protein_coding	protein_coding
ENST00000465698.5	PLA2G5_a2	protein_coding	protein_coding
ENST00000460175.5	PLA2G5_a3	protein_coding	protein_coding
ENST00000469069.5	PLA2G5_a4	protein_coding	protein_coding
ENST00000489871.5	PLA2G5_a5	protein_coding	protein_coding
ENST00000375108.4	PLA2G5_a6	protein_coding	protein_coding
ENST00000478803.1	PLA2G5_a7	protein_coding	protein_coding
ENST00000375105.8	PLA2G2D_a1	protein_coding	protein_coding
ENST00000617227.1	PLA2G2D_a2	protein_coding	protein_coding
ENST00000375102.4	PLA2G2F_a3	protein_coding	protein_coding
ENST00000465062.1	PLA2G2F_a4	protein_coding	protein_coding
ENST00000375099.4	UBXN10_a1	protein_coding	protein_coding
ENST00000485375.6	VWA5B1_a2	protein_coding	protein_coding
ENST00000375079.6	VWA5B1_a3	protein_coding	protein_coding
ENST00000289815.12	VWA5B1_a4	protein_coding	protein_coding
ENST00000473325.5	VWA5B1_a5	protein_coding	protein_coding
ENST00000530722.5	VWA5B1_a6	protein_coding	protein_coding
ENST00000534075.1	VWA5B1_a7	protein_coding	protein_coding
ENST00000467486.5	VWA5B1_a8	protein_coding	protein_coding
ENST00000525343.1	VWA5B1_a9	protein_coding	protein_coding
ENST00000375078.4	CAMK2N1_a2	protein_coding	protein_coding
ENST00000489020.1	CAMK2N1_a3	protein_coding	protein_coding
ENST00000264198.5	MUL1_a1	protein_coding	protein_coding
ENST00000332947.6	FAM43B_a1	protein_coding	protein_coding
ENST00000375254.8	UBR4_a2	protein_coding	protein_coding
ENST00000375225.7	UBR4_a3	protein_coding	protein_coding
ENST00000375224.1	UBR4_a4	protein_coding	protein_coding
ENST00000459947.5	UBR4_a5	protein_coding	protein_coding
ENST00000486515.1	UBR4_a6	protein_coding	protein_coding
ENST00000492606.1	UBR4_a7	protein_coding	protein_coding
ENST00000467272.6	UBR4_a8	protein_coding	protein_coding
ENST00000483922.1	UBR4_a9	protein_coding	protein_coding
ENST00000494503.1	UBR4_a10	protein_coding	protein_coding
ENST00000466969.1	UBR4_a11	protein_coding	protein_coding
ENST00000375218.3	UBR4_a12	protein_coding	protein_coding
ENST00000425413.5	UBR4_a13	protein_coding	protein_coding
ENST00000417040.1	UBR4_a14	protein_coding	protein_coding
ENST00000475973.1	UBR4_a15	protein_coding	protein_coding
ENST00000465036.1	UBR4_a16	protein_coding	protein_coding
ENST00000419533.1	UBR4_a17	protein_coding	protein_coding
ENST00000477853.6	EMC1_a2	protein_coding	protein_coding
ENST00000375199.7	EMC1_a3	protein_coding	protein_coding
ENST00000480380.1	EMC1_a4	protein_coding	protein_coding
ENST00000375208.7	EMC1_a5	protein_coding	protein_coding
ENST00000461353.1	EMC1_a6	protein_coding	protein_coding
ENST00000486405.1	EMC1_a7	protein_coding	protein_coding
ENST00000486238.1	EMC1_a8	protein_coding	protein_coding
ENST00000494770.6	EMC1_a9	protein_coding	protein_coding
ENST00000462505.1	EMC1_a10	protein_coding	protein_coding
ENST00000641089.1	EMC1_a11	protein_coding	protein_coding
ENST00000467423.2	EMC1_a12	protein_coding	protein_coding
ENST00000475079.1	EMC1_a13	protein_coding	protein_coding
ENST00000488681.1	EMC1_a14	protein_coding	protein_coding
ENST00000330263.5	MRTO4_a4	protein_coding	protein_coding
ENST00000493700.1	MRTO4_a5	protein_coding	protein_coding
ENST00000479559.1	MRTO4_a6	protein_coding	protein_coding
ENST00000361640.5	AKR7A3_a1	protein_coding	protein_coding
ENST00000235835.7	AKR7A2_a3	protein_coding	protein_coding
ENST00000330072.9	AKR7A2_a4	protein_coding	protein_coding
ENST00000489286.5	AKR7A2_a5	protein_coding	protein_coding
ENST00000481966.1	AKR7A2_a6	protein_coding	protein_coding
ENST00000492217.1	AKR7A2_a7	protein_coding	protein_coding
ENST00000375153.8	SLC66A1_a5	protein_coding	protein_coding
ENST00000375155.7	SLC66A1_a6	protein_coding	protein_coding
ENST00000469076.5	SLC66A1_a7	protein_coding	protein_coding
ENST00000400548.6	SLC66A1_a8	protein_coding	protein_coding
ENST00000497827.1	SLC66A1_a9	protein_coding	protein_coding
ENST00000432465.1	SLC66A1_a10	protein_coding	protein_coding
ENST00000264202.8	CAPZB_a2	protein_coding	protein_coding
ENST00000264203.7	CAPZB_a3	protein_coding	protein_coding
ENST00000375142.5	CAPZB_a4	protein_coding	protein_coding
ENST00000482808.2	CAPZB_a5	protein_coding	protein_coding
ENST00000674449.1	CAPZB_a6	protein_coding	protein_coding
ENST00000674299.1	CAPZB_a7	protein_coding	protein_coding
ENST00000674390.1	CAPZB_a8	protein_coding	protein_coding
ENST00000375144.6	CAPZB_a9	protein_coding	protein_coding
ENST00000674432.1	CAPZB_a10	protein_coding	protein_coding
ENST00000433834.5	CAPZB_a11	protein_coding	protein_coding
ENST00000674228.1	CAPZB_a12	protein_coding	protein_coding
ENST00000459967.6	CAPZB_a13	protein_coding	protein_coding
ENST00000457768.6	CAPZB_a14	protein_coding	protein_coding
ENST00000489607.5	CAPZB_a15	protein_coding	protein_coding
ENST00000674278.1	CAPZB_a17	protein_coding	protein_coding
ENST00000648702.1	MICOS10_a1	protein_coding	protein_coding
ENST00000617872.4	MICOS10_a5	protein_coding	protein_coding
ENST00000322753.7	MICOS10_a6	protein_coding	protein_coding
ENST00000602662.1	NBL1_a1	protein_coding	protein_coding
ENST00000486890.5	MICOS10_a7	protein_coding	protein_coding
ENST00000498067.1	MICOS10_a8	protein_coding	protein_coding
ENST00000462646.5	MICOS10_a9	protein_coding	protein_coding
ENST00000467029.5	MICOS10_a10	protein_coding	protein_coding
ENST00000481464.5	MICOS10_a11	protein_coding	protein_coding
ENST00000498642.5	MICOS10_a12	protein_coding	protein_coding
ENST00000479642.1	MICOS10_a13	protein_coding	protein_coding
ENST00000602293.5	MICOS10-NBL1_a1	protein_coding	protein_coding
ENST00000602384.5	MICOS10-NBL1_a2	protein_coding	protein_coding
ENST00000602450.1	MICOS10-NBL1_a3	protein_coding	protein_coding
ENST00000485362.1	MICOS10_a14	protein_coding	protein_coding
ENST00000428975.5	NBL1_a2	protein_coding	protein_coding
ENST00000289749.6	NBL1_a3	protein_coding	protein_coding
ENST00000622566.4	NBL1_a4	protein_coding	protein_coding
ENST00000451758.5	NBL1_a5	protein_coding	protein_coding
ENST00000621723.4	NBL1_a6	protein_coding	protein_coding
ENST00000439664.5	NBL1_a7	protein_coding	protein_coding
ENST00000375136.8	NBL1_a10	protein_coding	protein_coding
ENST00000618761.4	NBL1_a11	protein_coding	protein_coding
ENST00000425400.5	NBL1_a12	protein_coding	protein_coding
ENST00000615215.4	NBL1_a13	protein_coding	protein_coding
ENST00000439278.5	NBL1_a14	protein_coding	protein_coding
ENST00000548815.2	NBL1_a15	protein_coding	protein_coding
ENST00000427894.5	NBL1_a16	protein_coding	protein_coding
ENST00000289753.2	HTR6_a2	protein_coding	protein_coding
ENST00000294543.10	TMCO4_a8	protein_coding	protein_coding
ENST00000375127.5	TMCO4_a11	protein_coding	protein_coding
ENST00000489814.5	TMCO4_a12	protein_coding	protein_coding
ENST00000494342.1	TMCO4_a13	protein_coding	protein_coding
ENST00000489135.5	TMCO4_a14	protein_coding	protein_coding
ENST00000496528.5	TMCO4_a15	protein_coding	protein_coding
ENST00000462171.1	TMCO4_a16	protein_coding	protein_coding
ENST00000488449.1	TMCO4_a17	protein_coding	protein_coding
ENST00000375121.4	RNF186_a1	protein_coding	protein_coding
ENST00000454000.6	NBPF3_a5	protein_coding	protein_coding
ENST00000475869.2	NBPF3_a6	protein_coding	protein_coding
ENST00000318220.10	NBPF3_a7	protein_coding	protein_coding
ENST00000478653.6	NBPF3_a9	protein_coding	protein_coding
ENST00000485941.2	NBPF3_a10	protein_coding	protein_coding
ENST00000342104.9	NBPF3_a13	protein_coding	protein_coding
ENST00000486229.5	NBPF3_a14	protein_coding	protein_coding
ENST00000318249.9	NBPF3_a15	protein_coding	protein_coding
ENST00000434838.6	NBPF3_a16	protein_coding	protein_coding
ENST00000467103.2	NBPF3_a17	protein_coding	protein_coding
ENST00000619554.1	NBPF3_a18	protein_coding	protein_coding
ENST00000469876.5	NBPF3_a19	protein_coding	protein_coding
ENST00000477050.1	NBPF3_a20	protein_coding	protein_coding
ENST00000461985.1	CDA_a5	protein_coding	protein_coding
ENST00000375071.4	CDA_a6	protein_coding	protein_coding
ENST00000492302.1	PINK1_a2	protein_coding	protein_coding
ENST00000415136.6	DDOST_a1	protein_coding	protein_coding
ENST00000602624.7	DDOST_a2	protein_coding	protein_coding
ENST00000475210.1	DDOST_a3	protein_coding	protein_coding
ENST00000464364.1	DDOST_a4	protein_coding	protein_coding
ENST00000477229.1	DDOST_a5	protein_coding	protein_coding
ENST00000400463.7	KIF17_a1	protein_coding	protein_coding
ENST00000477167.5	KIF17_a2	protein_coding	protein_coding
ENST00000493818.1	KIF17_a3	protein_coding	protein_coding
ENST00000490034.5	KIF17_a4	protein_coding	protein_coding
ENST00000375044.5	KIF17_a5	protein_coding	protein_coding
ENST00000247986.2	KIF17_a6	protein_coding	protein_coding
ENST00000462858.5	KIF17_a7	protein_coding	protein_coding
ENST00000498225.1	KIF17_a8	protein_coding	protein_coding
ENST00000463389.1	KIF17_a9	protein_coding	protein_coding
ENST00000444387.7	SH2D5_a6	protein_coding	protein_coding
ENST00000460804.5	SH2D5_a7	protein_coding	protein_coding
ENST00000375031.5	SH2D5_a8	protein_coding	protein_coding
ENST00000447746.6	SH2D5_a9	protein_coding	protein_coding
ENST00000518294.5	SH2D5_a10	protein_coding	protein_coding
ENST00000517430.5	SH2D5_a11	protein_coding	protein_coding
ENST00000519434.1	SH2D5_a12	protein_coding	protein_coding
ENST00000438032.6	HP1BP3_a4	protein_coding	protein_coding
ENST00000312239.10	HP1BP3_a5	protein_coding	protein_coding
ENST00000375003.6	HP1BP3_a6	protein_coding	protein_coding
ENST00000488722.5	HP1BP3_a7	protein_coding	protein_coding
ENST00000491748.1	HP1BP3_a8	protein_coding	protein_coding
ENST00000419948.5	HP1BP3_a9	protein_coding	protein_coding
ENST00000424732.5	HP1BP3_a10	protein_coding	protein_coding
ENST00000417710.5	HP1BP3_a11	protein_coding	protein_coding
ENST00000487117.1	HP1BP3_a12	protein_coding	protein_coding
ENST00000375000.5	HP1BP3_a13	protein_coding	protein_coding
ENST00000437575.5	HP1BP3_a14	protein_coding	protein_coding
ENST00000419490.5	HP1BP3_a15	protein_coding	protein_coding
ENST00000414993.1	HP1BP3_a16	protein_coding	protein_coding
ENST00000443615.1	HP1BP3_a17	protein_coding	protein_coding
ENST00000374935.7	EIF4G3_a3	protein_coding	protein_coding
ENST00000264211.12	EIF4G3_a4	protein_coding	protein_coding
ENST00000602326.5	EIF4G3_a5	protein_coding	protein_coding
ENST00000400422.6	EIF4G3_a6	protein_coding	protein_coding
ENST00000634879.1	EIF4G3_a7	protein_coding	protein_coding
ENST00000435383.1	EIF4G3_a8	protein_coding	protein_coding
ENST00000374933.3	EIF4G3_a9	protein_coding	protein_coding
ENST00000485722.1	EIF4G3_a10	protein_coding	protein_coding
ENST00000356916.7	EIF4G3_a11	protein_coding	protein_coding
ENST00000438975.5	EIF4G3_a12	protein_coding	protein_coding
ENST00000411888.5	EIF4G3_a13	protein_coding	protein_coding
ENST00000476088.1	EIF4G3_a14	protein_coding	protein_coding
ENST00000463775.1	EIF4G3_a15	protein_coding	protein_coding
ENST00000634778.1	EIF4G3_a16	protein_coding	protein_coding
ENST00000415912.6	ECE1_a2	protein_coding	protein_coding
ENST00000374893.11	ECE1_a3	protein_coding	protein_coding
ENST00000649812.1	ECE1_a5	protein_coding	protein_coding
ENST00000357071.8	ECE1_a6	protein_coding	protein_coding
ENST00000531334.1	ECE1_a7	protein_coding	protein_coding
ENST00000436918.6	ECE1_a9	protein_coding	protein_coding
ENST00000264205.10	ECE1_a11	protein_coding	protein_coding
ENST00000526194.5	ECE1_a12	protein_coding	protein_coding
ENST00000470394.1	ECE1_a13	protein_coding	protein_coding
ENST00000528294.1	ECE1_a14	protein_coding	protein_coding
ENST00000473505.5	ECE1_a15	protein_coding	protein_coding
ENST00000481130.6	ECE1_a16	protein_coding	protein_coding
ENST00000527991.2	ECE1_a17	protein_coding	protein_coding
ENST00000463334.2	ECE1_a18	protein_coding	protein_coding
ENST00000468526.1	ALPL_a2	protein_coding	protein_coding
ENST00000374840.8	ALPL_a3	protein_coding	protein_coding
ENST00000539907.5	ALPL_a4	protein_coding	protein_coding
ENST00000540617.5	ALPL_a5	protein_coding	protein_coding
ENST00000374832.5	ALPL_a6	protein_coding	protein_coding
ENST00000374830.2	ALPL_a7	protein_coding	protein_coding
ENST00000374829.2	ALPL_a8	protein_coding	protein_coding
ENST00000290101.8	RAP1GAP_a23	protein_coding	protein_coding
ENST00000374761.6	RAP1GAP_a30	protein_coding	protein_coding
ENST00000374765.8	RAP1GAP_a34	protein_coding	protein_coding
ENST00000471600.6	RAP1GAP_a35	protein_coding	protein_coding
ENST00000374763.6	RAP1GAP_a36	protein_coding	protein_coding
ENST00000611549.4	RAP1GAP_a37	protein_coding	protein_coding
ENST00000542643.6	RAP1GAP_a38	protein_coding	protein_coding
ENST00000495204.5	RAP1GAP_a40	protein_coding	protein_coding
ENST00000374757.7	RAP1GAP_a41	protein_coding	protein_coding
ENST00000482984.5	RAP1GAP_a42	protein_coding	protein_coding
ENST00000308271.14	USP48_a3	protein_coding	protein_coding
ENST00000400301.5	USP48_a4	protein_coding	protein_coding
ENST00000374732.7	USP48_a10	protein_coding	protein_coding
ENST00000479177.1	USP48_a12	protein_coding	protein_coding
ENST00000529637.5	USP48_a13	protein_coding	protein_coding
ENST00000464577.1	USP48_a14	protein_coding	protein_coding
ENST00000471752.1	USP48_a15	protein_coding	protein_coding
ENST00000487880.2	USP48_a16	protein_coding	protein_coding
ENST00000526044.5	USP48_a17	protein_coding	protein_coding
ENST00000534705.5	USP48_a18	protein_coding	protein_coding
ENST00000421625.6	USP48_a19	protein_coding	protein_coding
ENST00000374730.2	USP48_a20	protein_coding	protein_coding
ENST00000527823.5	USP48_a21	protein_coding	protein_coding
ENST00000532737.1	USP48_a22	protein_coding	protein_coding
ENST00000489108.1	USP48_a23	protein_coding	protein_coding
ENST00000344642.7	LDLRAD2_a1	protein_coding	protein_coding
ENST00000484271.1	LDLRAD2_a2	protein_coding	protein_coding
ENST00000374695.8	HSPG2_a1	protein_coding	protein_coding
ENST00000486901.1	HSPG2_a2	protein_coding	protein_coding
ENST00000635682.1	HSPG2_a3	protein_coding	protein_coding
ENST00000471322.2	HSPG2_a4	protein_coding	protein_coding
ENST00000374676.4	HSPG2_a5	protein_coding	protein_coding
ENST00000453796.1	HSPG2_a6	protein_coding	protein_coding
ENST00000493940.2	HSPG2_a7	protein_coding	protein_coding
ENST00000644714.1	HSPG2_a8	protein_coding	protein_coding
ENST00000427897.1	HSPG2_a9	protein_coding	protein_coding
ENST00000498495.1	HSPG2_a10	protein_coding	protein_coding
ENST00000480900.1	HSPG2_a11	protein_coding	protein_coding
ENST00000412328.5	HSPG2_a12	protein_coding	protein_coding
ENST00000374673.4	HSPG2_a13	protein_coding	protein_coding
ENST00000439717.2	HSPG2_a14	protein_coding	protein_coding
ENST00000337107.11	CELA3B_a1	protein_coding	protein_coding
ENST00000400277.2	CELA3B_a2	protein_coding	protein_coding
ENST00000473526.1	CELA3B_a3	protein_coding	protein_coding
ENST00000290122.8	CELA3A_a1	protein_coding	protein_coding
ENST00000374663.1	CELA3A_a2	protein_coding	protein_coding
ENST00000400271.2	CELA3A_a3	protein_coding	protein_coding
ENST00000648594.1	CDC42_a1	protein_coding	protein_coding
ENST00000400259.5	CDC42_a2	protein_coding	protein_coding
ENST00000344548.7	CDC42_a3	protein_coding	protein_coding
ENST00000498236.1	CDC42_a5	protein_coding	protein_coding
ENST00000656825.1	CDC42_a6	protein_coding	protein_coding
ENST00000315554.13	CDC42_a7	protein_coding	protein_coding
ENST00000651171.1	CDC42_a8	protein_coding	protein_coding
ENST00000652582.1	CDC42_a9	protein_coding	protein_coding
ENST00000667384.1	CDC42_a10	protein_coding	protein_coding
ENST00000411827.1	CDC42_a12	protein_coding	protein_coding
ENST00000662562.1	CDC42_a13	protein_coding	protein_coding
ENST00000290167.11	WNT4_a1	protein_coding	protein_coding
ENST00000415567.1	WNT4_a2	protein_coding	protein_coding
ENST00000441048.1	WNT4_a3	protein_coding	protein_coding
ENST00000374642.8	C1QA_a1	protein_coding	protein_coding
ENST00000438241.1	C1QA_a2	protein_coding	protein_coding
ENST00000402322.1	C1QA_a3	protein_coding	protein_coding
ENST00000510260.5	C1QB_a1	protein_coding	protein_coding
ENST00000432749.6	C1QB_a2	protein_coding	protein_coding
ENST00000509305.6	C1QB_a3	protein_coding	protein_coding
ENST00000650433.1	ZBTB40_a2	protein_coding	protein_coding
ENST00000375647.5	ZBTB40_a5	protein_coding	protein_coding
ENST00000404138.5	ZBTB40_a6	protein_coding	protein_coding
ENST00000374651.8	ZBTB40_a7	protein_coding	protein_coding
ENST00000400239.6	ZBTB40_a9	protein_coding	protein_coding
ENST00000166244.8	EPHA8_a4	protein_coding	protein_coding
ENST00000374644.8	EPHA8_a5	protein_coding	protein_coding
ENST00000544305.5	EPHB2_a3	protein_coding	protein_coding
ENST00000374630.7	EPHB2_a5	protein_coding	protein_coding
ENST00000400191.7	EPHB2_a6	protein_coding	protein_coding
ENST00000374632.7	EPHB2_a7	protein_coding	protein_coding
ENST00000374627.1	EPHB2_a11	protein_coding	protein_coding
ENST00000465676.1	EPHB2_a13	protein_coding	protein_coding
ENST00000490436.1	EPHB2_a14	protein_coding	protein_coding
ENST00000440767.2	TEX46_a1	protein_coding	protein_coding
ENST00000566855.4	TEX46_a2	protein_coding	protein_coding
ENST00000622840.1	TEX46_a3	protein_coding	protein_coding
ENST00000465864.2	KDM1A_a4	protein_coding	protein_coding
ENST00000356634.7	KDM1A_a5	protein_coding	protein_coding
ENST00000400181.9	KDM1A_a6	protein_coding	protein_coding
ENST00000481879.1	KDM1A_a7	protein_coding	protein_coding
ENST00000494920.1	KDM1A_a8	protein_coding	protein_coding
ENST00000602503.1	KDM1A_a9	protein_coding	protein_coding
ENST00000418342.5	LUZP1_a2	protein_coding	protein_coding
ENST00000302291.8	LUZP1_a3	protein_coding	protein_coding
ENST00000314174.5	LUZP1_a4	protein_coding	protein_coding
ENST00000471849.5	LUZP1_a5	protein_coding	protein_coding
ENST00000475164.2	LUZP1_a6	protein_coding	protein_coding
ENST00000374619.1	HTR1D_a1	protein_coding	protein_coding
ENST00000464516.1	HNRNPR_a1	protein_coding	protein_coding
ENST00000641107.1	HNRNPR_a2	protein_coding	protein_coding
ENST00000302271.11	HNRNPR_a3	protein_coding	protein_coding
ENST00000478691.5	HNRNPR_a4	protein_coding	protein_coding
ENST00000374616.7	HNRNPR_a5	protein_coding	protein_coding
ENST00000476660.1	HNRNPR_a6	protein_coding	protein_coding
ENST00000374612.5	HNRNPR_a7	protein_coding	protein_coding
ENST00000675048.1	HNRNPR_a8	protein_coding	protein_coding
ENST00000606561.5	HNRNPR_a9	protein_coding	protein_coding
ENST00000427764.3	HNRNPR_a10	protein_coding	protein_coding
ENST00000463552.5	HNRNPR_a11	protein_coding	protein_coding
ENST00000470941.5	HNRNPR_a12	protein_coding	protein_coding
ENST00000476451.2	HNRNPR_a13	protein_coding	protein_coding
ENST00000490652.1	HNRNPR_a14	protein_coding	protein_coding
ENST00000314011.9	ZNF436_a1	protein_coding	protein_coding
ENST00000374608.3	ZNF436_a2	protein_coding	protein_coding
ENST00000450454.7	TCEA3_a3	protein_coding	protein_coding
ENST00000476978.2	TCEA3_a4	protein_coding	protein_coding
ENST00000374601.7	TCEA3_a5	protein_coding	protein_coding
ENST00000461794.1	TCEA3_a6	protein_coding	protein_coding
ENST00000374602.2	TCEA3_a7	protein_coding	protein_coding
ENST00000492271.1	TCEA3_a8	protein_coding	protein_coding
ENST00000336689.8	ASAP3_a2	protein_coding	protein_coding
ENST00000495646.5	ASAP3_a3	protein_coding	protein_coding
ENST00000465372.5	ASAP3_a4	protein_coding	protein_coding
ENST00000492982.6	ASAP3_a5	protein_coding	protein_coding
ENST00000437606.6	ASAP3_a6	protein_coding	protein_coding
ENST00000484418.1	ASAP3_a7	protein_coding	protein_coding
ENST00000475814.5	ASAP3_a8	protein_coding	protein_coding
ENST00000530874.1	ASAP3_a9	protein_coding	protein_coding
ENST00000478858.5	ASAP3_a10	protein_coding	protein_coding
ENST00000608765.1	ASAP3_a11	protein_coding	protein_coding
ENST00000449467.2	ASAP3_a12	protein_coding	protein_coding
ENST00000361729.3	E2F2_a5	protein_coding	protein_coding
ENST00000487237.1	E2F2_a8	protein_coding	protein_coding
ENST00000374561.6	ID3_a1	protein_coding	protein_coding
ENST00000463312.1	ID3_a2	protein_coding	protein_coding
ENST00000486541.1	ID3_a3	protein_coding	protein_coding
ENST00000374550.8	RPL11_a2	protein_coding	protein_coding
ENST00000443624.6	RPL11_a3	protein_coding	protein_coding
ENST00000643754.2	RPL11_a4	protein_coding	protein_coding
ENST00000467075.2	RPL11_a5	protein_coding	protein_coding
ENST00000458455.2	RPL11_a6	protein_coding	protein_coding
ENST00000482370.2	RPL11_a7	protein_coding	protein_coding
ENST00000418390.6	ELOA_a1	protein_coding	protein_coding
ENST00000613537.4	ELOA_a2	protein_coding	protein_coding
ENST00000609199.1	ELOA_a3	protein_coding	protein_coding
ENST00000487554.1	ELOA_a4	protein_coding	protein_coding
ENST00000246151.9	PITHD1_a3	protein_coding	protein_coding
ENST00000415372.1	PITHD1_a4	protein_coding	protein_coding
ENST00000374524.1	PITHD1_a5	protein_coding	protein_coding
ENST00000374514.8	LYPLA2_a3	protein_coding	protein_coding
[truncated: 496,257+ more rows]
