# Supplementary material for: Systematic characterization of cancer transcriptome at transcript resolution
Source: Nat Commun. 2022 Nov 10;13:6803. doi: 10.1038/s41467-022-34568-z (PMC9649690; doi:10.1038/s41467-022-34568-z)
Supplement: Supplementary file 5 — Dataset 3 [file 41467_2022_34568_MOESM5_ESM.xlsx]

## Sheet: Supplementary Data 3
# Supplementary Data 3. Specificity scores and specific tissue types of transcripts.
Transcript_Id	Specificity_Score	Ratio	Primary_site
ENST00000001146.6	0.2821	1.28355	bone
ENST00000002125.9	0.0451478	1.00301	urinary_tract
ENST00000002829.8	0.202528	1.21421	thyroid
ENST00000003583.12	0.0549621	1.22035	thyroid
ENST00000003912.7	0.166462	1.28427	pleura
ENST00000009105.5	2.57735	4.64276	bone
ENST00000010299.10	1.44005	2.79834	biliary_tract
ENST00000011691.6	0.0254133	1.18332	haematopoietic_and_lymphoid_tissue
ENST00000011700.10	0.28281	1.30695	skin
ENST00000016946.8	0.0724576	1.3313	soft_tissue
ENST00000037502.11	3.97135	23.3145	soft_tissue
ENST00000037869.7	0.030666	1.00507	endometrium
ENST00000040877.2	0.101008	1.19927	stomach
ENST00000054650.8	0.119466	1.39232	soft_tissue
ENST00000054666.11	0.0611457	1.02881	pleura
ENST00000054668.5	0.758961	1.04879	haematopoietic_and_lymphoid_tissue
ENST00000060969.6	0.0140995	1.20833	urinary_tract
ENST00000064724.8	0.446955	1.83466	pleura
ENST00000072644.7	0.0359569	1.15518	prostate
ENST00000074304.9	0.153535	1.16666	urinary_tract
ENST00000078527.9	0.0270985	1.11988	prostate
ENST00000155926.8	0.565483	1.41392	autonomic_ganglia
ENST00000157600.8	0.250909	1.06848	kidney
ENST00000164024.5	0.559675	1.23511	thyroid
ENST00000164247.5	0.582567	2.85555	haematopoietic_and_lymphoid_tissue
ENST00000165524.1	1.61942	2.44996	breast
ENST00000165698.9	1.2987	2.01605	autonomic_ganglia
ENST00000166244.8	1.72034	2.78278	endometrium
ENST00000167825.5	0.436126	1.78549	liver
ENST00000170447.12	0.0215038	1.07694	autonomic_ganglia
ENST00000171887.8	2.10973	1.03878	large_intestine
ENST00000175091.5	0.0527965	1.07224	kidney
ENST00000175756.10	0.148155	1.00846	prostate
ENST00000183605.10	2.74366	5.03611	ovary
ENST00000184183.8	3.36747	8.8061	skin
ENST00000184266.3	0.0224096	1.13465	biliary_tract
ENST00000185150.9	0.0452152	1.22311	skin
ENST00000186436.10	0.0425782	1.25959	pleura
ENST00000187397.8	3.09461	2.44685	haematopoietic_and_lymphoid_tissue
ENST00000190611.9	0.1896	1.04795	prostate
ENST00000192314.7	2.19744	4.95522	large_intestine
ENST00000193391.8	2.78732	1.36987	endometrium
ENST00000194214.9	0.0277774	1.01164	kidney
ENST00000194530.8	0.0334206	1.42121	skin
ENST00000195173.8	1.90074	1.18511	bone
ENST00000196061.5	0.130914	1.13372	thyroid
ENST00000199940.10	0.33144	1.09447	lung
ENST00000203407.6	0.0249568	1.1257	skin
ENST00000205636.4	0.0383579	1.12212	biliary_tract
ENST00000206423.8	0.580455	1.00488	bone
ENST00000207457.8	1.30541	2.93094	stomach
ENST00000207870.8	0.0894459	1.65207	skin
ENST00000209884.5	0.0430817	1.04417	autonomic_ganglia
ENST00000212355.9	0.145387	1.00649	skin
ENST00000231706.6	2.32068	5.80902	autonomic_ganglia
ENST00000231721.7	0.602457	1.55737	prostate
ENST00000231749.8	0.586589	1.45792	biliary_tract
ENST00000231751.9	1.32243	1.54735	breast
ENST00000231790.8	0.0243611	1.0642	biliary_tract
ENST00000231948.8	0.0460884	1.1569	pleura
ENST00000232125.9	0.212869	1.96587	prostate
ENST00000232217.6	2.32115	1.10021	large_intestine
ENST00000232219.6	0.767466	2.44586	biliary_tract
ENST00000232375.8	0.226053	1.06292	prostate
ENST00000232458.9	0.0413074	1.0744	kidney
ENST00000232461.8	0.8577	3.3145	endometrium
ENST00000232496.5	0.0182889	1.03721	endometrium
ENST00000232501.8	0.0589871	1.00911	central_nervous_system
ENST00000232519.9	0.486913	1.4179	autonomic_ganglia
ENST00000232564.8	0.254291	1.10223	bone
ENST00000232603.10	3.04701	6.74401	skin
ENST00000232607.7	0.011934	1.0288	large_intestine
ENST00000232744.13	0.108322	1.08681	pleura
ENST00000232854.9	0.100939	1.4241	prostate
ENST00000232888.7	0.022255	1.06703	biliary_tract
ENST00000232892.12	2.996	6.71598	liver
ENST00000232905.4	0.0286589	1.13455	autonomic_ganglia
ENST00000232974.11	0.657324	1.49141	bone
ENST00000232975.8	0.906079	2.59052	ovary
ENST00000232978.13	1.82811	1.30212	autonomic_ganglia
ENST00000233025.11	0.0219145	1.10656	skin
ENST00000233027.10	0.0263856	1.26467	prostate
ENST00000233055.9	0.0543648	1.16789	skin
ENST00000233057.9	0.0269793	1.06297	pleura
ENST00000233072.10	1.7445	1.18757	lung
ENST00000233084.8	2.01134	17.3103	autonomic_ganglia
ENST00000233092.10	0.245124	1.03343	central_nervous_system
ENST00000233099.6	0.0403972	1.12045	autonomic_ganglia
ENST00000233114.13	0.016271	1.02604	skin
ENST00000233121.7	0.101753	1.31182	central_nervous_system
ENST00000233143.6	0.064989	1.09447	pleura
ENST00000233146.7	0.0217606	1.03252	lung
ENST00000233154.9	0.111464	1.38009	skin
ENST00000233156.9	0.259969	1.34248	kidney
ENST00000233190.11	0.0141099	1.03343	prostate
ENST00000233242.5	3.96967	9.34486	liver
ENST00000233330.6	0.351963	1.74287	skin
ENST00000233331.12	0.157638	1.24694	biliary_tract
ENST00000233336.7	0.201159	1.12306	pleura
ENST00000233379.9	0.0169065	1.11448	skin
ENST00000233468.5	0.00767948	1.06659	oesophagus
ENST00000233505.12	0.0127932	1.04706	lung
ENST00000233535.9	0.334466	1.49568	bone
ENST00000233545.6	0.0404652	1.04736	pleura
ENST00000233557.7	0.633616	3.60326	autonomic_ganglia
ENST00000233573.6	1.28512	2.84382	haematopoietic_and_lymphoid_tissue
ENST00000233575.7	0.0170593	1.00793	skin
ENST00000233612.8	0.224768	1.11006	biliary_tract
ENST00000233615.7	0.0528898	1.2851	autonomic_ganglia
ENST00000233668.9	0.316737	1.29751	bone
ENST00000233699.8	0.204273	2.25585	biliary_tract
ENST00000233710.4	0.551408	1.50023	prostate
ENST00000233712.5	0.404899	1.13359	kidney
ENST00000233714.8	0.0331515	1.02869	biliary_tract
ENST00000233735.2	2.4942	1.59645	breast
ENST00000233741.9	0.15111	1.2039	urinary_tract
ENST00000233809.9	0.320846	1.00472	ovary
ENST00000233813.5	0.870225	1.46376	breast
ENST00000233826.4	0.349927	1.49884	kidney
ENST00000233838.9	0.0405486	1.04689	liver
ENST00000233892.8	0.0294008	1.0824	biliary_tract
ENST00000233893.10	0.0269883	1.01991	pleura
ENST00000233948.4	0.987555	1.37011	stomach
ENST00000233954.6	1.67695	1.1595	haematopoietic_and_lymphoid_tissue
ENST00000233957.5	0.598995	1.01105	oesophagus
ENST00000233969.3	0.69313	1.48645	large_intestine
ENST00000234038.11	0.0340699	1.16577	pleura
ENST00000234040.9	0.166159	1.03805	autonomic_ganglia
ENST00000234071.8	2.94867	4.37135	liver
ENST00000234091.8	0.206669	1.2168	breast
ENST00000234111.9	0.056367	1.08837	pleura
ENST00000234115.10	0.0197226	1.01665	pleura
ENST00000234142.9	1.57255	2.86566	autonomic_ganglia
ENST00000234160.5	0.0135745	1.00588	liver
ENST00000234170.10	0.0133109	1.1428	autonomic_ganglia
ENST00000234179.8	0.107543	1.02416	autonomic_ganglia
ENST00000234198.9	0.422402	1.33022	lung
ENST00000234256.4	0.292874	1.47839	skin
ENST00000234296.7	0.0343589	1.03107	liver
ENST00000234301.3	0.0176128	1.06511	kidney
ENST00000234310.8	0.018383	1.03416	soft_tissue
ENST00000234313.8	4.09678	36.9643	haematopoietic_and_lymphoid_tissue
ENST00000234392.3	0.725047	1.01741	autonomic_ganglia
ENST00000234396.10	1.63341	1.25669	breast
ENST00000234420.11	0.0458511	1.11322	autonomic_ganglia
ENST00000234453.10	0.0154507	1.02317	pleura
ENST00000234454.6	0.094783	1.0022	biliary_tract
ENST00000234590.10	0.0421946	1.40831	thyroid
ENST00000234610.5	1.25338	2.20535	soft_tissue
ENST00000234626.11	0.0767493	1.06994	biliary_tract
ENST00000234668.6	0.0705533	1.25744	bone
ENST00000234677.7	0.0195038	1.24769	bone
ENST00000234739.8	0.209663	1.69889	autonomic_ganglia
ENST00000234816.7	0.588281	1.47673	soft_tissue
ENST00000234827.6	0.0207079	1.023	haematopoietic_and_lymphoid_tissue
ENST00000234831.10	0.0378678	1.13118	prostate
ENST00000234875.9	0.0174432	1.27479	haematopoietic_and_lymphoid_tissue
ENST00000234961.7	1.61359	1.63602	autonomic_ganglia
ENST00000235150.4	0.056362	1.01883	skin
ENST00000235180.4	0.60283	1.36848	autonomic_ganglia
ENST00000235307.7	0.301831	1.7385	autonomic_ganglia
ENST00000235310.7	1.71998	1.06122	autonomic_ganglia
ENST00000235329.10	0.0391666	1.21441	oesophagus
ENST00000235332.6	0.0281567	1.2404	haematopoietic_and_lymphoid_tissue
ENST00000235345.6	0.051219	1.18535	central_nervous_system
ENST00000235372.11	1.00583	1.21122	bone
ENST00000235382.7	0.374975	2.20306	prostate
ENST00000235453.8	0.172662	1.13875	urinary_tract
ENST00000235521.5	0.0238251	1.0163	prostate
ENST00000235532.9	0.0970679	1.08351	kidney
ENST00000235790.9	0.0825702	1.09151	prostate
ENST00000235835.7	0.0650827	1.48329	skin
ENST00000235878.5	0.312835	1.09041	upper_aerodigestive_tract
ENST00000235932.8	0.0503462	1.19299	prostate
ENST00000235958.4	0.848811	5.70411	pleura
ENST00000236017.5	0.128942	1.0057	oesophagus
ENST00000236040.8	0.295034	1.09821	central_nervous_system
ENST00000236051.3	0.0559859	1.02197	pleura
ENST00000236067.8	0.0327174	1.04427	skin
ENST00000236137.10	0.014879	1.05226	thyroid
ENST00000236147.6	1.69303	3.73953	haematopoietic_and_lymphoid_tissue
ENST00000236192.12	0.0322366	1.01287	central_nervous_system
ENST00000236255.4	1.09278	2.80414	urinary_tract
ENST00000236273.9	0.012637	1.06048	haematopoietic_and_lymphoid_tissue
ENST00000236342.12	0.172517	1.84753	pleura
ENST00000236412.11	0.0851062	1.15741	bone
ENST00000236495.9	4.01384	33.9596	liver
ENST00000236693.11	3.05275	3.28865	autonomic_ganglia
ENST00000236698.9	0.0413695	1.11201	biliary_tract
ENST00000236709.4	3.16087	1.11327	stomach
ENST00000236914.7	1.43125	1.92778	liver
ENST00000236918.11	2.65669	4.22257	soft_tissue
ENST00000236925.8	0.207573	2.07055	autonomic_ganglia
ENST00000236937.13	3.35889	11.0772	haematopoietic_and_lymphoid_tissue
ENST00000236938.12	2.98967	2.33004	haematopoietic_and_lymphoid_tissue
ENST00000236957.9	0.0450835	1.04299	autonomic_ganglia
ENST00000236959.14	0.0355336	1.24525	thyroid
ENST00000236979.2	2.40504	1.54492	soft_tissue
ENST00000236980.10	0.0239864	1.07257	soft_tissue
ENST00000237455.5	0.0169268	1.02161	kidney
ENST00000237696.10	0.753469	2.56688	breast
ENST00000237822.8	0.0815799	1.1391	pleura
ENST00000237889.9	0.0221191	1.03358	kidney
ENST00000238044.8	1.10804	1.03556	haematopoietic_and_lymphoid_tissue
ENST00000238081.8	0.0252076	1.05337	pleura
ENST00000238091.8	0.119684	1.21668	large_intestine
ENST00000238112.8	0.0270271	1.32102	autonomic_ganglia
ENST00000238181.11	0.290237	1.04846	kidney
ENST00000238714.8	0.024111	1.04849	soft_tissue
ENST00000238721.9	0.128152	1.36347	soft_tissue
ENST00000238738.9	0.148246	1.25616	skin
ENST00000238788.14	0.0469198	1.09487	kidney
ENST00000238789.10	0.0531306	1.10204	haematopoietic_and_lymphoid_tissue
ENST00000238823.13	0.0247836	1.10019	skin
ENST00000238831.9	0.00791554	1.24769	autonomic_ganglia
ENST00000238855.11	0.0707878	1.10308	stomach
ENST00000238856.8	0.0278967	1.0776	oesophagus
ENST00000238875.10	0.0909221	1.44531	prostate
ENST00000238892.4	0.0146441	1.00406	oesophagus
ENST00000239461.11	0.952981	1.24297	bone
ENST00000239462.9	2.90648	3.08011	bone
ENST00000239940.11	0.111332	1.03754	autonomic_ganglia
ENST00000239944.7	0.0171642	1.18226	haematopoietic_and_lymphoid_tissue
ENST00000240185.8	0.0319644	1.099	bone
ENST00000240189.2	2.01651	3.72778	endometrium
ENST00000240423.9	0.0464367	1.14352	autonomic_ganglia
ENST00000240851.9	0.0315618	1.08385	biliary_tract
ENST00000240922.8	0.0319867	1.1044	oesophagus
ENST00000241256.3	2.20375	9.69399	thyroid
ENST00000241261.7	1.19895	1.13042	kidney
ENST00000241337.9	0.65084	1.18073	bone
ENST00000241356.5	3.32674	46.0703	haematopoietic_and_lymphoid_tissue
ENST00000241391.9	0.0428267	1.15141	skin
ENST00000241393.4	1.46603	4.46094	haematopoietic_and_lymphoid_tissue
ENST00000241416.12	0.156985	1.05352	central_nervous_system
ENST00000241651.5	4.10138	53.4234	soft_tissue
ENST00000241704.8	0.0407407	1.07462	thyroid
ENST00000242719.4	0.0553873	1.01749	bone
ENST00000243167.9	0.526952	1.6474	large_intestine
ENST00000243189.12	0.0298841	1.05767	soft_tissue
ENST00000243253.8	0.0453997	1.04178	pleura
ENST00000243326.9	0.0395709	1.33669	bone
ENST00000243346.10	0.103339	1.12293	kidney
ENST00000243349.13	0.561737	1.03892	skin
ENST00000243440.2	0.355121	2.58945	haematopoietic_and_lymphoid_tissue
ENST00000243611.9	1.55113	1.36624	liver
ENST00000243776.11	0.160168	1.22317	skin
ENST00000243806.2	1.50141	6.36798	haematopoietic_and_lymphoid_tissue
ENST00000243810.10	0.202305	1.36406	central_nervous_system
ENST00000244204.11	0.0553475	1.05987	pleura
ENST00000244217.6	0.108595	1.60622	pleura
ENST00000244221.9	0.248564	1.33908	prostate
ENST00000244227.8	0.0316662	1.15445	pleura
ENST00000244230.7	0.0200682	1.00765	pleura
ENST00000244815.9	0.162636	1.20521	kidney
ENST00000245046.6	0.0953699	1.97583	pleura
ENST00000245564.8	0.031886	1.07841	skin
ENST00000245680.7	0.071696	1.37666	kidney
ENST00000245787.9	0.051065	1.05476	kidney
ENST00000245796.11	1.1047	1.53538	stomach
ENST00000245811.6	0.484594	1.21312	autonomic_ganglia
ENST00000246151.9	0.0304948	1.02625	haematopoietic_and_lymphoid_tissue
ENST00000246337.9	0.0481632	1.01959	pleura
ENST00000247087.10	0.0680087	1.12708	bone
ENST00000248437.9	0.216222	1.13789	liver
ENST00000248444.10	1.61927	1.26243	large_intestine
ENST00000248450.9	0.0843059	1.50901	autonomic_ganglia
ENST00000249440.4	0.516107	1.00434	skin
ENST00000249442.11	0.0155051	1.0735	kidney
ENST00000249499.8	0.899178	3.04055	autonomic_ganglia
ENST00000249501.5	0.89862	1.02381	oesophagus
ENST00000249504.7	0.957483	1.87593	lung
ENST00000249883.9	0.1931	1.39953	pleura
ENST00000249887.3	0.351388	1.42008	soft_tissue
ENST00000249910.5	0.025675	1.20133	thyroid
ENST00000251157.10	0.294561	1.47141	thyroid
ENST00000251481.11	1.3007	1.22565	liver
ENST00000251507.8	0.180728	1.01367	pleura
ENST00000251546.8	0.559581	1.11241	biliary_tract
ENST00000251547.10	0.221591	1.13307	central_nervous_system
ENST00000251607.11	0.0154478	1.04148	prostate
ENST00000251654.9	0.231881	1.01098	large_intestine
ENST00000251722.10	0.135274	2.18694	pleura
ENST00000251775.9	0.0131642	1.00927	soft_tissue
ENST00000251776.8	2.12489	8.83234	skin
ENST00000251849.8	0.0142181	1.01038	central_nervous_system
ENST00000252711.7	0.0125871	1.05848	biliary_tract
ENST00000252804.9	0.524215	1.12098	pleura
ENST00000252992.8	0.0587933	1.08134	bone
ENST00000253063.4	0.0888956	1.03399	haematopoietic_and_lymphoid_tissue
ENST00000253251.12	0.0243648	1.01611	prostate
ENST00000253686.7	4.40794	171.23	thyroid
ENST00000253692.11	0.31173	1.25354	haematopoietic_and_lymphoid_tissue
ENST00000253693.7	0.0183993	1.05519	stomach
ENST00000253699.7	0.0964417	1.43437	pleura
ENST00000254090.9	0.910018	2.15508	liver
ENST00000254101.4	0.0289657	1.03539	bone
ENST00000254227.4	1.6925	1.24811	liver
ENST00000254231.4	2.50202	3.41277	soft_tissue
ENST00000254351.9	0.16135	1.01614	upper_aerodigestive_tract
ENST00000254480.10	0.0220597	1.2233	haematopoietic_and_lymphoid_tissue
ENST00000254508.7	0.0912399	1.4068	endometrium
ENST00000254521.7	0.0204043	1.09042	urinary_tract
ENST00000254630.12	0.0543526	1.12833	prostate
ENST00000254636.9	0.0246086	1.06232	autonomic_ganglia
ENST00000254644.12	0.0609254	1.07763	bone
ENST00000254653.9	0.645704	1.35129	kidney
ENST00000254654.8	0.0186011	1.02704	soft_tissue
ENST00000254657.8	0.104062	1.0928	haematopoietic_and_lymphoid_tissue
ENST00000254661.5	0.554484	2.22204	prostate
ENST00000254663.12	0.0353562	1.06129	soft_tissue
ENST00000254724.6	0.0812203	1.19994	autonomic_ganglia
ENST00000254730.11	0.0138509	1.13243	haematopoietic_and_lymphoid_tissue
ENST00000254821.10	0.0265459	1.04413	bone
ENST00000255039.6	2.25614	1.06467	soft_tissue
ENST00000255108.8	0.0225677	1.02705	biliary_tract
ENST00000255320.6	0.0369979	1.10011	haematopoietic_and_lymphoid_tissue
ENST00000255380.8	1.03395	1.32959	thyroid
ENST00000255409.8	1.62243	2.07057	biliary_tract
ENST00000255416.9	2.27004	1.89955	haematopoietic_and_lymphoid_tissue
ENST00000255432.11	1.85157	1.32096	haematopoietic_and_lymphoid_tissue
ENST00000256458.5	0.281376	1.46839	urinary_tract
ENST00000256460.8	0.2043	1.51802	soft_tissue
ENST00000256474.3	0.0288195	1.12441	haematopoietic_and_lymphoid_tissue
ENST00000256495.4	0.13665	1.67835	kidney
ENST00000256496.8	0.0271483	1.0499	biliary_tract
ENST00000256497.9	0.145144	1.0367	thyroid
ENST00000256509.7	1.59547	3.19486	skin
ENST00000256585.10	2.09797	1.65667	stomach
ENST00000256593.8	1.81847	2.1656	bone
ENST00000256594.7	0.113725	1.00402	biliary_tract
ENST00000256637.8	0.111705	1.00619	skin
ENST00000256646.7	0.0873867	1.12912	pleura
ENST00000256649.9	0.0706708	1.02872	central_nervous_system
ENST00000256707.8	0.714431	1.13901	autonomic_ganglia
ENST00000256720.6	0.0588053	1.41073	pleura
ENST00000256722.9	0.113896	1.14803	upper_aerodigestive_tract
ENST00000257075.9	0.0178463	1.21603	prostate
ENST00000257100.7	0.252365	1.05856	oesophagus
ENST00000257118.5	3.83908	16.7037	skin
ENST00000257177.9	0.122376	1.07588	bone
ENST00000257181.10	0.0324882	1.30793	haematopoietic_and_lymphoid_tissue
ENST00000258083.3	0.0406154	1.03267	soft_tissue
ENST00000258091.10	0.0163858	1.1536	soft_tissue
ENST00000258098.6	0.146938	1.04773	pleura
ENST00000258100.8	0.0451757	1.03982	liver
ENST00000258104.7	1.13047	4.04506	soft_tissue
ENST00000258105.8	4.45943	Inf	haematopoietic_and_lymphoid_tissue
ENST00000258106.11	0.688276	1.30062	liver
ENST00000258229.14	0.07001	1.53978	thyroid
ENST00000258243.7	0.0173926	1.09475	biliary_tract
ENST00000258281.6	0.0172211	1.03371	autonomic_ganglia
ENST00000258301.6	0.0122494	1.0639	breast
ENST00000258302.8	3.00218	8.45113	ovary
ENST00000258317.6	0.125892	1.41357	skin
ENST00000258341.5	0.0811975	1.07044	kidney
ENST00000258349.8	0.0860725	1.11571	breast
ENST00000258362.7	0.0834492	1.00854	prostate
ENST00000258381.11	3.77908	4.65968	haematopoietic_and_lymphoid_tissue
ENST00000258382.10	0.0521651	1.00486	upper_aerodigestive_tract
ENST00000258383.4	0.0126844	1.03466	skin
ENST00000258385.8	3.62534	13.7821	soft_tissue
ENST00000258387.6	2.22128	5.23417	skin
ENST00000258390.11	0.419881	1.49541	pleura
ENST00000258398.8	0.0288479	1.00896	breast
ENST00000258399.8	0.106652	1.48352	autonomic_ganglia
ENST00000258400.4	1.94496	1.00976	soft_tissue
ENST00000258405.9	1.64212	4.31743	skin
ENST00000258411.8	0.810246	1.00302	urinary_tract
ENST00000258412.8	0.186152	1.17453	upper_aerodigestive_tract
ENST00000258415.9	0.680662	1.54871	skin
ENST00000258416.8	0.0280121	1.0163	bone
ENST00000258418.10	0.0160768	1.05317	upper_aerodigestive_tract
ENST00000258424.3	0.0186328	1.01637	biliary_tract
ENST00000258428.8	0.0396404	1.12708	autonomic_ganglia
ENST00000258436.10	0.0446742	1.05941	pancreas
ENST00000258439.8	0.0213972	1.01123	breast
ENST00000258443.7	1.52923	1.02781	large_intestine
ENST00000258449.2	0.191598	1.16443	biliary_tract
ENST00000258456.3	0.802162	4.03026	kidney
ENST00000258457.7	0.017118	1.40905	autonomic_ganglia
ENST00000258459.11	0.0806275	1.32768	haematopoietic_and_lymphoid_tissue
ENST00000258484.11	0.0254628	1.26379	autonomic_ganglia
ENST00000258651.4	0.0826132	1.03205	autonomic_ganglia
ENST00000259037.8	0.0416651	1.0791	haematopoietic_and_lymphoid_tissue
ENST00000259038.6	0.0323499	1.02516	oesophagus
ENST00000259050.8	0.0270964	1.0557	soft_tissue
ENST00000259053.6	0.440493	1.51194	thyroid
ENST00000259056.5	0.518574	1.38102	pleura
ENST00000259075.6	0.159068	1.04847	kidney
ENST00000259119.9	0.0405035	1.11121	oesophagus
ENST00000259154.9	0.0300785	1.36487	breast
ENST00000259199.9	0.133786	1.02163	kidney
ENST00000259205.5	2.27412	2.2231	upper_aerodigestive_tract
ENST00000259206.9	1.36369	1.71723	upper_aerodigestive_tract
ENST00000259229.7	0.0507116	1.04721	oesophagus
ENST00000259234.10	0.0133904	1.02895	soft_tissue
ENST00000259235.7	0.0611054	1.30488	endometrium
ENST00000259238.8	0.289996	1.02872	endometrium
ENST00000259239.8	0.0456258	1.00655	haematopoietic_and_lymphoid_tissue
ENST00000259241.7	0.121611	1.35968	endometrium
ENST00000259253.11	0.0112865	1.01247	skin
ENST00000259254.9	1.47418	1.42642	skin
ENST00000260502.11	0.169926	1.29495	urinary_tract
ENST00000260505.13	0.194253	1.01874	soft_tissue
ENST00000260506.12	0.0642957	1.33758	prostate
ENST00000260508.9	0.0227329	1.02061	bone
ENST00000260526.11	0.171852	1.03603	urinary_tract
ENST00000260563.4	0.0392926	1.00762	bone
ENST00000260569.4	0.392738	2.99795	autonomic_ganglia
ENST00000260570.8	0.0620423	1.15351	autonomic_ganglia
ENST00000260585.12	0.0321315	1.04393	prostate
ENST00000260595.9	0.280723	1.04379	breast
ENST00000260598.10	1.61571	1.73193	liver
ENST00000260599.10	1.77401	2.5526	oesophagus
ENST00000260600.9	0.1706	1.27553	pleura
ENST00000260604.8	0.0434229	1.10298	pleura
ENST00000260605.12	0.0310408	1.05728	kidney
ENST00000260641.10	0.0204198	1.01261	bone
ENST00000260643.7	0.0309583	1.02466	liver
ENST00000260648.10	0.238321	1.76123	autonomic_ganglia
ENST00000260653.5	0.754444	1.9577	prostate
ENST00000260662.2	0.0646764	1.3629	autonomic_ganglia
ENST00000260665.12	0.0622549	1.26409	biliary_tract
ENST00000260803.9	0.00808775	1.10607	autonomic_ganglia
ENST00000260810.10	0.0249234	1.20249	haematopoietic_and_lymphoid_tissue
ENST00000260818.11	0.0174787	1.02071	stomach
ENST00000260843.5	1.36375	2.54263	upper_aerodigestive_tract
ENST00000260926.9	2.95732	14.6454	large_intestine
ENST00000260930.10	0.408682	1.20015	pleura
ENST00000260947.9	0.0296771	1.34618	prostate
ENST00000260950.5	2.35632	3.44256	soft_tissue
ENST00000260952.9	0.033642	1.2067	pleura
ENST00000260953.10	0.0114167	1.0391	endometrium
ENST00000260956.9	0.0213982	1.07149	liver
ENST00000260970.8	0.069209	1.06742	prostate
ENST00000260983.8	0.786059	1.0009	soft_tissue
ENST00000261007.9	3.41995	17.0752	soft_tissue
ENST00000261015.5	0.0746626	1.16025	urinary_tract
ENST00000261016.11	1.28196	2.92371	autonomic_ganglia
ENST00000261017.9	0.0584114	1.21016	autonomic_ganglia
ENST00000261018.12	2.00476	3.1471	autonomic_ganglia
ENST00000261023.8	0.16848	1.24848	kidney
ENST00000261024.7	0.652346	1.90322	liver
ENST00000261034.6	0.0994991	1.28625	pleura
ENST00000261037.7	0.78733	1.88486	bone
ENST00000261038.6	0.0633603	1.06134	oesophagus
ENST00000261058.3	0.155455	1.00661	bone
ENST00000261070.6	0.0773315	1.0798	biliary_tract
ENST00000261353.9	0.098563	1.44163	bone
ENST00000261396.6	0.0189276	1.26833	autonomic_ganglia
ENST00000261441.9	0.0730656	1.06214	haematopoietic_and_lymphoid_tissue
ENST00000261443.9	0.241959	1.01838	biliary_tract
ENST00000261455.9	0.0330502	1.27026	urinary_tract
ENST00000261458.8	0.0560579	1.03838	skin
ENST00000261461.7	0.0555205	1.26775	biliary_tract
ENST00000261464.10	0.0484661	1.06181	autonomic_ganglia
ENST00000262345.5	1.05875	2.024	skin
ENST00000262346.6	0.0924237	1.28913	central_nervous_system
ENST00000262348.9	0.124704	1.03519	central_nervous_system
ENST00000262450.8	0.769967	1.03464	soft_tissue
ENST00000262662.5	0.710147	1.11567	prostate
ENST00000262675.11	1.17287	2.3681	breast
ENST00000262676.9	0.612941	1.82124	breast
ENST00000262741.10	0.233524	1.44659	breast
ENST00000262746.5	0.0418635	1.04984	kidney
ENST00000262861.8	0.550777	2.00073	biliary_tract
ENST00000262915.8	0.139851	1.43065	central_nervous_system
ENST00000263168.4	0.0191425	1.09355	urinary_tract
ENST00000263174.9	0.273326	1.14063	central_nervous_system
ENST00000263177.5	2.13004	5.78911	autonomic_ganglia
ENST00000263238.7	0.0327408	1.03064	pleura
ENST00000263239.7	0.028841	1.1258	biliary_tract
ENST00000263268.11	0.186476	1.40752	skin
ENST00000263285.11	4.45824	12622.1	haematopoietic_and_lymphoid_tissue
ENST00000263326.7	0.977539	4.74707	biliary_tract
ENST00000263331.10	0.0418154	1.11053	soft_tissue
ENST00000263339.4	0.775626	1.97333	upper_aerodigestive_tract
ENST00000263341.7	0.751706	1.03555	soft_tissue
ENST00000263440.6	0.0587889	1.10377	urinary_tract
ENST00000263441.11	0.662429	3.16279	autonomic_ganglia
ENST00000263629.9	0.0565304	1.09969	stomach
ENST00000263630.13	0.163031	1.2048	autonomic_ganglia
ENST00000263634.8	0.118188	1.02468	soft_tissue
ENST00000263635.8	0.0698796	1.00102	upper_aerodigestive_tract
ENST00000263636.5	0.614279	1.0301	large_intestine
ENST00000263640.7	0.254068	1.45592	skin
ENST00000263655.4	0.799534	1.36952	bone
ENST00000263657.7	0.00875187	1.02489	pleura
ENST00000263663.10	0.0234456	1.08312	soft_tissue
ENST00000263665.6	1.13857	1.58332	breast
ENST00000263666.9	0.933942	1.57793	autonomic_ganglia
ENST00000263688.4	0.0518589	1.27066	prostate
ENST00000263694.9	0.0587405	1.13446	urinary_tract
ENST00000263697.6	0.0281544	1.11513	pleura
ENST00000263702.11	0.00825171	1.00926	pancreas
ENST00000263707.6	0.672344	1.58368	prostate
ENST00000263708.7	0.0262019	1.28293	bone
ENST00000263710.8	1.27974	1.27685	urinary_tract
ENST00000263713.10	0.195243	1.47297	autonomic_ganglia
ENST00000263733.5	0.0186739	1.06132	autonomic_ganglia
ENST00000263734.5	0.111289	1.04196	pleura
ENST00000263735.9	0.722316	1.03903	biliary_tract
ENST00000263736.5	0.0162246	1.13897	soft_tissue
ENST00000263741.12	0.0588629	1.06862	thyroid
ENST00000263753.8	0.0804797	1.01547	haematopoietic_and_lymphoid_tissue
ENST00000263754.5	0.0884181	1.79287	skin
ENST00000263780.9	0.0346555	1.0315	pancreas
ENST00000263812.8	0.0840582	1.02803	oesophagus
ENST00000263826.11	0.462979	1.57422	autonomic_ganglia
ENST00000263831.11	0.0705876	1.27966	thyroid
ENST00000263834.9	2.27167	1.48395	breast
ENST00000263856.9	0.102397	1.02652	upper_aerodigestive_tract
ENST00000263857.11	0.0328967	1.08467	autonomic_ganglia
ENST00000263864.10	0.318158	1.0911	biliary_tract
ENST00000263867.9	0.191003	1.18273	urinary_tract
ENST00000263881.8	0.0291591	1.16674	prostate
ENST00000263893.10	0.0928063	1.90472	autonomic_ganglia
ENST00000263895.8	0.117734	1.33446	pleura
ENST00000263904.5	0.0259041	1.05337	bone
ENST00000263915.8	0.204319	1.21327	kidney
ENST00000263918.9	0.0170579	1.01718	autonomic_ganglia
ENST00000263932.7	2.17353	5.13007	haematopoietic_and_lymphoid_tissue
ENST00000263934.10	0.191111	1.19266	oesophagus
ENST00000263946.7	3.22846	4.09366	bone
ENST00000263955.9	0.0587124	1.70122	haematopoietic_and_lymphoid_tissue
ENST00000263956.8	0.0354526	1.07462	kidney
ENST00000263960.6	0.0243348	1.04634	pleura
ENST00000263967.4	0.0204485	1.07556	urinary_tract
ENST00000263969.9	0.132653	2.09642	biliary_tract
ENST00000263974.4	0.0271263	1.02021	thyroid
ENST00000263979.7	1.78913	4.51789	thyroid
ENST00000263980.8	0.0416557	1.02701	urinary_tract
ENST00000263991.9	0.537692	3.30517	autonomic_ganglia
ENST00000264039.7	0.181985	1.40521	pleura
ENST00000264042.8	0.0882513	1.48254	skin
ENST00000264047.3	3.15358	6.03057	autonomic_ganglia
ENST00000264051.8	1.71259	1.02675	large_intestine
ENST00000264052.9	0.0723636	1.32752	skin
ENST00000264057.7	0.054071	1.07724	kidney
ENST00000264059.8	1.61145	8.21472	breast
ENST00000264065.12	0.043213	1.13441	pleura
ENST00000264093.9	0.0134166	1.04404	autonomic_ganglia
ENST00000264094.8	0.499769	2.68488	soft_tissue
ENST00000264108.5	0.0195505	1.07987	pleura
ENST00000264110.7	0.0374297	1.00435	autonomic_ganglia
ENST00000264126.9	0.327173	1.61197	large_intestine
ENST00000264128.13	0.148516	1.25844	kidney
ENST00000264144.5	0.694303	1.34945	prostate
ENST00000264151.10	0.0269976	1.00045	oesophagus
ENST00000264156.3	0.0380121	1.28105	haematopoietic_and_lymphoid_tissue
ENST00000264157.10	0.0317057	1.11029	pancreas
ENST00000264158.13	0.0460723	1.00123	bone
ENST00000264159.11	0.0380404	1.29011	autonomic_ganglia
ENST00000264160.8	0.0878479	1.08099	soft_tissue
ENST00000264161.9	0.00471313	1.00178	pleura
ENST00000264162.7	0.789041	1.00404	large_intestine
ENST00000264167.10	0.0314355	1.06937	thyroid
ENST00000264169.6	0.20924	1.09096	kidney
ENST00000264170.9	0.426414	1.1403	liver
ENST00000264181.6	0.399164	1.50961	endometrium
ENST00000264183.9	0.0264912	1.19114	autonomic_ganglia
ENST00000264187.7	0.328813	1.11498	soft_tissue
ENST00000264192.8	2.69625	7.69704	haematopoietic_and_lymphoid_tissue
ENST00000264198.5	0.0199066	1.02212	skin
ENST00000264202.8	0.0230204	1.04261	bone
ENST00000264203.7	0.047247	1.08759	upper_aerodigestive_tract
ENST00000264205.10	0.149596	1.05572	central_nervous_system
ENST00000264211.12	0.28421	1.31311	bone
ENST00000264231.7	3.57891	48.644	autonomic_ganglia
ENST00000264233.6	0.0708906	1.05809	thyroid
ENST00000264234.8	1.15768	2.31301	urinary_tract
ENST00000264235.13	0.0182051	1.10969	autonomic_ganglia
ENST00000264244.7	0.0288172	1.34994	skin
ENST00000264245.9	0.370233	1.02726	central_nervous_system
ENST00000264246.8	3.94347	123.608	haematopoietic_and_lymphoid_tissue
ENST00000264249.8	0.163193	1.08266	autonomic_ganglia
ENST00000264254.11	0.0158135	1.01095	soft_tissue
ENST00000264255.8	0.0757233	1.21854	pleura
ENST00000264257.7	0.812149	1.54336	upper_aerodigestive_tract
ENST00000264258.8	0.0231771	1.04973	haematopoietic_and_lymphoid_tissue
ENST00000264263.9	0.0389027	1.22126	prostate
ENST00000264265.4	0.431343	1.37905	pleura
ENST00000264266.12	0.0751079	1.1565	skin
ENST00000264274.13	0.136932	1.05238	pleura
ENST00000264275.9	0.369063	1.06125	kidney
ENST00000264276.11	0.0511777	1.16385	pleura
ENST00000264279.10	0.0166109	1.07537	biliary_tract
ENST00000264331.8	0.0870333	1.12378	haematopoietic_and_lymphoid_tissue
ENST00000264377.8	0.491318	1.48079	skin
ENST00000264380.9	0.0574356	1.07124	autonomic_ganglia
ENST00000264381.8	0.504214	1.30828	skin
ENST00000264382.8	2.39966	1.65802	prostate
ENST00000264414.9	0.0126919	1.0323	soft_tissue
ENST00000264434.6	0.0175138	1.04353	skin
ENST00000264436.9	0.528903	2.41839	autonomic_ganglia
ENST00000264441.9	0.156213	1.06821	liver
ENST00000264444.7	0.120757	1.3247	upper_aerodigestive_tract
ENST00000264447.9	0.0274096	1.11828	autonomic_ganglia
ENST00000264454.8	0.084568	1.29145	prostate
ENST00000264468.9	4.29663	200.142	haematopoietic_and_lymphoid_tissue
ENST00000264474.4	1.45474	1.9274	upper_aerodigestive_tract
ENST00000264515.11	0.019795	1.08273	haematopoietic_and_lymphoid_tissue
ENST00000264538.4	0.0203357	1.05436	pleura
ENST00000264601.8	0.624053	1.51495	large_intestine
ENST00000264605.8	0.294682	1.03805	skin
ENST00000264607.9	0.0557056	1.12165	pleura
ENST00000264613.11	1.5708	1.03894	ovary
ENST00000264634.8	0.510543	1.19138	pleura
ENST00000264676.9	1.93056	1.22516	large_intestine
ENST00000264703.4	0.356653	1.52633	autonomic_ganglia
ENST00000264705.9	0.0265719	1.06082	soft_tissue
ENST00000264709.7	0.115159	1.46123	autonomic_ganglia
ENST00000264710.5	0.0214781	1.00568	urinary_tract
ENST00000264711.7	0.0232937	1.04513	prostate
ENST00000264712.8	0.246958	2.08549	autonomic_ganglia
ENST00000264716.9	0.0977466	1.42581	kidney
ENST00000264717.7	1.42124	1.84735	pancreas
ENST00000264719.5	0.593105	1.75213	soft_tissue
ENST00000264723.9	0.696627	2.07319	endometrium
ENST00000264728.8	0.850925	1.32986	upper_aerodigestive_tract
ENST00000264741.10	1.91466	5.2749	skin
ENST00000264848.10	0.136242	1.16798	biliary_tract
ENST00000264852.9	1.71261	1.22214	breast
ENST00000264926.7	0.0288186	1.21202	thyroid
ENST00000264951.8	0.0490984	1.42784	prostate
ENST00000264952.2	0.336257	1.21636	oesophagus
ENST00000264963.9	0.0496839	1.12172	kidney
ENST00000264968.7	0.282777	1.0303	breast
ENST00000264972.10	2.8646	3.67623	haematopoietic_and_lymphoid_tissue
ENST00000264977.8	0.180423	1.40078	kidney
ENST00000264982.8	0.254049	1.09723	oesophagus
ENST00000264990.11	0.0324863	1.00174	soft_tissue
ENST00000264991.8	0.27249	1.61003	thyroid
ENST00000264993.8	0.0254685	1.04044	haematopoietic_and_lymphoid_tissue
ENST00000264995.8	0.0294947	1.30854	oesophagus
ENST00000265044.7	0.0391088	1.1643	pleura
ENST00000265052.9	0.332741	1.69044	kidney
ENST00000265056.12	0.49304	1.07966	oesophagus
ENST00000265062.8	0.0309205	1.39477	skin
ENST00000265068.9	0.634001	1.12614	prostate
ENST00000265260.8	0.0232076	1.0151	skin
ENST00000265261.10	1.49003	2.11428	skin
ENST00000265316.9	0.140284	1.35951	oesophagus
ENST00000265322.8	0.0995474	1.23415	liver
ENST00000265537.8	0.321022	1.08651	stomach
ENST00000265560.9	0.060573	1.14351	pleura
ENST00000265562.5	0.0190801	1.26564	prostate
ENST00000265563.13	0.0302843	1.01097	central_nervous_system
ENST00000265564.8	0.043201	1.02884	thyroid
ENST00000265565.10	0.0259253	1.00713	soft_tissue
ENST00000265882.5	0.0184889	1.00796	bone
ENST00000266014.10	0.0415763	1.00072	central_nervous_system
ENST00000266022.9	0.042555	1.03119	prostate
ENST00000266025.4	0.0399355	1.0725	skin
ENST00000266027.9	0.233782	1.06278	central_nervous_system
ENST00000266031.8	1.0993	1.16043	liver
ENST00000266037.10	1.49472	2.08991	thyroid
ENST00000270357.10	0.0537108	1.02604	kidney
ENST00000270361.15	0.0904566	1.36963	autonomic_ganglia
ENST00000270708.12	0.0295549	1.1355	thyroid
ENST00000270720.11	1.98874	3.08698	biliary_tract
ENST00000270722.10	0.573549	1.13922	thyroid
ENST00000270747.8	0.779328	1.07038	oesophagus
ENST00000270776.13	0.0637426	1.1852	liver
ENST00000270792.10	0.157812	1.03822	pleura
ENST00000270800.2	0.512211	1.53894	large_intestine
ENST00000270812.6	0.170998	1.06823	prostate
ENST00000270815.5	0.143115	1.28754	skin
ENST00000271002.15	0.0654275	1.03839	urinary_tract
ENST00000271064.12	0.460305	1.06778	upper_aerodigestive_tract
ENST00000271139.12	0.679171	1.04974	upper_aerodigestive_tract
ENST00000271153.8	2.53431	3.20925	breast
ENST00000271227.11	0.380169	1.11821	biliary_tract
ENST00000271234.11	2.21895	1.11112	breast
ENST00000271277.11	0.0641079	1.05054	bone
ENST00000271308.9	0.0429481	1.25296	prostate
ENST00000271324.6	3.98792	110.768	haematopoietic_and_lymphoid_tissue
ENST00000271331.4	1.95049	2.30926	stomach
ENST00000271332.4	0.238394	1.16196	ovary
ENST00000271357.9	0.314715	1.05812	kidney
ENST00000271373.9	0.0924266	1.00425	soft_tissue
ENST00000271375.7	0.0136565	1.14322	skin
ENST00000271411.8	0.104203	1.06459	prostate
ENST00000271417.8	0.798915	1.80501	central_nervous_system
ENST00000271450.12	3.46605	24.3931	haematopoietic_and_lymphoid_tissue
ENST00000271452.8	0.126467	1.30494	urinary_tract
ENST00000271469.7	0.0715365	1.06236	upper_aerodigestive_tract
ENST00000271526.9	0.0219474	1.25211	autonomic_ganglia
ENST00000271583.7	0.212782	1.29709	skin
ENST00000271588.9	1.17522	1.11106	skin
ENST00000271620.8	0.0609304	1.38729	prostate
ENST00000271628.9	0.0752846	1.46612	haematopoietic_and_lymphoid_tissue
ENST00000271636.12	0.489442	1.11398	biliary_tract
ENST00000271638.3	0.111539	1.01032	upper_aerodigestive_tract
ENST00000271640.9	0.614116	1.14121	prostate
ENST00000271643.8	2.51147	6.45454	pleura
ENST00000271651.8	1.55743	1.55045	skin
ENST00000271688.10	0.0581119	1.13377	prostate
ENST00000271690.12	0.0511267	1.02669	autonomic_ganglia
ENST00000271715.7	0.0650811	1.02258	autonomic_ganglia
ENST00000271732.8	0.0450309	1.08591	large_intestine
ENST00000271751.10	0.615506	1.98191	autonomic_ganglia
ENST00000271764.7	0.0399101	1.48406	pleura
ENST00000271776.4	0.714376	1.32323	soft_tissue
ENST00000271835.3	2.18653	2.56414	upper_aerodigestive_tract
ENST00000271836.10	0.133744	1.64882	prostate
ENST00000271843.9	0.0621382	1.01081	prostate
ENST00000271850.11	1.18376	2.05099	endometrium
ENST00000271857.6	0.370683	1.04594	large_intestine
ENST00000271877.11	0.0938416	1.22313	bone
ENST00000271883.9	0.0246212	1.13609	haematopoietic_and_lymphoid_tissue
ENST00000271889.8	0.866712	1.27789	breast
ENST00000271915.9	0.925346	1.43149	soft_tissue
ENST00000271971.7	2.07227	1.55145	large_intestine
ENST00000272065.10	0.020087	1.1476	autonomic_ganglia
ENST00000272067.10	0.0143304	1.08659	pleura
ENST00000272091.8	0.0168318	1.08137	autonomic_ganglia
ENST00000272102.10	0.00881121	1.0536	breast
ENST00000272117.7	1.0446	5.35433	skin
ENST00000272133.4	0.838746	1.06514	thyroid
ENST00000272134.5	2.09813	1.07929	large_intestine
ENST00000272139.5	0.0851257	1.0144	large_intestine
ENST00000272163.9	0.071269	1.18943	haematopoietic_and_lymphoid_tissue
ENST00000272164.6	0.333763	1.77797	prostate
ENST00000272167.9	1.1494	1.21836	soft_tissue
ENST00000272190.9	2.38637	4.83773	urinary_tract
ENST00000272193.10	0.556254	1.38283	breast
ENST00000272198.10	2.88684	6.15102	soft_tissue
ENST00000272203.8	1.43595	4.11969	autonomic_ganglia
ENST00000272217.7	0.0402089	1.37968	autonomic_ganglia
ENST00000272223.3	0.444677	1.73401	stomach
ENST00000272224.5	0.750176	2.78765	liver
ENST00000272227.8	2.60054	1.17299	urinary_tract
ENST00000272233.6	0.0999708	1.13341	breast
ENST00000272238.9	0.95325	1.36201	large_intestine
ENST00000272249.7	0.201933	2.18191	autonomic_ganglia
ENST00000272252.10	0.150528	1.01702	liver
ENST00000272286.4	1.44489	9.53426	liver
ENST00000272298.12	0.0890888	1.03582	pleura
ENST00000272317.10	0.015353	1.21028	haematopoietic_and_lymphoid_tissue
ENST00000272321.12	0.048505	1.15456	autonomic_ganglia
ENST00000272322.9	0.0395586	1.04942	kidney
ENST00000272342.6	0.0198927	1.01082	autonomic_ganglia
ENST00000272348.7	0.0114122	1.23413	biliary_tract
ENST00000272367.7	2.28369	6.30163	haematopoietic_and_lymphoid_tissue
ENST00000272369.14	0.721655	1.43166	autonomic_ganglia
ENST00000272371.7	0.402723	1.32457	ovary
ENST00000272395.3	1.72802	1.07267	endometrium
ENST00000272402.2	0.0621169	1.09012	autonomic_ganglia
ENST00000272418.7	0.0177296	1.00245	pleura
ENST00000272421.10	0.0897523	1.07804	autonomic_ganglia
ENST00000272424.11	0.034319	1.2827	biliary_tract
ENST00000272425.4	2.41597	10.1337	liver
ENST00000272427.11	0.0645185	1.00612	urinary_tract
ENST00000272430.10	0.461122	1.27003	large_intestine
ENST00000272433.7	0.181413	1.00745	liver
ENST00000272438.9	0.0181275	1.03842	pleura
ENST00000272444.7	0.0955148	1.08572	thyroid
ENST00000272452.7	2.1081	1.89808	liver
ENST00000272462.3	0.50502	1.27356	pancreas
ENST00000272519.10	0.0432109	1.10979	kidney
ENST00000272521.7	0.0334033	1.04504	skin
ENST00000272542.8	0.0566555	1.02382	prostate
ENST00000272559.4	2.72941	2.66177	lung
ENST00000272567.4	0.0135335	1.0394	upper_aerodigestive_tract
ENST00000272602.7	3.43336	8.47866	autonomic_ganglia
ENST00000272610.3	0.0394608	1.434	skin
ENST00000272638.14	0.0249277	1.01058	urinary_tract
ENST00000272645.9	0.0469395	1.2317	autonomic_ganglia
ENST00000272647.10	0.0394893	1.07515	skin
ENST00000272716.9	2.05095	4.55141	prostate
ENST00000272732.11	0.0863895	1.21009	bone
ENST00000272746.9	0.640516	1.79753	skin
ENST00000272748.9	0.00974152	1.04117	kidney
ENST00000272771.10	1.13853	1.1185	prostate
ENST00000272797.8	0.0680841	1.15757	lung
ENST00000272839.7	0.0683764	1.03175	skin
ENST00000272845.10	1.83075	1.51503	autonomic_ganglia
ENST00000272847.6	2.53828	1.57584	breast
ENST00000272849.7	0.518572	1.4688	skin
ENST00000272852.4	0.206369	1.26461	kidney
ENST00000272902.10	0.0480244	1.03622	central_nervous_system
ENST00000272907.7	2.30227	1.34674	autonomic_ganglia
ENST00000272928.4	0.585481	1.01722	kidney
ENST00000272930.9	0.110811	1.35909	bone
ENST00000272937.10	0.421714	2.00439	lung
ENST00000272983.12	0.0704376	1.23337	prostate
ENST00000273009.10	0.329111	1.16228	oesophagus
ENST00000273027.6	1.097	1.96326	stomach
ENST00000273037.9	0.0655054	1.13828	oesophagus
ENST00000273038.7	0.0453792	1.01199	large_intestine
ENST00000273047.9	0.0424881	1.03713	pleura
ENST00000273048.2	0.0488737	1.06258	stomach
ENST00000273062.6	0.0170354	1.02094	bone
ENST00000273063.10	0.17085	1.15494	pleura
ENST00000273064.11	0.0347617	1.01446	prostate
ENST00000273067.5	0.349033	1.25519	thyroid
ENST00000273075.8	0.34058	1.52234	pleura
ENST00000273130.9	0.19841	1.17567	bone
ENST00000273139.13	1.16526	2.122	upper_aerodigestive_tract
ENST00000273146.6	1.82531	1.79811	breast
ENST00000273153.10	0.0668703	1.32487	biliary_tract
ENST00000273156.11	0.0726285	1.01555	biliary_tract
ENST00000273173.4	0.573279	1.08258	thyroid
ENST00000273179.10	0.134328	1.25526	prostate
ENST00000273183.7	0.258042	1.04595	kidney
ENST00000273221.8	0.682677	1.76917	endometrium
ENST00000273223.10	0.0367791	1.00783	biliary_tract
ENST00000273258.4	0.0383312	1.14036	pleura
ENST00000273261.8	2.0559	3.87819	central_nervous_system
ENST00000273283.7	3.17846	7.62143	liver
ENST00000273286.6	1.35987	5.52097	soft_tissue
ENST00000273317.5	0.0778996	1.00451	breast
ENST00000273320.7	0.389501	2.84634	autonomic_ganglia
ENST00000273342.8	0.837527	1.97419	bone
ENST00000273347.10	0.261395	1.34146	autonomic_ganglia
ENST00000273352.8	1.47056	2.49441	pleura
ENST00000273353.4	1.28132	1.04524	haematopoietic_and_lymphoid_tissue
ENST00000273359.8	0.0230901	1.04474	thyroid
ENST00000273368.8	2.59785	1.89836	lung
ENST00000273371.9	2.0879	1.03057	skin
ENST00000273375.8	0.0551758	1.33986	central_nervous_system
ENST00000273390.9	0.401929	1.7674	prostate
ENST00000273395.8	0.927906	1.5237	autonomic_ganglia
ENST00000273398.8	0.0615263	1.17223	thyroid
ENST00000273435.9	0.852425	1.7551	thyroid
ENST00000273450.7	0.869472	2.08632	bone
ENST00000273480.4	0.0120298	1.02199	biliary_tract
ENST00000273482.10	0.262687	1.67125	urinary_tract
ENST00000273541.12	0.0356313	1.20962	thyroid
ENST00000273588.9	1.61499	6.31986	liver
ENST00000273590.3	0.0724963	1.04562	skin
ENST00000273596.8	0.137439	1.08328	biliary_tract
ENST00000273598.8	0.139878	1.08287	pleura
ENST00000273610.4	4.27123	211.203	skin
ENST00000273666.10	1.73197	4.90122	lung
ENST00000273668.7	0.202707	2.76834	haematopoietic_and_lymphoid_tissue
ENST00000273691.7	0.772345	1.13524	large_intestine
ENST00000280096.5	0.446269	1.07146	oesophagus
ENST00000280097.5	0.328305	1.51044	liver
ENST00000280098.9	0.0128736	1.00028	prostate
ENST00000280115.8	1.76848	11.5677	urinary_tract
ENST00000280527.7	0.474854	1.52124	pleura
ENST00000280591.10	0.0727466	1.58686	autonomic_ganglia
ENST00000280696.9	1.95277	1.18238	prostate
ENST00000280699.13	0.196502	1.00827	pleura
ENST00000280700.10	0.0172897	1.02796	thyroid
ENST00000280701.8	0.0447255	1.16221	prostate
ENST00000281017.8	0.00821785	1.03692	thyroid
ENST00000281043.4	3.75843	48.9642	autonomic_ganglia
ENST00000281273.8	0.0207012	1.1195	large_intestine
ENST00000281382.11	0.0468116	1.18802	skin
ENST00000281394.8	0.0341873	1.07525	kidney
ENST00000281405.9	0.0815452	1.00951	thyroid
ENST00000281416.11	0.0702705	1.30941	urinary_tract
ENST00000281419.8	0.0553576	1.05923	pleura
ENST00000281513.10	0.0601321	1.72818	autonomic_ganglia
ENST00000281523.8	0.629912	1.05783	thyroid
ENST00000281701.11	0.0551594	1.17459	thyroid
ENST00000281821.7	0.293524	1.00534	bone
ENST00000281828.8	0.0203534	1.05622	bone
ENST00000281830.3	0.974116	1.85737	bone
ENST00000281834.4	1.18683	1.10171	pleura
ENST00000281871.11	0.0368764	1.11163	kidney
ENST00000281882.8	3.41048	10.2564	prostate
ENST00000281923.4	0.14279	1.2393	lung
ENST00000281924.6	0.758175	1.47679	skin
ENST00000281932.6	0.0594674	1.11946	autonomic_ganglia
ENST00000281950.8	0.0208755	1.23986	autonomic_ganglia
ENST00000281961.3	0.882038	2.63176	soft_tissue
ENST00000282074.7	0.016437	1.00069	bone
ENST00000282077.8	1.42961	1.10797	kidney
ENST00000282111.4	0.935698	1.30471	ovary
ENST00000282120.6	0.116971	1.05777	kidney
ENST00000282141.4	1.99929	4.59367	autonomic_ganglia
ENST00000282169.8	0.0381818	1.00504	haematopoietic_and_lymphoid_tissue
ENST00000282272.15	0.573095	1.39336	skin
ENST00000282276.8	0.0727827	1.08161	prostate
ENST00000282388.4	0.150667	1.12124	haematopoietic_and_lymphoid_tissue
ENST00000282406.9	0.201312	1.30494	kidney
ENST00000282412.9	0.0280891	1.12164	autonomic_ganglia
ENST00000282466.3	1.69147	1.83951	bone
ENST00000282486.10	1.69244	10.5788	biliary_tract
ENST00000282488.11	0.567757	2.28842	biliary_tract
ENST00000282538.9	2.57179	1.45718	prostate
ENST00000282541.10	0.0468401	1.10499	breast
ENST00000282549.7	0.186852	1.02007	endometrium
ENST00000282570.4	0.0147997	1.01323	stomach
ENST00000282574.8	0.0933256	1.04663	autonomic_ganglia
ENST00000282587.9	0.0391858	1.05309	urinary_tract
ENST00000282841.9	0.0212979	1.37451	breast
ENST00000282903.10	0.390529	1.20436	kidney
ENST00000282928.5	0.878804	1.18269	soft_tissue
ENST00000282990.10	0.151858	1.23724	haematopoietic_and_lymphoid_tissue
ENST00000283110.7	0.0993583	1.01701	oesophagus
ENST00000283148.12	0.0810802	1.40606	kidney
ENST00000283179.14	0.276149	1.02885	central_nervous_system
ENST00000283195.11	0.0243559	1.01926	bone
ENST00000283206.9	0.0391722	1.13027	pancreas
ENST00000283225.2	0.853737	1.31319	liver
ENST00000283233.10	0.167293	1.3649	kidney
ENST00000283243.13	0.26492	1.22346	upper_aerodigestive_tract
ENST00000283249.7	0.809263	1.22039	urinary_tract
ENST00000283254.12	0.78857	1.04453	autonomic_ganglia
ENST00000283256.10	0.916521	1.75209	autonomic_ganglia
ENST00000283269.13	1.25244	2.20492	central_nervous_system
ENST00000283285.10	2.95638	3.42831	haematopoietic_and_lymphoid_tissue
ENST00000283290.10	0.0864196	1.04275	biliary_tract
ENST00000283627.10	0.508585	1.45797	soft_tissue
ENST00000283628.9	0.208541	1.42813	prostate
ENST00000283629.8	0.0959292	1.02415	haematopoietic_and_lymphoid_tissue
ENST00000283632.5	0.0617866	1.21497	haematopoietic_and_lymphoid_tissue
ENST00000283635.8	2.40463	18.5573	haematopoietic_and_lymphoid_tissue
ENST00000283646.5	0.0426813	1.15812	haematopoietic_and_lymphoid_tissue
ENST00000283713.10	1.40244	1.11647	stomach
ENST00000283871.10	1.37058	1.01672	kidney
ENST00000283875.6	0.0262535	1.00226	soft_tissue
ENST00000283943.9	0.01489	1.03652	central_nervous_system
ENST00000283946.8	0.477861	1.53318	soft_tissue
ENST00000284031.13	0.450214	1.06054	large_intestine
ENST00000284311.5	1.42892	3.44109	haematopoietic_and_lymphoid_tissue
ENST00000284320.6	0.0115651	1.01878	autonomic_ganglia
ENST00000284322.10	1.35597	1.3996	bone
ENST00000284376.7	2.36512	1.47854	breast
ENST00000284476.7	0.085667	1.04122	bone
ENST00000284483.12	0.128831	1.11643	urinary_tract
ENST00000284523.2	1.38953	1.97131	upper_aerodigestive_tract
ENST00000284551.11	0.0435934	1.09424	breast
ENST00000284563.7	0.108791	1.10786	liver
ENST00000284617.7	0.104612	1.0832	autonomic_ganglia
ENST00000284669.2	2.9933	3.52527	soft_tissue
ENST00000284719.8	0.00967827	1.16015	pleura
ENST00000284727.8	0.0136739	1.00299	liver
ENST00000284995.11	0.0827539	1.52127	thyroid
ENST00000285018.5	1.39982	1.01619	endometrium
ENST00000285021.12	3.95143	7.87319	large_intestine
ENST00000285046.10	1.40077	2.39546	soft_tissue
ENST00000285082.8	0.029784	1.0382	haematopoietic_and_lymphoid_tissue
ENST00000285083.10	0.0350522	1.05945	large_intestine
ENST00000285208.9	0.240723	1.0474	autonomic_ganglia
ENST00000285398.7	0.0175249	1.03388	liver
ENST00000285735.6	0.123411	1.1427	breast
ENST00000285814.9	1.2068	1.63212	urinary_tract
ENST00000286031.10	0.046517	1.07453	lung
ENST00000286063.11	2.36818	5.47089	kidney
ENST00000286070.10	0.0344241	1.14047	pleura
ENST00000286175.12	0.0314977	1.06764	bone
ENST00000286181.7	0.0755902	1.03708	endometrium
ENST00000286186.11	0.300924	1.333	haematopoietic_and_lymphoid_tissue
ENST00000286195.7	2.04088	1.85716	skin
ENST00000286196.9	0.133241	1.54957	bone
ENST00000286201.2	0.156626	1.13935	biliary_tract
ENST00000286353.9	0.070575	1.27322	autonomic_ganglia
ENST00000286364.9	0.0175206	1.11155	haematopoietic_and_lymphoid_tissue
ENST00000286371.8	0.0555851	1.0564	urinary_tract
ENST00000286692.8	0.0444317	1.24255	haematopoietic_and_lymphoid_tissue
ENST00000287474.9	0.78844	1.35429	biliary_tract
ENST00000287482.6	0.014221	1.05329	stomach
ENST00000287585.8	1.76552	4.67263	autonomic_ganglia
ENST00000287590.6	0.446455	1.24095	pancreas
ENST00000287600.9	0.0132383	1.07615	thyroid
ENST00000287647.7	0.0568644	1.47535	haematopoietic_and_lymphoid_tissue
ENST00000287652.8	0.0514734	1.14825	autonomic_ganglia
ENST00000287675.10	0.0986733	1.1132	pleura
ENST00000287713.7	1.79153	7.42913	autonomic_ganglia
ENST00000287727.7	0.0819802	1.01647	oesophagus
ENST00000287814.5	1.05234	1.5649	central_nervous_system
ENST00000287820.10	0.536121	1.37625	biliary_tract
ENST00000287859.11	0.0624872	1.03628	kidney
ENST00000287899.13	0.307564	1.41878	bone
ENST00000288139.11	0.96595	1.56849	thyroid
ENST00000288548.5	0.0799144	1.08988	skin
ENST00000288599.9	0.109573	1.80773	prostate
ENST00000288642.12	3.23907	1.96169	lung
ENST00000288670.14	2.57924	3.75944	urinary_tract
ENST00000288699.11	1.63016	2.57298	autonomic_ganglia
ENST00000288710.7	1.5449	2.9279	biliary_tract
ENST00000288774.8	0.0859899	1.03295	central_nervous_system
ENST00000288861.5	1.04683	1.4763	thyroid
ENST00000288873.7	0.829473	1.2473	large_intestine
ENST00000288943.5	0.383036	2.14426	haematopoietic_and_lymphoid_tissue
ENST00000288986.6	0.10492	1.04821	pleura
ENST00000289104.8	0.283512	1.11723	soft_tissue
ENST00000289153.6	0.0821439	1.17526	large_intestine
ENST00000289166.6	0.792552	1.02572	breast
ENST00000289175.10	0.109184	1.15034	pleura
ENST00000289228.7	0.0247254	1.01418	pleura
ENST00000289248.6	0.163133	1.06409	central_nervous_system
ENST00000289359.6	0.089144	1.0942	pleura
ENST00000289371.11	0.0336469	1.01769	pleura
ENST00000289382.8	0.0173094	1.04305	kidney
ENST00000289388.4	1.58698	3.80809	biliary_tract
ENST00000289528.10	0.0209063	1.05419	pleura
ENST00000289656.3	0.176042	1.35284	liver
ENST00000289703.8	0.10693	1.31472	biliary_tract
ENST00000289707.10	2.80429	1.24737	kidney
ENST00000289749.6	0.370246	1.01821	skin
ENST00000289753.2	0.721239	1.80713	soft_tissue
ENST00000289779.7	0.373223	1.08408	oesophagus
ENST00000289815.12	2.58155	2.4477	thyroid
ENST00000289865.12	0.0567408	1.23224	autonomic_ganglia
ENST00000289877.8	0.291844	1.15823	soft_tissue
ENST00000289893.8	0.325688	1.24364	skin
ENST00000289902.2	1.76956	2.41535	haematopoietic_and_lymphoid_tissue
ENST00000290039.6	0.209121	1.14697	autonomic_ganglia
ENST00000290101.8	1.91785	1.22638	upper_aerodigestive_tract
ENST00000290167.11	0.8648	2.228	upper_aerodigestive_tract
ENST00000290363.6	0.176399	1.04874	breast
ENST00000290418.4	0.0523443	1.18643	liver
ENST00000290524.8	0.0545812	1.5491	haematopoietic_and_lymphoid_tissue
ENST00000290536.9	1.11864	1.62797	ovary
ENST00000290541.7	0.0259039	1.41452	skin
ENST00000290551.5	0.31638	2.70499	haematopoietic_and_lymphoid_tissue
ENST00000290573.7	0.0705315	1.16296	skin
ENST00000290583.9	2.55838	5.78734	autonomic_ganglia
ENST00000290585.8	2.23558	2.65011	autonomic_ganglia
ENST00000290597.9	0.19555	1.72925	breast
ENST00000290663.10	0.0973356	1.19028	thyroid
ENST00000290702.4	2.12755	1.43724	pancreas
ENST00000290722.1	2.51873	4.61705	upper_aerodigestive_tract
ENST00000290795.7	0.0190279	1.01435	oesophagus
ENST00000290868.7	0.515567	1.28576	liver
ENST00000290913.8	0.0290345	1.23215	autonomic_ganglia
ENST00000291358.11	0.968789	1.74492	thyroid
ENST00000291386.4	0.0219914	1.08534	biliary_tract
ENST00000291416.10	0.07543	1.30421	skin
ENST00000291458.9	0.0859257	1.29973	oesophagus
ENST00000291478.9	1.55133	2.14248	stomach
ENST00000292169.6	2.26117	1.16358	skin
ENST00000292176.2	0.0567226	1.14155	breast
ENST00000292180.8	0.049127	1.3545	autonomic_ganglia
ENST00000292211.5	0.0106181	1.02224	skin
ENST00000292246.8	0.0517576	1.31048	pleura
ENST00000292254.8	0.150174	1.22614	breast
ENST00000292291.10	0.918129	2.86641	autonomic_ganglia
ENST00000292301.4	4.21083	140.706	haematopoietic_and_lymphoid_tissue
ENST00000292303.4	3.3867	21.2825	haematopoietic_and_lymphoid_tissue
ENST00000292314.6	0.679728	1.13533	pancreas
ENST00000292327.6	3.79052	10.9338	liver
ENST00000292357.7	0.662919	1.22173	pleura
ENST00000294129.7	0.0323341	1.28101	prostate
ENST00000294189.11	0.0312562	1.0835	haematopoietic_and_lymphoid_tissue
ENST00000294241.10	0.0463826	1.06551	autonomic_ganglia
ENST00000294338.7	1.58004	4.10013	kidney
ENST00000294339.3	4.13398	47.7366	haematopoietic_and_lymphoid_tissue
ENST00000294353.7	0.0347992	1.06777	bone
ENST00000294360.5	0.0172068	1.09901	bone
ENST00000294383.7	0.0430165	1.38427	prostate
ENST00000294401.11	0.098454	1.19084	soft_tissue
ENST00000294409.2	0.0757973	1.15948	haematopoietic_and_lymphoid_tissue
ENST00000294413.13	2.12634	12.7734	haematopoietic_and_lymphoid_tissue
ENST00000294428.7	0.0921268	1.54048	bone
ENST00000294435.8	0.42411	1.37014	endometrium
ENST00000294454.6	0.551629	1.21758	lung
ENST00000294484.7	1.24032	1.91622	prostate
ENST00000294485.6	0.915725	1.39462	central_nervous_system
ENST00000294507.4	2.64828	11.934	haematopoietic_and_lymphoid_tissue
ENST00000294517.11	0.138125	1.11984	kidney
ENST00000294521.7	0.504621	2.39392	autonomic_ganglia
ENST00000294543.10	0.152432	1.31549	prostate
ENST00000294599.8	0.536944	1.18097	pleura
ENST00000294623.8	0.062213	1.22892	soft_tissue
ENST00000294635.4	4.09579	17.4416	soft_tissue
ENST00000294638.9	1.28226	1.64532	central_nervous_system
ENST00000294649.8	0.580975	1.20418	bone
ENST00000294661.8	0.0230915	1.16615	autonomic_ganglia
ENST00000294664.11	1.09976	2.3924	skin
ENST00000294671.3	0.257243	1.64335	upper_aerodigestive_tract
ENST00000294678.6	0.0789149	1.06901	bone
ENST00000294702.6	0.744936	3.19299	haematopoietic_and_lymphoid_tissue
ENST00000294715.6	0.236344	1.00487	kidney
ENST00000294724.8	0.609459	1.17301	lung
ENST00000294728.7	0.989002	1.35579	kidney
ENST00000294732.11	0.0313499	1.15843	oesophagus
ENST00000294740.3	0.0369039	1.16568	liver
ENST00000294742.6	0.0896103	1.25707	central_nervous_system
ENST00000294753.8	0.0471387	1.07139	autonomic_ganglia
ENST00000294785.10	0.0539103	1.10367	pleura
ENST00000294794.7	1.36227	1.65721	soft_tissue
ENST00000294811.2	0.240468	1.50892	autonomic_ganglia
ENST00000294848.12	1.18649	2.27517	breast
ENST00000294868.8	1.91376	1.27196	lung
ENST00000294889.6	0.340753	1.04744	liver
ENST00000294947.2	0.0930275	1.40152	urinary_tract
ENST00000294952.13	0.0400065	1.01423	thyroid
ENST00000294964.6	0.340506	1.57476	soft_tissue
ENST00000294973.11	0.898528	1.52759	large_intestine
ENST00000294981.8	0.0739222	1.09163	haematopoietic_and_lymphoid_tissue
ENST00000294984.7	2.09996	4.39067	skin
ENST00000295006.6	0.0911617	1.20486	pleura
ENST00000295008.8	0.0407027	1.26529	breast
ENST00000295025.12	0.200162	1.15837	haematopoietic_and_lymphoid_tissue
ENST00000295030.6	0.0170828	1.03224	pleura
ENST00000295031.9	0.0767218	1.08934	autonomic_ganglia
ENST00000295033.7	2.1012	1.12526	autonomic_ganglia
ENST00000295049.9	0.989996	1.32257	skin
ENST00000295050.12	0.020992	1.0943	oesophagus
ENST00000295055.12	1.26476	1.86939	breast
ENST00000295057.4	1.7807	3.70207	autonomic_ganglia
ENST00000295065.9	0.0506082	1.2277	pleura
ENST00000295066.3	0.0512393	1.08192	lung
ENST00000295079.6	0.503642	1.75862	soft_tissue
ENST00000295082.3	1.04908	2.03331	breast
ENST00000295083.8	0.0956718	1.00542	soft_tissue
ENST00000295087.13	0.043298	1.18585	biliary_tract
ENST00000295092.3	0.496002	1.64032	large_intestine
ENST00000295095.11	4.09524	44.8378	haematopoietic_and_lymphoid_tissue
ENST00000295101.3	1.91745	1.31416	biliary_tract
ENST00000295108.4	2.20171	1.06968	lung
ENST00000295113.5	0.755221	1.88431	autonomic_ganglia
ENST00000295119.9	0.0130411	1.0587	autonomic_ganglia
ENST00000295121.11	0.060893	1.28301	thyroid
ENST00000295124.9	0.115187	1.00176	upper_aerodigestive_tract
ENST00000295133.9	0.100512	1.31892	haematopoietic_and_lymphoid_tissue
ENST00000295148.9	0.0275766	1.08242	autonomic_ganglia
ENST00000295150.8	0.613684	1.19036	urinary_tract
ENST00000295156.9	0.68726	1.5819	large_intestine
ENST00000295171.10	0.152086	1.18809	kidney
ENST00000295190.9	0.288745	1.12773	breast
ENST00000295206.7	0.56957	1.30207	central_nervous_system
ENST00000295208.7	0.0975683	1.76095	autonomic_ganglia
ENST00000295220.10	2.25582	5.25862	liver
ENST00000295225.10	1.1837	1.705	lung
ENST00000295228.4	0.549167	1.94641	breast
ENST00000295238.10	0.0304384	1.01539	large_intestine
ENST00000295240.8	0.0832633	1.43862	skin
ENST00000295269.5	1.24626	1.1027	stomach
ENST00000295294.11	2.46078	2.18877	stomach
ENST00000295304.5	0.0536348	1.00281	pleura
ENST00000295317.4	0.118924	1.22521	kidney
ENST00000295321.9	0.0415938	1.14694	bone
ENST00000295324.4	0.108011	1.22359	autonomic_ganglia
ENST00000295326.4	0.0776037	1.67315	autonomic_ganglia
ENST00000295367.5	1.56123	1.45138	urinary_tract
ENST00000295379.2	3.62441	5.72255	stomach
ENST00000295400.11	0.431737	1.84365	kidney
ENST00000295408.9	0.182655	1.08186	endometrium
ENST00000295414.8	0.0743597	1.03489	kidney
ENST00000295417.4	0.279582	1.11111	liver
ENST00000295440.2	0.291388	2.36987	skin
ENST00000295453.8	1.24669	1.14307	oesophagus
ENST00000295463.4	1.81828	1.00714	liver
ENST00000295497.12	0.820961	1.8156	pleura
ENST00000295500.8	0.478386	1.21641	skin
ENST00000295530.6	0.292614	2.23034	autonomic_ganglia
ENST00000295549.9	0.343403	2.04756	kidney
ENST00000295550.9	1.29033	1.26089	thyroid
ENST00000295566.8	0.0905286	1.21231	haematopoietic_and_lymphoid_tissue
ENST00000295588.9	0.0536345	1.0303	thyroid
ENST00000295591.12	1.22486	1.22959	kidney
ENST00000295598.10	3.00774	1.9973	large_intestine
ENST00000295612.7	0.504618	1.12286	ovary
ENST00000295619.4	2.03784	1.48534	haematopoietic_and_lymphoid_tissue
ENST00000295622.6	3.40147	16.3923	prostate
ENST00000295628.4	0.0125635	1.14423	skin
ENST00000295633.8	0.380875	1.10613	pleura
ENST00000295658.8	0.871219	5.0384	autonomic_ganglia
ENST00000295682.6	0.0211495	1.2443	biliary_tract
ENST00000295685.14	0.029188	1.0158	pleura
ENST00000295688.8	0.0216298	1.24005	autonomic_ganglia
ENST00000295701.9	0.0300804	1.14075	kidney
ENST00000295702.9	0.0207605	1.05376	thyroid
ENST00000295704.7	0.0244784	1.11975	skin
ENST00000295709.8	0.0592545	1.08137	endometrium
ENST00000295718.7	1.98908	2.23615	thyroid
ENST00000295720.10	0.68422	1.03759	central_nervous_system
ENST00000295727.2	3.28753	6.26383	autonomic_ganglia
ENST00000295728.7	0.781341	1.52758	prostate
ENST00000295731.7	1.67121	1.02437	large_intestine
ENST00000295736.9	0.249572	1.34058	pleura
ENST00000295743.8	1.27016	3.28546	soft_tissue
ENST00000295746.13	0.167527	1.16454	oesophagus
ENST00000295748.7	0.0978975	1.07672	soft_tissue
ENST00000295750.5	0.196291	1.20775	prostate
ENST00000295754.10	0.115688	1.26237	pancreas
ENST00000295755.6	2.10945	1.44321	large_intestine
ENST00000295756.11	4.08718	33.8065	haematopoietic_and_lymphoid_tissue
ENST00000295757.8	0.0715518	1.63301	breast
ENST00000295759.12	0.132489	1.05039	skin
ENST00000295760.11	0.552439	1.0568	breast
ENST00000295767.9	0.0225967	1.06639	biliary_tract
ENST00000295770.4	0.161896	1.42991	pleura
ENST00000295777.9	1.15636	3.95395	thyroid
ENST00000295797.5	0.0337557	1.03829	oesophagus
ENST00000295802.9	0.0503597	1.083	biliary_tract
ENST00000295809.11	0.245707	1.11451	haematopoietic_and_lymphoid_tissue
ENST00000295822.7	0.0851444	1.31237	pleura
ENST00000295824.14	1.95964	3.02645	biliary_tract
ENST00000295830.13	0.178221	1.30176	prostate
ENST00000295834.8	2.4873	1.19578	large_intestine
ENST00000295851.10	1.21096	1.66784	autonomic_ganglia
ENST00000295864.9	0.0388976	1.00925	ovary
ENST00000295872.8	0.052706	1.09675	oesophagus
ENST00000295878.8	0.0802991	1.20072	kidney
ENST00000295894.9	2.40678	1.21531	thyroid
ENST00000295896.13	0.064646	1.05395	prostate
ENST00000295899.10	0.0154554	1.06418	biliary_tract
ENST00000295900.10	0.0171205	1.01878	haematopoietic_and_lymphoid_tissue
ENST00000295901.9	0.0633521	1.13473	pleura
ENST00000295903.8	2.32253	4.7999	autonomic_ganglia
ENST00000295910.11	0.0344081	1.09978	lung
ENST00000295920.7	0.0645062	1.20949	oesophagus
ENST00000295924.12	0.047718	1.33069	upper_aerodigestive_tract
ENST00000295926.8	0.0585857	1.20131	soft_tissue
ENST00000295927.4	0.88832	1.0343	bone
ENST00000295930.7	0.0258629	1.05345	upper_aerodigestive_tract
ENST00000295934.8	0.208669	2.14084	haematopoietic_and_lymphoid_tissue
ENST00000295951.7	0.0868518	1.00323	pancreas
ENST00000295952.7	0.073863	1.06797	prostate
ENST00000295956.9	0.215114	1.31413	pancreas
ENST00000295959.9	0.0328764	1.0856	biliary_tract
ENST00000295962.8	0.553499	4.2199	bone
ENST00000295981.7	0.238723	1.07151	prostate
ENST00000295992.8	0.289471	1.6801	bone
ENST00000296003.9	0.0171517	1.04131	haematopoietic_and_lymphoid_tissue
ENST00000296048.10	0.102892	1.09662	biliary_tract
ENST00000296088.12	0.0857292	1.15809	haematopoietic_and_lymphoid_tissue
ENST00000296091.8	0.198718	1.27593	soft_tissue
ENST00000296092.7	0.0523583	1.23422	autonomic_ganglia
ENST00000296096.6	1.78461	4.71174	haematopoietic_and_lymphoid_tissue
ENST00000296098.4	1.49451	3.76197	liver
ENST00000296099.2	0.292178	1.50438	thyroid
ENST00000296102.8	0.0745135	1.21823	autonomic_ganglia
ENST00000296121.6	0.0385769	1.02168	autonomic_ganglia
ENST00000296122.10	0.0885949	1.23544	pleura
ENST00000296125.9	1.12636	4.47747	prostate
ENST00000296126.6	0.868333	2.51756	skin
ENST00000296127.7	0.0681811	2.00605	biliary_tract
ENST00000296129.6	0.408093	1.73119	prostate
ENST00000296130.5	1.58344	1.66799	bone
ENST00000296135.11	0.0210397	1.20438	prostate
ENST00000296137.7	0.0520104	1.13276	prostate
ENST00000296140.4	1.39177	3.01816	haematopoietic_and_lymphoid_tissue
ENST00000296144.3	2.56335	2.75221	large_intestine
ENST00000296149.9	0.0658774	1.03337	prostate
ENST00000296161.9	0.0848712	1.07635	upper_aerodigestive_tract
ENST00000296181.9	0.213882	1.32827	skin
ENST00000296202.11	0.777867	1.417	stomach
ENST00000296210.11	0.0642166	1.06044	pancreas
ENST00000296214.10	0.0147584	1.0253	urinary_tract
ENST00000296215.8	0.00803175	1.01481	lung
ENST00000296218.8	0.491042	1.08835	biliary_tract
ENST00000296220.6	0.0299116	1.03212	endometrium
ENST00000296233.4	0.541021	1.38149	skin
ENST00000296255.8	0.0150229	1.01214	central_nervous_system
ENST00000296266.7	0.0491726	1.28863	breast
ENST00000296288.9	0.0431237	1.01344	central_nervous_system
ENST00000296289.10	0.190969	1.33286	kidney
ENST00000296292.8	0.019112	1.02773	autonomic_ganglia
ENST00000296302.11	0.148779	1.04228	bone
ENST00000296315.8	0.171305	1.07245	skin
ENST00000296318.12	0.394844	1.71116	autonomic_ganglia
ENST00000296387.6	2.61837	8.12541	liver
ENST00000296388.10	0.207128	1.01334	central_nervous_system
ENST00000296435.2	2.05942	2.34167	haematopoietic_and_lymphoid_tissue
ENST00000296440.11	0.285028	1.03725	liver
ENST00000296444.6	0.165786	1.68365	pleura
ENST00000296446.12	0.0364919	1.00632	central_nervous_system
ENST00000296449.9	0.352129	1.16554	soft_tissue
ENST00000296452.5	2.19249	4.07747	autonomic_ganglia
ENST00000296456.10	0.0497908	1.03305	large_intestine
ENST00000296471.11	2.08196	4.42115	autonomic_ganglia
ENST00000296473.7	0.0366835	1.06033	skin
ENST00000296474.8	0.750885	1.26742	pancreas
ENST00000296484.7	0.0495431	1.20696	thyroid
ENST00000296487.8	0.124064	1.06498	haematopoietic_and_lymphoid_tissue
ENST00000296490.8	0.0164302	1.13214	bone
ENST00000301810.11	0.0663786	1.21767	thyroid
ENST00000301821.11	0.0356555	1.08255	pleura
ENST00000301825.8	0.808552	2.04914	autonomic_ganglia
ENST00000301831.9	0.141188	1.157	thyroid
ENST00000301964.6	0.0217931	1.131	central_nervous_system
ENST00000301998.5	0.0521996	1.02149	large_intestine
ENST00000302003.11	0.177936	1.10271	bone
ENST00000302008.12	0.223507	1.51679	soft_tissue
ENST00000302035.11	4.27288	60.8523	haematopoietic_and_lymphoid_tissue
ENST00000302036.11	0.0794702	1.3424	soft_tissue
ENST00000302084.4	0.929625	1.82063	liver
ENST00000302101.6	1.93718	1.28539	lung
ENST00000302118.5	0.54958	1.01314	stomach
ENST00000302188.8	0.0732218	1.27106	kidney
ENST00000302206.9	0.100186	1.23393	soft_tissue
ENST00000302217.9	0.134288	1.10572	soft_tissue
ENST00000302271.11	0.046206	1.35538	autonomic_ganglia
ENST00000302277.7	0.901553	3.00828	autonomic_ganglia
ENST00000302291.8	0.309108	1.03638	skin
ENST00000302313.10	0.0284123	1.17467	pleura
ENST00000302392.5	0.0574275	1.00871	biliary_tract
ENST00000302450.11	0.0364719	1.02718	central_nervous_system
ENST00000302490.12	2.91759	3.19918	autonomic_ganglia
ENST00000302500.5	0.107929	1.31116	pleura
ENST00000302506.8	0.143206	1.25588	autonomic_ganglia
ENST00000302513.7	0.285075	1.16385	large_intestine
ENST00000302541.11	1.24793	1.14548	prostate
ENST00000302550.16	0.0134052	1.07202	soft_tissue
ENST00000302558.8	0.088826	1.05801	pleura
ENST00000302625.6	1.20186	2.06461	autonomic_ganglia
ENST00000302631.8	0.102468	1.17164	thyroid
ENST00000302632.4	0.798064	1.34318	skin
ENST00000302640.12	0.266326	1.58481	large_intestine
ENST00000302649.4	2.25676	1.61597	skin
ENST00000302692.7	0.0686844	1.27199	prostate
ENST00000302746.11	0.024147	1.0219	pleura
ENST00000302759.11	0.0197446	1.1433	thyroid
ENST00000302779.9	0.14866	1.14168	haematopoietic_and_lymphoid_tissue
ENST00000302819.10	0.718472	1.16433	liver
ENST00000302909.4	1.28684	1.20351	thyroid
ENST00000303097.11	0.0932345	1.03293	thyroid
ENST00000303143.9	0.494326	1.08928	pleura
ENST00000303236.9	0.0415802	1.38993	haematopoietic_and_lymphoid_tissue
ENST00000303319.10	0.0164632	1.01255	biliary_tract
ENST00000303343.12	0.103051	1.06185	oesophagus
ENST00000303436.11	0.0502866	1.10107	central_nervous_system
ENST00000303469.6	0.0682272	1.18227	prostate
ENST00000303498.10	0.155775	1.31035	skin
ENST00000303536.8	0.0813298	1.03416	central_nervous_system
ENST00000303569.10	0.160821	1.44497	oesophagus
ENST00000303577.7	0.0099605	1.06751	haematopoietic_and_lymphoid_tissue
ENST00000303635.12	0.269011	2.72415	autonomic_ganglia
ENST00000303660.8	1.79781	1.27588	skin
ENST00000303688.8	0.14754	1.07095	biliary_tract
ENST00000303698.7	0.0282784	1.01764	prostate
ENST00000303714.8	0.2404	1.09035	autonomic_ganglia
ENST00000303721.12	0.0532478	1.3473	kidney
ENST00000303786.5	2.51544	1.31168	bone
ENST00000303795.9	0.0366994	1.05596	kidney
ENST00000304031.8	0.0376901	1.13052	skin
ENST00000304032.13	0.0511458	1.06857	large_intestine
ENST00000304101.9	0.187604	1.36938	kidney
ENST00000304141.5	0.37586	1.3562	thyroid
ENST00000304164.8	0.443474	1.83576	upper_aerodigestive_tract
ENST00000304244.5	4.31227	393.409	haematopoietic_and_lymphoid_tissue
ENST00000304411.3	0.393074	1.08676	ovary
ENST00000304465.7	0.0393064	1.01495	bone
ENST00000304514.11	0.840206	1.93303	prostate
ENST00000304546.6	1.53652	1.36727	endometrium
ENST00000304567.10	0.020568	1.003	lung
ENST00000304568.4	1.88711	1.00294	large_intestine
ENST00000304593.14	0.0582354	1.13518	liver
ENST00000304636.9	1.05426	2.09274	soft_tissue
ENST00000304685.8	0.334367	1.10343	bone
ENST00000304698.10	0.25452	2.30951	soft_tissue
ENST00000304760.3	0.970649	1.65099	thyroid
ENST00000304786.12	0.0291314	1.19021	autonomic_ganglia
ENST00000304952.11	0.227897	1.03439	upper_aerodigestive_tract
ENST00000305097.6	0.338019	1.14542	haematopoietic_and_lymphoid_tissue
ENST00000305123.5	0.102952	1.00965	bone
ENST00000305124.11	2.09897	4.23408	autonomic_ganglia
ENST00000305139.11	1.27781	1.02744	kidney
ENST00000305141.5	1.09255	2.27127	haematopoietic_and_lymphoid_tissue
ENST00000305165.3	3.7408	14.0153	large_intestine
ENST00000305208.10	1.56038	2.15372	liver
ENST00000305249.10	1.20553	2.0063	central_nervous_system
ENST00000305352.7	0.398455	1.09065	soft_tissue
ENST00000305354.5	1.52969	1.36581	biliary_tract
ENST00000305366.8	2.67463	2.09222	pancreas
ENST00000305392.3	0.976962	1.83272	upper_aerodigestive_tract
ENST00000305409.3	1.41137	1.95194	autonomic_ganglia
ENST00000305476.10	0.0754154	1.23567	thyroid
ENST00000305510.4	0.0666197	1.06604	large_intestine
ENST00000305533.10	0.0262973	1.03176	kidney
ENST00000305544.9	0.229081	1.15337	pleura
ENST00000305557.9	0.0765111	1.13778	soft_tissue
ENST00000305579.7	0.216989	2.16966	pleura
ENST00000305747.11	0.0581681	1.10761	large_intestine
ENST00000305784.7	0.0204927	1.00131	pleura
ENST00000305799.8	0.339087	1.25565	bone
ENST00000305815.10	0.17176	1.19331	oesophagus
ENST00000305852.11	0.761901	1.59531	pleura
ENST00000305883.6	0.0476259	1.19144	kidney
ENST00000305943.8	0.0278888	1.37595	autonomic_ganglia
ENST00000305997.8	0.115288	1.50982	prostate
ENST00000306024.4	0.011675	1.15556	pleura
ENST00000306026.5	0.134991	1.01953	urinary_tract
ENST00000306031.5	0.110371	1.01829	central_nervous_system
ENST00000306052.12	0.0629873	1.13676	skin
ENST00000306077.5	0.0485158	1.139	pleura
ENST00000306078.2	0.652663	2.69527	soft_tissue
ENST00000306103.3	0.0195813	1.02484	urinary_tract
ENST00000306107.9	0.0899086	1.07357	kidney
ENST00000306108.10	0.0673991	1.01537	stomach
ENST00000306121.8	0.0866891	1.0618	kidney
ENST00000306125.12	0.0398106	1.30411	haematopoietic_and_lymphoid_tissue
ENST00000306156.8	0.14249	1.48427	autonomic_ganglia
ENST00000306176.5	2.24074	4.0818	kidney
ENST00000306256.13	0.0713418	1.00482	central_nervous_system
ENST00000306279.4	0.250216	1.52822	bone
ENST00000306318.5	0.902501	2.63346	soft_tissue
ENST00000306324.4	0.398275	1.32234	skin
ENST00000306336.6	0.0706593	1.3535	autonomic_ganglia
ENST00000306368.9	0.026919	1.29538	pleura
ENST00000306384.5	0.647027	1.15893	central_nervous_system
ENST00000306406.5	0.710206	2.09053	liver
ENST00000306434.8	0.00737769	1.08796	bone
ENST00000306448.4	0.0352975	1.03517	autonomic_ganglia
ENST00000306465.8	0.0575462	1.21025	skin
ENST00000306503.5	0.0887988	1.45056	bone
ENST00000306562.8	0.0201687	1.05047	haematopoietic_and_lymphoid_tissue
ENST00000306601.9	0.0310413	1.01922	liver
ENST00000306627.8	0.0340557	1.09821	prostate
ENST00000306666.9	2.62575	6.90888	bone
ENST00000306721.8	0.0698382	1.14238	haematopoietic_and_lymphoid_tissue
ENST00000306821.3	0.647548	3.42699	haematopoietic_and_lymphoid_tissue
ENST00000307076.8	0.527576	1.03273	soft_tissue
ENST00000307089.7	0.0117482	1.02583	oesophagus
ENST00000307098.5	2.3722	2.60933	upper_aerodigestive_tract
ENST00000307106.3	0.0545897	1.00643	skin
ENST00000307227.10	0.0486422	1.08234	biliary_tract
ENST00000307266.7	0.0753769	1.19996	autonomic_ganglia
ENST00000307296.8	0.0378268	1.13813	bone
ENST00000307297.8	0.45528	1.11949	oesophagus
ENST00000307300.8	0.0379409	1.15617	biliary_tract
ENST00000307340.8	4.44099	1760.26	lung
ENST00000307363.10	0.0223139	1.08231	central_nervous_system
ENST00000307364.10	0.38522	1.4674	liver
ENST00000307377.12	0.142707	1.76081	thyroid
ENST00000307395.5	4.37761	179.582	haematopoietic_and_lymphoid_tissue
ENST00000307486.12	1.12525	1.132	breast
ENST00000307503.4	2.67206	2.04309	stomach
ENST00000307507.3	0.104224	1.01528	soft_tissue
ENST00000307526.4	0.124966	1.27781	biliary_tract
ENST00000307546.14	0.0213404	1.09346	thyroid
ENST00000307714.12	0.0156722	1.02067	autonomic_ganglia
ENST00000307834.9	0.137098	1.00061	pleura
ENST00000307839.10	0.0167908	1.00454	haematopoietic_and_lymphoid_tissue
ENST00000307845.8	0.182173	1.10727	kidney
ENST00000307849.7	0.192763	2.47006	urinary_tract
ENST00000307896.10	0.0513797	1.04977	bone
ENST00000307940.3	0.0828018	1.17619	lung
ENST00000308062.7	4.23279	142.335	haematopoietic_and_lymphoid_tissue
ENST00000308076.7	0.318227	1.20482	haematopoietic_and_lymphoid_tissue
ENST00000308091.8	0.21987	1.01651	pleura
ENST00000308099.7	0.173166	1.09689	upper_aerodigestive_tract
ENST00000308182.9	0.84455	1.16688	endometrium
ENST00000308271.14	0.102304	1.07857	oesophagus
ENST00000308284.10	0.916398	1.1273	thyroid
ENST00000308302.4	0.814025	1.02794	stomach
ENST00000308361.10	0.0157282	1.05578	ovary
ENST00000308375.10	0.0648807	1.71942	prostate
ENST00000308388.7	0.0769537	1.81271	prostate
ENST00000308482.14	0.300717	1.09157	autonomic_ganglia
ENST00000308528.9	0.47525	4.10446	kidney
ENST00000308604.5	0.204812	1.02298	biliary_tract
ENST00000308611.8	3.12168	5.53189	haematopoietic_and_lymphoid_tissue
ENST00000308624.10	2.30672	5.86902	thyroid
ENST00000308641.6	0.402297	1.09907	lung
ENST00000308659.12	0.142518	2.1263	oesophagus
ENST00000308696.11	0.257745	1.47295	pleura
ENST00000308710.9	0.087357	1.56532	haematopoietic_and_lymphoid_tissue
ENST00000308733.9	0.0982213	1.12059	prostate
ENST00000308769.12	0.0872779	1.15791	autonomic_ganglia
ENST00000308775.7	0.0681045	1.07433	large_intestine
ENST00000308873.11	0.547238	1.04773	haematopoietic_and_lymphoid_tissue
ENST00000308942.4	0.295834	1.3317	autonomic_ganglia
ENST00000308982.12	0.131274	1.42017	biliary_tract
ENST00000308987.6	0.0240887	1.17705	biliary_tract
ENST00000309017.7	3.93091	33.0494	haematopoietic_and_lymphoid_tissue
ENST00000309027.4	0.149435	1.21389	autonomic_ganglia
ENST00000309033.5	0.0136714	1.14446	skin
ENST00000309048.8	0.072758	1.03412	breast
ENST00000309052.8	0.0692019	1.21502	prostate
ENST00000309170.8	1.87938	2.19936	soft_tissue
ENST00000309180.6	4.40325	268.107	haematopoietic_and_lymphoid_tissue
ENST00000309212.11	0.979378	2.09917	bone
ENST00000309237.8	0.333563	1.25011	autonomic_ganglia
ENST00000309276.10	0.166471	1.05491	breast
ENST00000309285.3	0.873846	1.21814	haematopoietic_and_lymphoid_tissue
ENST00000309415.8	0.287795	1.6603	pleura
ENST00000309446.11	0.225873	2.023	autonomic_ganglia
ENST00000309495.6	0.146152	1.74143	skin
ENST00000309507.9	1.05967	1.76952	ovary
ENST00000309519.8	0.125541	1.51026	thyroid
ENST00000309534.10	0.0326765	1.16794	prostate
ENST00000309558.8	0.482355	1.36323	bone
ENST00000309575.5	0.534971	1.33628	autonomic_ganglia
ENST00000309576.11	0.209422	1.07716	pancreas
ENST00000309691.10	3.04881	2.33655	haematopoietic_and_lymphoid_tissue
ENST00000309758.6	0.531988	3.9474	pancreas
ENST00000309777.11	0.090311	1.02438	kidney
ENST00000309784.9	0.106409	1.46707	kidney
ENST00000309851.10	0.291094	1.11638	bone
ENST00000309863.11	0.0479741	1.05198	kidney
ENST00000309922.7	0.0140526	1.05081	large_intestine
ENST00000309926.4	1.4002	1.77524	prostate
ENST00000309934.4	0.0228592	1.12191	pleura
ENST00000309950.8	3.07274	14.5504	prostate
ENST00000309988.9	1.52782	4.10393	ovary
ENST00000309993.3	0.0281046	1.46742	haematopoietic_and_lymphoid_tissue
ENST00000310015.11	0.032869	1.02524	pleura
ENST00000310027.9	2.98418	3.17034	skin
ENST00000310053.10	0.0344041	1.18163	prostate
ENST00000310055.5	0.0779029	1.27229	stomach
ENST00000310078.12	0.0125257	1.04366	pleura
ENST00000310252.11	0.429346	1.44708	endometrium
ENST00000310256.7	0.0269373	1.26021	biliary_tract
ENST00000310260.7	0.107691	1.32017	liver
ENST00000310271.6	0.0418982	1.15059	liver
ENST00000310323.12	0.808462	1.07258	lung
ENST00000310351.8	0.055826	1.05845	bone
ENST00000310392.5	0.0607094	1.00121	biliary_tract
ENST00000310397.13	2.75397	6.78773	skin
ENST00000310454.10	0.0745656	1.12785	lung
ENST00000310463.10	0.356154	1.19795	kidney
ENST00000310483.10	1.17079	1.01132	prostate
ENST00000310546.3	1.55408	3.73515	autonomic_ganglia
ENST00000310611.8	0.0377078	1.34916	urinary_tract
ENST00000310823.8	0.0497527	1.01455	kidney
ENST00000310833.12	3.1688	3.97566	soft_tissue
ENST00000310864.11	0.0550768	1.55774	haematopoietic_and_lymphoid_tissue
ENST00000310865.7	1.52644	2.38713	endometrium
ENST00000310898.5	0.0952564	1.78603	soft_tissue
ENST00000310916.6	0.687073	1.0144	large_intestine
ENST00000310926.11	0.617423	2.42864	thyroid
ENST00000310931.9	0.0423792	1.00799	soft_tissue
ENST00000310955.11	0.0261304	1.13561	urinary_tract
ENST00000310961.9	1.65883	3.93307	autonomic_ganglia
ENST00000310991.8	0.520307	1.1014	prostate
ENST00000311066.9	1.05669	1.68118	autonomic_ganglia
ENST00000311127.9	0.40887	1.66471	pleura
ENST00000311128.10	0.0225942	1.04772	oesophagus
ENST00000311180.9	0.0493603	1.30836	prostate
ENST00000311223.9	0.0621833	1.05984	liver
ENST00000311417.7	0.154509	1.31717	skin
ENST00000311519.5	0.3411	1.30707	biliary_tract
ENST00000311521.8	0.435539	1.1001	breast
ENST00000311573.9	0.104912	1.48256	prostate
ENST00000311672.10	0.0169355	1.0181	autonomic_ganglia
ENST00000311734.6	1.4363	1.41424	prostate
ENST00000311772.10	0.0426932	1.27087	prostate
ENST00000311806.8	0.0401623	1.1495	pleura
ENST00000311832.5	0.054162	1.07131	pleura
ENST00000311856.9	0.0733694	1.13851	oesophagus
ENST00000311890.13	1.84287	1.50471	bone
ENST00000312179.10	0.110762	1.09268	autonomic_ganglia
ENST00000312210.9	0.746793	1.11976	thyroid
ENST00000312233.4	0.852198	1.17099	central_nervous_system
ENST00000312239.10	0.156749	1.30104	haematopoietic_and_lymphoid_tissue
ENST00000312263.10	0.0523745	1.44803	kidney
ENST00000312358.12	0.688134	1.64298	central_nervous_system
ENST00000312413.10	0.0913194	1.54243	thyroid
ENST00000312428.11	0.251904	1.90897	biliary_tract
ENST00000312481.11	4.34987	201.681	haematopoietic_and_lymphoid_tissue
ENST00000312504.10	1.3268	1.9098	stomach
ENST00000312521.9	0.0580272	1.02185	pleura
ENST00000312553.10	1.21434	1.35085	bone
ENST00000312726.8	0.061078	1.09493	pleura
ENST00000312734.8	0.227669	1.3784	prostate
ENST00000312756.4	0.0749034	1.15884	prostate
ENST00000312912.10	0.0729459	1.20548	kidney
ENST00000312918.2	0.0639903	1.14191	skin
ENST00000312938.5	0.0948712	1.3018	prostate
ENST00000312960.4	0.0218974	1.18396	haematopoietic_and_lymphoid_tissue
ENST00000312970.13	0.118233	1.03063	urinary_tract
ENST00000312988.9	1.83486	1.30036	thyroid
ENST00000313031.2	1.05779	3.42023	prostate
ENST00000313049.9	0.879181	1.65199	ovary
ENST00000313064.3	0.0653662	1.0041	prostate
ENST00000313117.11	0.0118202	1.06908	haematopoietic_and_lymphoid_tissue
ENST00000313146.10	0.0243369	1.05738	haematopoietic_and_lymphoid_tissue
ENST00000313173.6	0.497308	1.51929	skin
ENST00000313213.5	0.0424569	1.06033	lung
ENST00000313334.13	0.0156341	1.00352	lung
ENST00000313342.8	0.989645	1.05851	bone
ENST00000313349.3	0.0205864	1.02625	bone
ENST00000313431.13	0.254689	1.39682	pleura
ENST00000313433.11	0.0795182	1.18791	haematopoietic_and_lymphoid_tissue
ENST00000313552.11	0.0753174	1.20561	soft_tissue
ENST00000313597.10	0.027	1.20352	skin
ENST00000313601.11	0.126895	1.22503	pleura
ENST00000313667.8	0.310817	1.08939	haematopoietic_and_lymphoid_tissue
ENST00000313695.11	0.216272	1.37204	pleura
ENST00000313728.11	0.693455	2.75434	haematopoietic_and_lymphoid_tissue
ENST00000313754.4	0.0206102	1.11048	kidney
ENST00000313778.9	0.98315	1.18585	kidney
ENST00000313835.14	0.0816195	1.04627	urinary_tract
ENST00000313961.10	2.99162	10.8416	autonomic_ganglia
ENST00000313984.3	0.0690943	1.04494	urinary_tract
ENST00000314011.9	0.558413	1.30983	central_nervous_system
ENST00000314124.12	0.88325	1.30651	upper_aerodigestive_tract
ENST00000314163.12	0.118302	1.30091	urinary_tract
ENST00000314174.5	0.0692892	1.27114	bone
ENST00000314251.8	2.30343	1.348	kidney
ENST00000314261.11	0.0351179	1.00854	thyroid
ENST00000314340.10	0.0520616	1.12338	prostate
ENST00000314485.12	0.174571	2.00947	skin
ENST00000314529.10	0.0957334	1.02014	prostate
ENST00000314557.10	3.86038	65.4413	skin
ENST00000314583.8	1.71579	6.49041	haematopoietic_and_lymphoid_tissue
ENST00000314589.10	0.62393	1.20626	ovary
ENST00000314607.11	0.0353198	1.01029	soft_tissue
ENST00000314622.9	0.00784904	1.0316	skin
ENST00000314636.3	0.0285676	1.13008	autonomic_ganglia
ENST00000314668.13	0.357225	1.11353	biliary_tract
ENST00000314675.11	0.22603	1.20073	endometrium
ENST00000314686.9	0.490016	2.85456	prostate
ENST00000314754.12	0.147648	1.05066	thyroid
ENST00000314761.9	0.0295613	1.11188	soft_tissue
ENST00000314797.10	0.0211545	1.14372	thyroid
ENST00000315091.7	0.052612	1.06573	oesophagus
ENST00000315099.3	0.992637	1.04187	large_intestine
ENST00000315144.14	0.0267038	1.05734	breast
ENST00000315150.10	0.0399719	1.01313	urinary_tract
ENST00000315170.13	1.32417	1.33008	ovary
ENST00000315212.4	0.0215567	1.20284	autonomic_ganglia
ENST00000315251.11	0.667364	1.06675	large_intestine
ENST00000315273.4	0.0676711	1.06288	pleura
ENST00000315285.9	0.0411374	1.27141	autonomic_ganglia
ENST00000315506.11	0.606833	2.10085	biliary_tract
ENST00000315658.11	0.0413506	1.04598	haematopoietic_and_lymphoid_tissue
ENST00000315691.8	0.0429957	1.1522	oesophagus
ENST00000315711.12	0.885072	1.24201	skin
ENST00000315713.5	0.50043	2.24689	biliary_tract
ENST00000315717.10	0.0396485	1.06066	kidney
ENST00000315732.3	0.0368372	1.00676	skin
ENST00000315741.5	0.0362705	1.09249	autonomic_ganglia
ENST00000315796.5	0.0489528	1.03022	kidney
ENST00000315843.7	0.652722	1.37431	central_nervous_system
ENST00000315872.11	0.038352	1.05295	large_intestine
ENST00000315877.14	0.582283	2.08214	stomach
ENST00000315891.10	0.0320068	1.13726	large_intestine
ENST00000315901.4	0.559923	1.02633	endometrium
ENST00000315913.9	0.0381273	1.15718	prostate
ENST00000315927.8	0.0402017	1.07212	prostate
ENST00000316005.11	0.0420816	1.01819	prostate
ENST00000316073.3	1.64801	1.16664	large_intestine
ENST00000316156.8	0.0847508	1.01423	central_nervous_system
ENST00000316218.12	0.0689773	1.03245	thyroid
ENST00000316361.10	2.63082	7.03735	bone
ENST00000316407.9	0.0136589	1.03896	large_intestine
ENST00000316428.10	1.11186	1.09939	prostate
ENST00000316459.4	0.0693348	1.10247	stomach
ENST00000316470.9	0.169256	1.90145	prostate
ENST00000316534.8	0.13138	1.09476	prostate
ENST00000316549.11	0.300559	1.19016	haematopoietic_and_lymphoid_tissue
ENST00000316586.9	0.0715807	1.30486	pleura
ENST00000316626.5	0.117527	1.31021	prostate
ENST00000316721.8	0.0238516	1.02781	endometrium
ENST00000316724.10	2.34988	6.91151	autonomic_ganglia
ENST00000316752.11	0.0306477	1.03764	thyroid
ENST00000316793.7	1.02821	3.73513	pleura
ENST00000316891.10	0.372054	2.24098	biliary_tract
ENST00000317012.5	0.799861	1.20541	ovary
ENST00000317151.7	0.141059	1.09768	central_nervous_system
ENST00000317336.11	0.147709	1.86633	autonomic_ganglia
ENST00000317402.11	0.063062	1.01079	autonomic_ganglia
ENST00000317477.8	1.25258	5.37456	soft_tissue
ENST00000317538.9	0.0239129	1.0378	skin
ENST00000317610.11	0.126491	1.4261	pleura
ENST00000317620.14	1.04882	1.28229	urinary_tract
ENST00000317647.12	1.28176	1.51683	large_intestine
ENST00000317668.8	1.12033	1.1845	upper_aerodigestive_tract
ENST00000317704.8	0.547647	1.1889	soft_tissue
ENST00000317799.10	0.0342709	1.04439	soft_tissue
ENST00000317802.9	0.936432	1.02349	haematopoietic_and_lymphoid_tissue
ENST00000317840.9	1.67659	1.50728	soft_tissue
ENST00000317868.9	0.0179671	1.09239	haematopoietic_and_lymphoid_tissue
ENST00000317869.7	0.0314104	1.02483	autonomic_ganglia
ENST00000317876.8	1.28074	1.5891	autonomic_ganglia
ENST00000317907.9	0.0179511	1.08272	biliary_tract
ENST00000318074.9	0.531452	1.18996	haematopoietic_and_lymphoid_tissue
ENST00000318130.13	0.0345318	1.07729	bone
ENST00000318160.5	1.03089	1.16945	soft_tissue
ENST00000318190.7	0.011387	1.08333	pleura
ENST00000318220.10	0.0552561	1.50608	bone
ENST00000318247.7	0.932693	1.06376	biliary_tract
ENST00000318249.9	0.270446	1.84325	prostate
ENST00000318289.14	0.455592	1.18697	breast
ENST00000318357.9	0.116316	1.04775	breast
ENST00000318407.5	0.0784306	1.22066	kidney
ENST00000318507.7	1.53994	1.35553	haematopoietic_and_lymphoid_tissue
ENST00000318522.10	0.0229261	1.01721	pancreas
ENST00000318673.6	0.560692	5.0483	stomach
ENST00000318803.6	1.09291	1.51751	pleura
ENST00000318837.6	0.550775	1.3992	skin
ENST00000318887.8	0.0362186	1.01813	bone
ENST00000318906.6	0.0460038	1.26589	autonomic_ganglia
ENST00000318962.9	0.254963	1.53325	urinary_tract
ENST00000318967.7	0.015301	1.00105	bone
ENST00000319017.5	0.0775107	1.43409	haematopoietic_and_lymphoid_tissue
ENST00000319041.6	0.14348	1.20586	pleura
ENST00000319084.9	0.0529225	1.0798	haematopoietic_and_lymphoid_tissue
ENST00000319092.5	0.0745739	1.2535	skin
ENST00000319170.10	0.264969	1.55874	bone
ENST00000319172.10	0.0757228	1.03225	soft_tissue
ENST00000319190.11	0.371103	1.30138	biliary_tract
ENST00000319223.8	0.0214639	1.07162	pleura
ENST00000319248.13	0.0302018	1.01789	kidney
ENST00000319283.7	0.0540885	1.13341	urinary_tract
ENST00000319331.4	0.477331	1.08929	skin
ENST00000319340.7	1.5874	4.6236	liver
ENST00000319394.8	0.0430645	1.32946	bone
ENST00000319432.9	0.22121	1.29415	prostate
ENST00000319466.9	0.0756751	1.32234	pleura
ENST00000319517.10	0.210439	1.3417	liver
ENST00000319595.5	0.712645	1.33206	pleura
ENST00000319637.6	1.91732	3.40055	autonomic_ganglia
ENST00000319688.5	0.303486	1.08682	prostate
ENST00000319769.10	0.0209665	1.07144	haematopoietic_and_lymphoid_tissue
ENST00000319792.7	0.225964	1.00769	central_nervous_system
ENST00000319801.9	0.0360244	1.03309	stomach
ENST00000319838.10	1.82795	1.64298	large_intestine
ENST00000319928.7	0.131868	1.06413	upper_aerodigestive_tract
ENST00000319942.8	0.0266294	1.05756	pleura
ENST00000319974.6	0.0171535	1.09353	soft_tissue
ENST00000320017.10	0.0316429	1.18653	endometrium
ENST00000320081.10	0.284926	1.43707	pleura
ENST00000320161.10	0.891825	1.77767	autonomic_ganglia
ENST00000320211.10	0.0509576	1.14003	prostate
ENST00000320256.5	0.622529	4.59014	upper_aerodigestive_tract
ENST00000320295.12	2.11712	1.42497	upper_aerodigestive_tract
ENST00000320307.8	0.226401	1.41601	kidney
ENST00000320334.5	0.915052	2.65237	bone
ENST00000320370.11	0.0978209	1.28859	pancreas
ENST00000320389.12	1.76273	1.03452	autonomic_ganglia
ENST00000320431.8	0.195996	1.4938	thyroid
ENST00000320443.12	0.468945	1.13491	haematopoietic_and_lymphoid_tissue
ENST00000320474.10	0.287068	1.99733	thyroid
ENST00000320493.9	0.43729	1.58684	thyroid
ENST00000320567.6	0.748629	1.31177	prostate
ENST00000320767.4	0.86172	1.97227	pancreas
ENST00000320892.11	0.431291	1.80806	autonomic_ganglia
ENST00000320954.11	0.0700511	1.24333	skin
ENST00000321117.10	0.105937	1.51778	autonomic_ganglia
ENST00000321169.10	0.0658513	1.13527	liver
ENST00000321264.9	0.150496	1.45751	thyroid
ENST00000321265.10	0.0348175	1.1817	thyroid
ENST00000321276.8	1.01545	1.48254	biliary_tract
ENST00000321326.11	0.0377284	1.24686	soft_tissue
ENST00000321331.12	0.0235505	1.14356	pleura
ENST00000321336.1	0.447883	1.15014	stomach
ENST00000321348.9	0.367812	1.47678	pleura
ENST00000321356.9	0.0500535	1.1023	pleura
ENST00000321358.12	0.0116767	1.09524	bone
ENST00000321399.7	1.60765	2.20132	prostate
ENST00000321418.6	0.0594725	1.15104	pancreas
ENST00000321420.5	2.16346	1.40777	autonomic_ganglia
ENST00000321464.6	0.386138	1.27739	haematopoietic_and_lymphoid_tissue
ENST00000321599.9	0.0406835	1.30657	autonomic_ganglia
ENST00000321679.4	0.0426693	1.2276	autonomic_ganglia
ENST00000321725.10	4.39472	158.754	haematopoietic_and_lymphoid_tissue
ENST00000321751.9	0.00992021	1.06664	soft_tissue
ENST00000321792.5	0.0626965	1.85183	autonomic_ganglia
ENST00000321801.11	1.12599	2.05765	prostate
ENST00000321871.10	2.18462	9.56078	autonomic_ganglia
ENST00000321895.7	0.0244519	1.05911	soft_tissue
ENST00000322002.5	2.07595	5.45253	autonomic_ganglia
ENST00000322054.10	0.261118	1.07493	skin
ENST00000322067.12	0.0206866	1.08947	breast
ENST00000322099.11	0.180061	1.68456	autonomic_ganglia
ENST00000322142.13	0.155637	1.01832	pleura
ENST00000322176.11	0.0583611	1.12769	stomach
ENST00000322209.4	0.100298	1.07871	large_intestine
ENST00000322241.6	0.574748	2.73125	autonomic_ganglia
ENST00000322313.9	0.00894075	1.03155	autonomic_ganglia
ENST00000322343.11	1.78869	3.9556	breast
ENST00000322353.3	0.0681407	1.08907	kidney
ENST00000322522.8	0.103348	1.03027	pancreas
ENST00000322623.10	0.0182505	1.02865	urinary_tract
ENST00000322679.10	2.69254	2.64776	thyroid
ENST00000322716.8	0.0563375	1.12368	autonomic_ganglia
ENST00000322723.9	0.010629	1.06982	autonomic_ganglia
ENST00000322734.2	1.07969	6.79152	autonomic_ganglia
ENST00000322753.7	0.0189045	1.00042	thyroid
ENST00000322875.8	0.106689	1.01788	large_intestine
ENST00000322918.9	0.109932	1.03069	large_intestine
ENST00000323064.12	0.0507381	1.04001	kidney
ENST00000323144.12	0.0507988	1.65981	autonomic_ganglia
ENST00000323275.10	0.040674	1.09809	thyroid
ENST00000323303.9	0.0152118	1.11859	pleura
ENST00000323348.10	0.0224187	1.11708	prostate
ENST00000323492.11	0.336103	1.76351	haematopoietic_and_lymphoid_tissue
ENST00000323523.8	0.253849	1.10022	central_nervous_system
ENST00000323534.5	0.0978514	1.08576	upper_aerodigestive_tract
ENST00000323588.9	0.157063	1.27576	pleura
ENST00000323699.9	0.0890164	1.42726	prostate
ENST00000323701.11	0.0265564	1.07423	autonomic_ganglia
ENST00000323703.11	0.119396	1.13152	prostate
ENST00000323770.8	0.0331873	1.0588	autonomic_ganglia
ENST00000323848.14	0.0433635	1.04141	soft_tissue
ENST00000323853.10	0.0308631	1.04468	biliary_tract
ENST00000323926.10	0.468512	1.2604	bone
ENST00000323938.10	2.26428	1.85146	large_intestine
ENST00000324048.9	0.0411155	1.00025	pancreas
ENST00000324093.9	0.0982317	1.03617	thyroid
ENST00000324106.9	4.32116	261.657	haematopoietic_and_lymphoid_tissue
ENST00000324142.4	0.116788	1.10954	prostate
ENST00000324166.7	0.186208	1.19942	oesophagus
ENST00000324194.12	0.0791219	1.40408	oesophagus
ENST00000324196.9	0.179669	1.00977	bone
ENST00000324210.9	0.0844842	1.30178	pleura
ENST00000324266.10	0.127882	1.33354	thyroid
ENST00000324350.9	0.0775162	1.13168	pleura
ENST00000324364.3	0.0718926	1.13069	autonomic_ganglia
ENST00000324379.10	0.0275216	1.3425	thyroid
ENST00000324589.9	2.89081	10.2595	biliary_tract
ENST00000324695.9	2.54855	2.44492	prostate
ENST00000324768.6	0.783505	1.4214	oesophagus
ENST00000324778.5	0.637627	3.17121	prostate
ENST00000324852.9	2.50688	2.60994	kidney
ENST00000324856.13	0.0494841	1.03505	prostate
ENST00000324862.7	0.0180375	1.19758	thyroid
ENST00000324863.6	2.55095	12.2215	large_intestine
ENST00000324907.14	0.589475	1.89049	breast
ENST00000324913.9	0.0592372	1.24588	pleura
ENST00000324938.9	0.711242	1.38342	ovary
ENST00000325123.5	0.632609	1.11127	pancreas
ENST00000325385.12	0.0488008	1.06316	thyroid
ENST00000325390.7	0.760037	1.23713	oesophagus
ENST00000325425.12	0.321192	1.0613	pancreas
ENST00000325599.13	0.0353112	1.01016	autonomic_ganglia
ENST00000325602.6	1.79687	6.42544	haematopoietic_and_lymphoid_tissue
ENST00000325722.8	0.0720604	1.34927	pleura
ENST00000325795.7	0.124369	1.00525	kidney
ENST00000325805.13	0.0247512	1.0612	oesophagus
ENST00000325926.4	0.707575	1.23376	lung
ENST00000325935.10	2.30654	1.53895	liver
ENST00000326019.10	0.0609132	1.85312	autonomic_ganglia
ENST00000326047.9	0.0481456	1.14241	haematopoietic_and_lymphoid_tissue
ENST00000326105.6	0.0568266	1.12011	bone
ENST00000326151.9	0.318408	1.23478	thyroid
ENST00000326172.9	0.202441	2.04044	kidney
ENST00000326225.3	0.0892963	1.19748	prostate
ENST00000326233.7	2.49505	10.2875	upper_aerodigestive_tract
ENST00000326245.4	1.14728	1.41983	stomach
ENST00000326279.11	2.202	1.77269	liver
ENST00000326306.5	2.65852	3.78932	haematopoietic_and_lymphoid_tissue
ENST00000326361.7	0.161966	2.23999	prostate
ENST00000326407.10	0.0841017	1.1064	haematopoietic_and_lymphoid_tissue
ENST00000326413.7	3.00225	8.87966	autonomic_ganglia
ENST00000326427.11	0.0942722	1.09947	skin
ENST00000326434.9	0.113921	1.55266	kidney
ENST00000326446.10	0.0139599	1.00583	pleura
ENST00000326448.12	0.0326746	1.02508	kidney
ENST00000326474.4	0.427484	1.23435	haematopoietic_and_lymphoid_tissue
ENST00000326595.11	0.0732408	1.42481	prostate
ENST00000326729.9	0.357893	1.14467	bone
ENST00000326735.13	0.699844	1.21558	endometrium
ENST00000326739.9	0.040266	1.02021	oesophagus
ENST00000326786.4	0.0603819	1.08207	oesophagus
ENST00000326813.12	1.13129	2.52221	skin
ENST00000326837.6	0.0455368	1.00173	pleura
ENST00000326840.11	0.241648	1.3663	kidney
ENST00000326853.9	1.59068	1.44552	stomach
ENST00000326857.9	0.14518	1.31473	autonomic_ganglia
ENST00000326956.11	0.627802	1.85805	pancreas
ENST00000326972.12	1.25779	2.5816	oesophagus
ENST00000327037.8	0.69129	1.23622	biliary_tract
ENST00000327044.7	0.0369894	1.00366	biliary_tract
ENST00000327047.5	2.35458	1.63701	skin
ENST00000327097.4	3.32469	13.4721	haematopoietic_and_lymphoid_tissue
ENST00000327247.9	0.0831282	1.42584	skin
ENST00000327299.8	0.176476	1.11112	kidney
ENST00000327300.12	0.01684	1.24578	autonomic_ganglia
ENST00000327331.2	0.067729	1.02531	haematopoietic_and_lymphoid_tissue
ENST00000327407.2	2.01255	1.34933	bone
ENST00000327428.10	0.0390616	1.06896	biliary_tract
ENST00000327435.11	0.0602148	1.47058	pleura
ENST00000327532.7	0.176826	1.13766	skin
ENST00000327535.6	0.264029	1.28496	haematopoietic_and_lymphoid_tissue
ENST00000327575.6	0.250721	1.44151	haematopoietic_and_lymphoid_tissue
ENST00000327582.5	0.265297	1.0913	urinary_tract
ENST00000327628.10	0.515199	2.05869	skin
ENST00000327669.5	0.581741	1.01441	oesophagus
ENST00000327757.10	3.64373	20.8436	large_intestine
ENST00000327761.7	0.0739323	1.10342	prostate
ENST00000327876.5	4.45943	Inf	haematopoietic_and_lymphoid_tissue
ENST00000327906.8	0.176408	1.22173	prostate
ENST00000328032.8	0.673482	1.11027	bone
ENST00000328089.11	0.113757	1.05637	skin
ENST00000328159.9	0.0469224	1.01069	skin
ENST00000328189.7	1.74391	1.08931	ovary
ENST00000328199.6	0.356623	1.07859	autonomic_ganglia
ENST00000328205.9	0.0129092	1.00931	prostate
ENST00000328249.3	0.0267901	1.04041	haematopoietic_and_lymphoid_tissue
ENST00000328299.4	1.26542	1.88014	autonomic_ganglia
ENST00000328333.12	0.350663	1.1912	thyroid
ENST00000328376.9	0.215608	2.11389	prostate
ENST00000328379.5	0.0121316	1.08889	soft_tissue
ENST00000328560.12	0.0498256	1.16285	soft_tissue
ENST00000328596.10	1.06795	1.8071	biliary_tract
ENST00000328631.10	0.0536945	1.07848	autonomic_ganglia
ENST00000328703.12	0.0317113	1.08779	prostate
ENST00000328709.8	3.49286	1.74708	large_intestine
ENST00000328737.6	0.458039	1.15244	haematopoietic_and_lymphoid_tissue
ENST00000328834.9	0.0483822	1.01637	liver
ENST00000328928.11	1.36696	1.27047	haematopoietic_and_lymphoid_tissue
ENST00000329006.5	0.0670143	1.0256	thyroid
ENST00000329066.9	4.45603	3930.95	thyroid
ENST00000329117.10	3.95121	24.9449	skin
ENST00000329151.5	0.201064	1.03003	biliary_tract
ENST00000329231.8	0.0872704	1.72051	prostate
ENST00000329281.6	0.109196	1.49258	kidney
ENST00000329291.6	0.0325828	1.00179	breast
ENST00000329321.4	0.527043	1.5268	pancreas
ENST00000329421.8	0.154135	1.36002	autonomic_ganglia
ENST00000329463.9	0.0217203	1.02241	autonomic_ganglia
ENST00000329516.7	0.0725703	1.15306	prostate
ENST00000329582.9	0.733994	1.35431	upper_aerodigestive_tract
ENST00000329608.11	0.344745	1.11586	central_nervous_system
ENST00000329615.4	0.479907	1.49044	biliary_tract
ENST00000329654.8	2.20837	3.9335	soft_tissue
ENST00000329800.7	1.6697	4.44326	haematopoietic_and_lymphoid_tissue
ENST00000330010.12	0.567881	1.44147	bone
ENST00000330022.11	0.255812	1.09011	central_nervous_system
ENST00000330072.9	0.0840713	1.08606	skin
ENST00000330188.13	0.0610509	1.1947	pleura
ENST00000330212.7	0.247855	1.08617	urinary_tract
ENST00000330263.5	0.0239315	1.0121	thyroid
ENST00000330330.9	2.49161	1.02948	lung
ENST00000330368.3	0.10006	1.13826	ovary
ENST00000330388.2	1.8068	4.63211	oesophagus
ENST00000330452.8	0.086235	1.00387	skin
ENST00000330493.6	1.29364	1.57796	breast
ENST00000330540.7	4.06101	72.5865	haematopoietic_and_lymphoid_tissue
ENST00000330554.4	0.0424466	1.05584	bone
ENST00000330675.12	2.82586	1.68073	central_nervous_system
ENST00000330688.9	0.45927	1.64999	central_nervous_system
ENST00000330689.6	0.55299	2.20737	urinary_tract
ENST00000330909.12	0.718211	1.47066	biliary_tract
ENST00000330947.6	0.335411	1.01977	endometrium
ENST00000330953.6	4.09683	135.248	haematopoietic_and_lymphoid_tissue
ENST00000331128.6	0.0890394	1.00387	lung
ENST00000331129.3	0.187266	1.21016	autonomic_ganglia
ENST00000331203.7	0.451265	1.16369	thyroid
ENST00000331243.4	0.632237	1.04458	biliary_tract
ENST00000331314.11	0.0597332	1.03533	thyroid
ENST00000331335.9	2.7139	24.5285	soft_tissue
ENST00000331342.4	3.07531	7.07848	breast
ENST00000331380.4	0.062656	1.03347	endometrium
ENST00000331393.8	0.626579	1.10678	oesophagus
ENST00000331426.6	0.0801538	1.49954	kidney
ENST00000331433.5	3.77364	66.6161	thyroid
ENST00000331456.7	0.0379782	1.08566	haematopoietic_and_lymphoid_tissue
ENST00000331462.6	0.526685	1.13381	ovary
ENST00000331469.6	3.88095	33.1495	haematopoietic_and_lymphoid_tissue
ENST00000331491.2	0.167266	1.47658	haematopoietic_and_lymphoid_tissue
ENST00000331565.5	0.522083	1.04115	skin
ENST00000331593.6	2.79156	6.78223	prostate
ENST00000331664.6	2.45216	1.44595	central_nervous_system
ENST00000331747.6	0.207314	1.00369	autonomic_ganglia
ENST00000331830.7	2.93569	4.07178	autonomic_ganglia
ENST00000331835.10	0.0181479	1.10294	pleura
ENST00000331860.7	1.73102	1.69955	urinary_tract
ENST00000331872.11	0.0600405	1.09308	upper_aerodigestive_tract
ENST00000331889.10	0.0197019	1.03224	haematopoietic_and_lymphoid_tissue
ENST00000331944.10	0.121437	1.90492	pleura
ENST00000332047.10	0.0593296	1.05973	skin
ENST00000332127.8	0.075143	1.1453	endometrium
ENST00000332129.6	0.705245	2.21034	haematopoietic_and_lymphoid_tissue
ENST00000332142.10	1.05328	1.9818	lung
ENST00000332191.12	2.82073	10.3575	bone
ENST00000332220.10	0.107242	2.10769	autonomic_ganglia
ENST00000332296.7	3.79669	11.4032	bone
ENST00000332305.5	0.232533	1.79112	thyroid
ENST00000332345.10	0.527542	1.31325	haematopoietic_and_lymphoid_tissue
ENST00000332549.8	1.72079	1.12184	endometrium
ENST00000332624.8	0.0642303	1.15529	skin
ENST00000332780.4	0.160655	1.74468	autonomic_ganglia
ENST00000332839.8	3.20315	6.7941	soft_tissue
ENST00000333070.4	2.10361	2.68477	haematopoietic_and_lymphoid_tissue
ENST00000333129.4	0.227127	1.53266	kidney
ENST00000333145.9	0.505224	1.48803	bone
ENST00000333167.13	0.0466974	1.03194	biliary_tract
ENST00000333188.10	0.0223965	1.11589	central_nervous_system
ENST00000333279.3	1.34692	1.89642	autonomic_ganglia
ENST00000333323.6	0.51732	1.94557	haematopoietic_and_lymphoid_tissue
ENST00000333396.11	0.135969	1.47011	soft_tissue
ENST00000333486.4	0.135547	1.01485	haematopoietic_and_lymphoid_tissue
ENST00000333535.9	0.870949	1.11099	autonomic_ganglia
ENST00000333610.4	0.055555	1.09002	oesophagus
ENST00000333617.8	1.2447	1.12061	skin
ENST00000333650.7	0.0679823	1.15678	endometrium
ENST00000333762.6	0.0981061	1.80814	autonomic_ganglia
ENST00000333778.10	0.20805	1.29073	autonomic_ganglia
ENST00000333868.10	0.0238508	1.23282	urinary_tract
ENST00000333896.5	0.128517	1.19872	biliary_tract
ENST00000333911.9	0.366669	2.26275	biliary_tract
ENST00000333990.10	0.0568986	1.01565	haematopoietic_and_lymphoid_tissue
ENST00000334047.12	0.673763	1.62025	upper_aerodigestive_tract
ENST00000334075.6	0.0843534	1.29283	skin
ENST00000334100.10	0.4981	1.55244	urinary_tract
ENST00000334133.9	0.576752	1.81724	haematopoietic_and_lymphoid_tissue
ENST00000334163.4	0.0181665	1.12696	pleura
ENST00000334166.9	0.12269	1.04888	central_nervous_system
ENST00000334179.5	0.320983	1.26766	oesophagus
ENST00000334194.4	2.0572	4.90563	breast
ENST00000334218.9	0.713334	3.214	autonomic_ganglia
ENST00000334232.9	0.714189	2.70899	urinary_tract
ENST00000334256.9	0.0119927	1.03432	biliary_tract
ENST00000334271.7	0.471313	1.42629	prostate
ENST00000334325.2	0.245147	1.65904	large_intestine
ENST00000334351.8	0.0288078	1.01077	haematopoietic_and_lymphoid_tissue
ENST00000334409.10	0.841089	1.31001	haematopoietic_and_lymphoid_tissue
ENST00000334462.10	0.170429	1.00184	soft_tissue
ENST00000334513.6	0.386468	2.17108	thyroid
ENST00000334529.10	4.08195	114.851	haematopoietic_and_lymphoid_tissue
ENST00000334546.6	0.314343	2.4044	urinary_tract
[truncated: 366,065+ more rows]
