# Supplementary material for: Systematic characterization of cancer transcriptome at transcript resolution
Source: Nat Commun. 2022 Nov 10;13:6803. doi: 10.1038/s41467-022-34568-z (PMC9649690; doi:10.1038/s41467-022-34568-z)
Supplement: Supplementary file 6 — Dataset 4 [file 41467_2022_34568_MOESM6_ESM.xlsx]

## Sheet: Supplementary Data 4
# Supplementary Data 4. The difference of transcripts upon knockdown of different RBPs.
Transcript_Id	Symbol	RBP	Cell_Type	log2(Fold Change)	FDR	Regulation
MSTRG.84862.20	MT-ND5	AARS	K562	-30	3.14392e-06	Positive
MSTRG.84862.2	MT-ND5	AARS	K562	-24.8168	1.24794e-05	Positive
MSTRG.39952.10	PIAS4	AARS	K562	-23.7961	1.33339e-05	Positive
MSTRG.84862.15	MT-ND5	AARS	K562	-21.8858	9.54839e-06	Positive
MSTRG.32375.18	SRRM2	AARS	K562	14.4508	1.24794e-05	Negative
MSTRG.84862.12	MT-ND5	AARS	K562	12.8699	1.68999e-05	Negative
MSTRG.39952.6	PIAS4	AARS	K562	-11.1419	0.0011746	Positive
MSTRG.84862.3	MT-ND5	AARS	K562	-10.7336	1.24794e-05	Positive
ENST00000646243.1	NEAT1	AARS	K562	-9.23006	0.0349039	Positive
MSTRG.51065.13	FP671120.4	AARS	K562	-8.8159	0.0381466	Positive
ENST00000576894.5	SRRM2	AARS	K562	-4.93877	0.0118523	Positive
MSTRG.84862.15	MT-ND5	AATF	K562	-30	3.57983e-11	Positive
MSTRG.35787.18	AC005726.1	AATF	K562	28.0899	6.65099e-06	Negative
MSTRG.6515.45	RCC1	AATF	K562	27.7024	9.06012e-06	Negative
MSTRG.46023.18	PLEKHB2	AATF	K562	27.1684	1.25556e-05	Negative
MSTRG.6515.31	RCC1	AATF	K562	-25.953	2.36336e-05	Positive
MSTRG.28453.5	SRSF5	AATF	K562	-25.8905	2.40885e-05	Positive
MSTRG.54003.6	ANKRD28	AATF	K562	25.8134	2.44227e-05	Negative
MSTRG.84842.47	NELFB	AATF	K562	-25.8092	2.44227e-05	Positive
ENST00000412318.5	ANKRD28	AATF	K562	-25.7076	2.49744e-05	Positive
MSTRG.88578.10	DKC1	AATF	K562	-25.4491	2.81036e-05	Positive
MSTRG.42074.15	LENG8	AATF	K562	25.3741	2.91343e-05	Negative
MSTRG.22049.14	BAZ2A	AATF	K562	25.2177	3.1464e-05	Negative
MSTRG.84862.2	MT-ND5	AATF	K562	-25.1779	3.1778e-05	Positive
MSTRG.6960.13	FOXJ3	AATF	K562	-24.8087	3.64668e-05	Positive
MSTRG.46023.17	PLEKHB2	AATF	K562	24.7803	3.71163e-05	Negative
MSTRG.8374.24	CCDC18-AS1	AATF	K562	24.6548	3.81081e-05	Negative
MSTRG.86407.2	MIR223HG	AATF	K562	-24.605	3.81279e-05	Positive
MSTRG.42074.11	LENG8	AATF	K562	24.4698	3.81279e-05	Negative
MSTRG.42074.46	LENG8	AATF	K562	24.2294	3.81279e-05	Negative
MSTRG.53918.29	NUP210	AATF	K562	-24.2221	4.0084e-05	Positive
MSTRG.6515.26	RCC1	AATF	K562	-24.0501	4.05846e-05	Positive
MSTRG.6515.21	RCC1	AATF	K562	-23.9217	4.05846e-05	Positive
ENST00000523873.5	VEGFA	AATF	K562	23.871	4.0084e-05	Negative
MSTRG.63429.208	ZDHHC11	AATF	K562	23.838	4.0084e-05	Negative
MSTRG.24114.9	UBC	AATF	K562	23.4467	4.05846e-05	Negative
MSTRG.42074.8	LENG8	AATF	K562	23.3368	4.19479e-05	Negative
MSTRG.48044.2	FN1	AATF	K562	-23.2892	4.22661e-05	Positive
MSTRG.6960.9	FOXJ3	AATF	K562	-23.2305	4.18419e-05	Positive
MSTRG.84842.32	NELFB	AATF	K562	23.1486	4.05846e-05	Negative
MSTRG.42074.20	LENG8	AATF	K562	-23.0089	4.37849e-05	Positive
MSTRG.42074.53	LENG8	AATF	K562	-22.8894	4.5499e-05	Positive
MSTRG.22049.19	BAZ2A	AATF	K562	22.8578	4.57492e-05	Negative
MSTRG.45041.10	FAM178B	AATF	K562	22.8505	4.14732e-05	Negative
MSTRG.84862.12	MT-ND5	AATF	K562	14.9022	3.3852e-06	Negative
MSTRG.42074.3	LENG8	AATF	K562	-13.2215	4.94768e-05	Positive
MSTRG.22049.1	BAZ2A	AATF	K562	13.0903	0.0126544	Negative
MSTRG.26123.14	MIR17HG	AATF	K562	12.8094	2.51729e-05	Negative
MSTRG.51905.33	WDR4	AATF	K562	-12.7212	3.33528e-05	Positive
MSTRG.24114.16	UBC	AATF	K562	-12.6957	2.44227e-05	Positive
MSTRG.51905.35	WDR4	AATF	K562	-12.5258	3.17887e-05	Positive
MSTRG.20543.7	LRRC23	AATF	K562	11.7147	0.000103982	Negative
MSTRG.51905.31	WDR4	AATF	K562	-11.6677	4.07735e-05	Positive
MSTRG.53918.87	NUP210	AATF	K562	-11.5558	5.99309e-05	Positive
MSTRG.45037.23	CNNM3	AATF	K562	-11.3855	0.0204321	Positive
MSTRG.32303.58	MAPK8IP3	AATF	K562	-11.3701	7.17801e-05	Positive
MSTRG.55025.4	NISCH	AATF	K562	11.1608	8.81927e-05	Negative
MSTRG.55025.6	NISCH	AATF	K562	11.1369	0.000103217	Negative
MSTRG.42074.50	LENG8	AATF	K562	-10.8971	0.00133302	Positive
MSTRG.53918.57	NUP210	AATF	K562	-10.6102	0.000365399	Positive
MSTRG.8374.72	CCDC18-AS1	AATF	K562	-10.6074	0.00847355	Positive
MSTRG.22049.8	BAZ2A	AATF	K562	-10.5614	0.016733	Positive
MSTRG.42074.37	LENG8	AATF	K562	-10.3314	0.000866829	Positive
MSTRG.9286.1	AC241585.1	AATF	K562	-10.3279	0.00786657	Positive
MSTRG.42074.10	LENG8	AATF	K562	-10.2605	0.00155587	Positive
MSTRG.53918.24	NUP210	AATF	K562	-10.1763	0.00060182	Positive
MSTRG.51905.30	WDR4	AATF	K562	-10.1739	0.00565169	Positive
MSTRG.17753.5	DDB2	AATF	K562	10.14	4.66922e-05	Negative
MSTRG.42074.48	LENG8	AATF	K562	-10.0502	0.00240494	Positive
ENST00000407221.5	YY1AP1	AATF	K562	-9.57379	0.00505193	Positive
ENST00000377060.7	CNNM3	AATF	K562	-9.30995	0.0152928	Positive
MSTRG.42074.23	LENG8	AATF	K562	-9.12626	0.000616227	Positive
MSTRG.63429.295	BRD9	AATF	K562	-9.11965	0.0113874	Positive
MSTRG.35065.52	TMEM107	AATF	K562	-9.08315	0.00379227	Positive
MSTRG.42074.14	LENG8	AATF	K562	-8.93535	0.00495488	Positive
MSTRG.12075.1	GJC2	AATF	K562	-8.73102	0.0356815	Positive
MSTRG.63429.315	BRD9	AATF	K562	-8.47666	0.0229208	Positive
MSTRG.63429.298	BRD9	AATF	K562	-8.42233	0.0139206	Positive
MSTRG.81051.2	KIFC2	AATF	K562	-8.4047	0.0146875	Positive
MSTRG.69091.4	H4C8	AATF	K562	-8.39028	0.015585	Positive
MSTRG.63429.252	BRD9	AATF	K562	-8.23357	0.0146364	Positive
MSTRG.51905.1	WDR4	AATF	K562	-8.1712	0.044923	Positive
MSTRG.63429.256	BRD9	AATF	K562	-8.15942	0.0175017	Positive
MSTRG.63429.251	BRD9	AATF	K562	-8.08484	0.0318197	Positive
MSTRG.24114.14	UBC	AATF	K562	-8.06923	0.0191324	Positive
MSTRG.63429.305	BRD9	AATF	K562	-7.87335	0.0272894	Positive
MSTRG.16611.1	HBG2	AATF	K562	7.75316	0.00634951	Negative
MSTRG.8374.66	CCDC18-AS1	AATF	K562	7.67545	0.049146	Negative
MSTRG.51905.15	WDR4	AATF	K562	-7.62564	0.0408593	Positive
MSTRG.63429.321	BRD9	AATF	K562	-7.50806	0.0431611	Positive
ENST00000552959.5	ATP5F1B	AATF	K562	6.60899	3.1464e-05	Negative
ENST00000655919.1	SNHG1	AATF	K562	6.4942	0.0189126	Negative
MSTRG.22049.4	BAZ2A	AATF	K562	-6.24865	0.000141344	Positive
ENST00000580387.5	RPL17	AATF	K562	-6.09072	4.01686e-05	Positive
ENST00000665371.1	SNHG1	AATF	K562	6.01016	0.0332343	Negative
MSTRG.5534.20	AGRN	ABCF1	K562	-25.5928	1.77419e-05	Positive
MSTRG.5534.6	AGRN	ABCF1	K562	-25.4731	1.85205e-05	Positive
MSTRG.84798.40	RABL6	ABCF1	K562	-25.2703	2.04942e-05	Positive
MSTRG.84659.12	ABO	ABCF1	K562	-24.4988	3.08246e-05	Positive
MSTRG.84798.49	RABL6	ABCF1	K562	23.9024	4.08638e-05	Negative
ENST00000453660.4	ABO	ABCF1	K562	12.3855	4.11379e-05	Negative
MSTRG.84798.50	RABL6	ABCF1	K562	12.2942	1.15507e-05	Negative
MSTRG.84798.99	RABL6	ABCF1	K562	-10.4802	0.000602733	Positive
MSTRG.12271.3	IRF2BP2	ABCF1	K562	-8.76564	0.00344977	Positive
MSTRG.12271.1	IRF2BP2	ABCF1	K562	6.14023	0.00222696	Negative
MSTRG.84862.15	MT-ND5	AGGF1	K562	-30	5.78069e-11	Positive
MSTRG.84862.20	MT-ND5	AGGF1	K562	-30	9.85387e-07	Positive
MSTRG.84862.32	MT-ND5	AGGF1	K562	-30	9.85387e-07	Positive
MSTRG.45139.10	EIF5B	AGGF1	K562	-28.3149	4.22192e-06	Positive
MSTRG.32975.1	PRKCB	AGGF1	K562	28.0506	5.02032e-06	Negative
MSTRG.22603.4	NAP1L1	AGGF1	K562	-27.974	5.15039e-06	Positive
MSTRG.76397.3	FLNC	AGGF1	K562	27.1963	8.36081e-06	Negative
MSTRG.80380.6	RAD21	AGGF1	K562	27.0626	8.93243e-06	Negative
MSTRG.46823.6	SSB	AGGF1	K562	27.049	8.96033e-06	Negative
MSTRG.15452.5	LDB1	AGGF1	K562	26.67	1.12319e-05	Negative
MSTRG.80380.4	RAD21	AGGF1	K562	26.559	1.19349e-05	Negative
MSTRG.6414.2	ARID1A	AGGF1	K562	-26.5308	1.20422e-05	Positive
MSTRG.26261.21	IPO5	AGGF1	K562	-26.4344	1.28575e-05	Positive
MSTRG.6596.72	KPNA6	AGGF1	K562	-26.379	1.31002e-05	Positive
MSTRG.9599.43	TPM3	AGGF1	K562	-26.3127	1.34003e-05	Positive
ENST00000456197.2	TRRAP	AGGF1	K562	-26.1909	1.43461e-05	Positive
MSTRG.6414.5	ARID1A	AGGF1	K562	-26.0258	1.51719e-05	Positive
MSTRG.86085.22	HUWE1	AGGF1	K562	-26.0132	1.52547e-05	Positive
MSTRG.20538.10	PTMS	AGGF1	K562	25.9866	1.54453e-05	Negative
MSTRG.46823.4	SSB	AGGF1	K562	-25.9827	1.54453e-05	Positive
MSTRG.88578.10	DKC1	AGGF1	K562	-25.9346	1.5791e-05	Positive
MSTRG.30798.7	BNIP2	AGGF1	K562	-25.9296	1.5791e-05	Positive
MSTRG.28557.36	RBM25	AGGF1	K562	-25.864	1.61454e-05	Positive
MSTRG.51905.32	WDR4	AGGF1	K562	-25.7115	1.79039e-05	Positive
MSTRG.36273.15	CASC3	AGGF1	K562	25.6801	1.81136e-05	Negative
MSTRG.84862.2	MT-ND5	AGGF1	K562	-25.6724	1.81858e-05	Positive
MSTRG.76397.2	FLNC	AGGF1	K562	25.5907	1.89575e-05	Negative
MSTRG.43023.12	PPM1G	AGGF1	K562	25.5859	1.8974e-05	Negative
MSTRG.6414.4	ARID1A	AGGF1	K562	-25.4576	2.04319e-05	Positive
MSTRG.51961.11	PFKL	AGGF1	K562	25.394	2.08778e-05	Negative
MSTRG.45139.24	EIF5B	AGGF1	K562	25.3664	2.08778e-05	Negative
MSTRG.51905.40	WDR4	AGGF1	K562	-25.3534	2.08778e-05	Positive
MSTRG.20538.12	PTMS	AGGF1	K562	25.2934	2.15139e-05	Negative
MSTRG.23550.1	PLBD2	AGGF1	K562	25.2747	2.17055e-05	Negative
MSTRG.86557.10	NLGN3	AGGF1	K562	25.2059	2.23243e-05	Negative
MSTRG.77981.12	ESCO2	AGGF1	K562	25.1966	2.23702e-05	Negative
MSTRG.53842.6	ARPC4-TTLL3	AGGF1	K562	-25.184	2.25118e-05	Positive
MSTRG.51158.4	AP001347.1	AGGF1	K562	-25.1651	2.27186e-05	Positive
MSTRG.15798.5	SHTN1	AGGF1	K562	-25.1411	2.2893e-05	Positive
MSTRG.36660.129	HOXB7	AGGF1	K562	-25.0143	2.41859e-05	Positive
MSTRG.44738.5	CHMP3	AGGF1	K562	-24.9763	2.44889e-05	Positive
MSTRG.77981.3	ESCO2	AGGF1	K562	24.9214	2.4889e-05	Negative
MSTRG.7063.2	RNF220	AGGF1	K562	-24.7739	2.68793e-05	Positive
MSTRG.20543.59	ATN1	AGGF1	K562	24.7411	2.72956e-05	Negative
MSTRG.54855.67	SMARCC1	AGGF1	K562	-24.7147	2.74571e-05	Positive
MSTRG.54502.19	GOLGA4	AGGF1	K562	-24.6829	2.76359e-05	Positive
MSTRG.54855.65	SMARCC1	AGGF1	K562	-24.6805	2.76359e-05	Positive
MSTRG.43020.53	GTF3C2	AGGF1	K562	24.6479	2.79335e-05	Negative
MSTRG.15114.9	KIF20B	AGGF1	K562	-24.623	2.78089e-05	Positive
MSTRG.45139.29	EIF5B	AGGF1	K562	-24.4777	2.80909e-05	Positive
MSTRG.53217.33	RANGAP1	AGGF1	K562	-24.4762	2.80909e-05	Positive
MSTRG.52136.28	LSS	AGGF1	K562	-24.4365	2.81703e-05	Positive
MSTRG.8697.17	PRPF38B	AGGF1	K562	-24.3859	2.84766e-05	Positive
MSTRG.72631.31	PPIL4	AGGF1	K562	24.3336	2.92427e-05	Negative
MSTRG.73933.104	GARS1-DT	AGGF1	K562	-24.3319	2.84523e-05	Positive
MSTRG.53301.53	RRP7BP	AGGF1	K562	24.3303	2.92427e-05	Negative
MSTRG.31091.30	KIF23	AGGF1	K562	-24.3004	2.85842e-05	Positive
MSTRG.84659.12	ABO	AGGF1	K562	-24.2936	2.85986e-05	Positive
MSTRG.54502.32	GOLGA4	AGGF1	K562	-24.1759	2.903e-05	Positive
MSTRG.50152.12	PPP1R16B	AGGF1	K562	-24.1111	2.90725e-05	Positive
MSTRG.51158.1	AP001347.1	AGGF1	K562	-24.017	2.92427e-05	Positive
MSTRG.42312.10	SLC27A5	AGGF1	K562	-24.0112	2.92427e-05	Positive
MSTRG.53842.45	ARPC4-TTLL3	AGGF1	K562	-23.9922	3.0113e-05	Positive
MSTRG.58615.62	FAM157A	AGGF1	K562	-23.9464	2.95296e-05	Positive
MSTRG.76652.65	CREB3L2	AGGF1	K562	-23.9293	2.95356e-05	Positive
MSTRG.86557.4	NLGN3	AGGF1	K562	-23.9197	2.95356e-05	Positive
MSTRG.6754.10	NCDN	AGGF1	K562	-23.8728	2.98946e-05	Positive
MSTRG.20533.14	AC006064.6	AGGF1	K562	-23.8447	2.98946e-05	Positive
MSTRG.73933.156	GARS1-DT	AGGF1	K562	-23.8198	2.98946e-05	Positive
MSTRG.67046.5	PURA	AGGF1	K562	-23.8184	2.98946e-05	Positive
MSTRG.12299.28	ARID4B	AGGF1	K562	-23.8117	2.98946e-05	Positive
MSTRG.53842.7	ARPC4-TTLL3	AGGF1	K562	-23.754	3.11886e-05	Positive
MSTRG.52988.13	TOM1	AGGF1	K562	-23.7206	3.03436e-05	Positive
MSTRG.28557.13	RBM25	AGGF1	K562	-23.7017	2.99192e-05	Positive
MSTRG.36153.7	AATF	AGGF1	K562	-23.6821	2.99192e-05	Positive
MSTRG.54502.15	GOLGA4	AGGF1	K562	-23.6782	2.99192e-05	Positive
MSTRG.54502.28	GOLGA4	AGGF1	K562	23.6776	3.04585e-05	Negative
MSTRG.73933.42	GARS1-DT	AGGF1	K562	-23.6625	3.00788e-05	Positive
MSTRG.45037.5	CNNM4	AGGF1	K562	23.6526	3.04585e-05	Negative
MSTRG.17917.22	SLC43A3	AGGF1	K562	-23.6473	3.0113e-05	Positive
MSTRG.74397.15	GTF2IP13	AGGF1	K562	-23.605	3.03436e-05	Positive
MSTRG.83652.2	TRIM14	AGGF1	K562	23.596	3.05193e-05	Negative
MSTRG.80945.9	JRK	AGGF1	K562	23.5878	3.05193e-05	Negative
MSTRG.75128.19	STAG3L1	AGGF1	K562	-23.5189	3.03478e-05	Positive
MSTRG.72631.34	PPIL4	AGGF1	K562	-23.5169	3.03478e-05	Positive
MSTRG.31091.34	KIF23	AGGF1	K562	-23.4611	3.04585e-05	Positive
MSTRG.84659.39	ABO	AGGF1	K562	23.4316	3.07346e-05	Negative
MSTRG.77981.9	ESCO2	AGGF1	K562	-23.3808	3.04935e-05	Positive
MSTRG.53217.28	RANGAP1	AGGF1	K562	23.3741	3.07346e-05	Negative
MSTRG.55376.48	TMF1	AGGF1	K562	-23.3708	3.05193e-05	Positive
MSTRG.84958.35	BX890604.2	AGGF1	K562	-23.3236	3.05193e-05	Positive
MSTRG.26617.5	LINC00431	AGGF1	K562	-23.3168	3.05193e-05	Positive
MSTRG.41436.16	DMAC2	AGGF1	K562	-23.3064	3.05193e-05	Positive
MSTRG.42376.30	TRAPPC12	AGGF1	K562	-23.2994	3.05193e-05	Positive
MSTRG.36382.5	STAT5B	AGGF1	K562	-23.2147	3.27896e-05	Positive
MSTRG.45318.29	GCC2	AGGF1	K562	-23.1558	3.07588e-05	Positive
MSTRG.26669.16	ATP11A	AGGF1	K562	-23.1283	3.08832e-05	Positive
MSTRG.18599.36	ARAP1	AGGF1	K562	-23.1271	3.0904e-05	Positive
MSTRG.69441.3	EHMT2	AGGF1	K562	23.12	4.47686e-05	Negative
MSTRG.39921.21	NFIC	AGGF1	K562	23.1186	3.37062e-05	Negative
MSTRG.20543.83	ATN1	AGGF1	K562	23.1175	3.37062e-05	Negative
MSTRG.86819.12	BRWD3	AGGF1	K562	23.1152	3.326e-05	Negative
MSTRG.32532.16	UBN1	AGGF1	K562	-23.1143	3.0904e-05	Positive
MSTRG.37596.16	TMC6	AGGF1	K562	-23.096	3.0967e-05	Positive
MSTRG.75128.23	STAG3L1	AGGF1	K562	23.0873	3.37062e-05	Negative
MSTRG.37596.34	TMC6	AGGF1	K562	23.0843	3.42251e-05	Negative
MSTRG.29886.23	UBE3A	AGGF1	K562	22.984	3.51323e-05	Negative
MSTRG.9436.26	ANP32E	AGGF1	K562	22.9303	3.66149e-05	Negative
MSTRG.77981.6	ESCO2	AGGF1	K562	22.8752	3.69579e-05	Negative
MSTRG.46530.36	PRPF40A	AGGF1	K562	22.848	3.7349e-05	Negative
MSTRG.72631.25	PPIL4	AGGF1	K562	22.8276	3.83213e-05	Negative
MSTRG.24421.40	PARP4	AGGF1	K562	22.7788	3.96139e-05	Negative
ENST00000405486.5	RANGAP1	AGGF1	K562	22.7518	3.92573e-05	Negative
MSTRG.23550.4	PLBD2	AGGF1	K562	22.7232	4.017e-05	Negative
MSTRG.15114.7	KIF20B	AGGF1	K562	22.5557	4.31057e-05	Negative
MSTRG.34903.23	P2RX1	AGGF1	K562	22.2581	5.98123e-05	Negative
ENST00000547791.2	IKZF4	AGGF1	K562	21.8603	8.67664e-05	Negative
MSTRG.9599.56	TPM3	AGGF1	K562	-15.1748	4.53334e-07	Positive
MSTRG.10591.1	TPR	AGGF1	K562	15.0029	2.23128e-06	Negative
MSTRG.15452.4	LDB1	AGGF1	K562	-14.9574	5.95732e-07	Positive
MSTRG.75051.17	BAZ1B	AGGF1	K562	-14.3056	1.20422e-05	Positive
MSTRG.43023.13	PPM1G	AGGF1	K562	14.2319	1.92817e-06	Negative
MSTRG.43719.18	CCDC88A	AGGF1	K562	-13.9088	2.04319e-05	Positive
ENST00000643413.1	CCDC88A	AGGF1	K562	-13.9075	2.99208e-06	Positive
MSTRG.36660.125	HOXB7	AGGF1	K562	13.7852	7.78819e-06	Negative
ENST00000675881.1	LMNA	AGGF1	K562	13.6858	6.42645e-06	Negative
MSTRG.35331.29	TVP23C-CDRT4	AGGF1	K562	13.4748	6.21392e-06	Negative
MSTRG.20543.69	ATN1	AGGF1	K562	13.2867	7.63272e-06	Negative
ENST00000410079.7	DYNC1I2	AGGF1	K562	13.2405	0.00756865	Negative
MSTRG.9724.12	GPATCH4	AGGF1	K562	-13.1774	1.80225e-05	Positive
MSTRG.51905.35	WDR4	AGGF1	K562	-13.0446	1.21666e-05	Positive
MSTRG.76394.12	CCDC136	AGGF1	K562	-12.949	1.69045e-05	Positive
MSTRG.58849.6	HTT	AGGF1	K562	12.8745	0.000528978	Negative
ENST00000340645.9	GOLGB1	AGGF1	K562	-12.8074	1.31002e-05	Positive
MSTRG.67025.5	PAIP2	AGGF1	K562	12.7814	0.000105285	Negative
MSTRG.31071.6	ANP32A	AGGF1	K562	-12.7545	1.32616e-05	Positive
ENST00000359467.8	ZNF33B	AGGF1	K562	12.7155	1.43461e-05	Negative
MSTRG.29886.15	UBE3A	AGGF1	K562	12.6957	3.26286e-05	Negative
MSTRG.54855.69	SMARCC1	AGGF1	K562	-12.404	3.25302e-05	Positive
MSTRG.34673.12	SLC7A5	AGGF1	K562	12.3338	0.00123623	Negative
MSTRG.31176.6	THSD4-AS1	AGGF1	K562	12.1922	2.29713e-05	Negative
MSTRG.51905.31	WDR4	AGGF1	K562	-12.1865	2.29713e-05	Positive
MSTRG.30798.5	BNIP2	AGGF1	K562	-12.1409	3.05193e-05	Positive
MSTRG.68493.10	PRPF4B	AGGF1	K562	-12.0831	0.000107085	Positive
MSTRG.34931.3	PELP1	AGGF1	K562	-12.0356	2.77073e-05	Positive
MSTRG.9724.1	GPATCH4	AGGF1	K562	-12.0026	2.72956e-05	Positive
MSTRG.62964.5	AC097534.1	AGGF1	K562	-11.9793	5.42001e-05	Positive
MSTRG.33175.28	QPRT	AGGF1	K562	-11.9641	3.03436e-05	Positive
MSTRG.72509.5	ADAT2	AGGF1	K562	-11.9244	6.02457e-05	Positive
MSTRG.23550.3	PLBD2	AGGF1	K562	-11.8356	2.98946e-05	Positive
MSTRG.20543.46	ATN1	AGGF1	K562	11.8136	6.25941e-06	Negative
ENST00000607373.6	BNIP2	AGGF1	K562	-11.7585	3.56133e-05	Positive
MSTRG.7374.3	MRPL37	AGGF1	K562	11.6638	0.018299	Negative
MSTRG.77981.2	ESCO2	AGGF1	K562	-11.6493	0.000133442	Positive
MSTRG.6414.9	ARID1A	AGGF1	K562	11.5153	3.81151e-05	Negative
MSTRG.86557.1	NLGN3	AGGF1	K562	-11.5014	0.000734228	Positive
MSTRG.51158.7	AP001347.1	AGGF1	K562	11.4736	3.58432e-05	Negative
MSTRG.39921.3	NFIC	AGGF1	K562	-11.4251	0.0020266	Positive
MSTRG.67046.3	PURA	AGGF1	K562	-11.4242	0.0229846	Positive
ENST00000482512.5	GOLGB1	AGGF1	K562	-11.4018	6.22465e-05	Positive
MSTRG.76652.69	CREB3L2	AGGF1	K562	-11.3877	7.39431e-05	Positive
MSTRG.84958.38	BX890604.2	AGGF1	K562	-11.3763	0.00113705	Positive
MSTRG.54855.49	SMARCC1	AGGF1	K562	-11.3763	9.80358e-05	Positive
MSTRG.18344.39	RBM14-RBM4	AGGF1	K562	-11.3533	4.75009e-05	Positive
MSTRG.77981.4	ESCO2	AGGF1	K562	-11.3355	6.7724e-05	Positive
MSTRG.53914.14	IQSEC1	AGGF1	K562	11.3345	0.00902913	Negative
MSTRG.80532.9	ATAD2	AGGF1	K562	11.2873	0.000198084	Negative
MSTRG.20213.7	APLP2	AGGF1	K562	-11.2194	9.20259e-05	Positive
MSTRG.74397.12	GTF2IP13	AGGF1	K562	-11.204	0.000213381	Positive
ENST00000612191.4	BNIP2	AGGF1	K562	-11.2007	7.45481e-05	Positive
ENST00000263630.13	CCDC88A	AGGF1	K562	-11.189	0.00097686	Positive
ENST00000436115.6	NDUFS7	AGGF1	K562	-11.1656	0.00104603	Positive
MSTRG.29886.22	UBE3A	AGGF1	K562	11.124	0.000871522	Negative
MSTRG.53567.11	C22orf34	AGGF1	K562	-11.0718	8.0313e-05	Positive
MSTRG.76394.9	CCDC136	AGGF1	K562	-11.0453	8.92448e-05	Positive
MSTRG.75051.15	BAZ1B	AGGF1	K562	-11.0413	2.41526e-05	Positive
MSTRG.28557.15	RBM25	AGGF1	K562	-10.9892	2.37652e-07	Positive
MSTRG.35331.60	TVP23C-CDRT4	AGGF1	K562	-10.9768	0.000142246	Positive
MSTRG.41436.7	DMAC2	AGGF1	K562	-10.9658	0.000117726	Positive
MSTRG.36602.4	TBKBP1	AGGF1	K562	10.9617	9.14289e-05	Negative
MSTRG.62118.8	NAA15	AGGF1	K562	10.8603	0.000211054	Negative
MSTRG.41383.8	COQ8B	AGGF1	K562	-10.8519	0.000121658	Positive
MSTRG.75746.29	MUC3A	AGGF1	K562	-10.757	0.00427873	Positive
MSTRG.83652.15	TRIM14	AGGF1	K562	-10.7213	0.000144737	Positive
MSTRG.51905.30	WDR4	AGGF1	K562	-10.6928	0.00217657	Positive
MSTRG.49895.2	TPX2	AGGF1	K562	10.5929	0.0448682	Negative
MSTRG.56445.28	GOLGB1	AGGF1	K562	-10.5506	0.000230282	Positive
MSTRG.84958.9	BX890604.2	AGGF1	K562	10.5491	0.007169	Negative
ENST00000393667.7	GOLGB1	AGGF1	K562	-10.5098	0.000277605	Positive
MSTRG.84958.34	BX890604.2	AGGF1	K562	10.4892	0.000232214	Negative
MSTRG.52029.13	SLC19A1	AGGF1	K562	-10.4812	0.000311134	Positive
MSTRG.84958.43	BX890604.2	AGGF1	K562	-10.4801	0.00517627	Positive
MSTRG.16996.24	NUCB2	AGGF1	K562	10.46	0.00025538	Negative
MSTRG.52211.14	CECR7	AGGF1	K562	-10.4415	0.00181076	Positive
MSTRG.16996.14	NUCB2	AGGF1	K562	10.387	0.000287733	Negative
MSTRG.54855.40	SMARCC1	AGGF1	K562	-10.3678	0.000422703	Positive
MSTRG.8172.15	ZNF326	AGGF1	K562	-10.367	0.000612562	Positive
MSTRG.8390.10	GCLM	AGGF1	K562	10.3633	0.000398296	Negative
MSTRG.16996.19	NUCB2	AGGF1	K562	10.3169	0.000327699	Negative
MSTRG.40424.3	PRKACA	AGGF1	K562	10.3111	0.000577816	Negative
MSTRG.76394.14	CCDC136	AGGF1	K562	-10.2929	0.000953657	Positive
MSTRG.34740.25	CPNE7	AGGF1	K562	-10.2788	0.000343416	Positive
MSTRG.53041.47	APOL2	AGGF1	K562	-10.2682	0.000669307	Positive
MSTRG.29886.11	UBE3A	AGGF1	K562	10.2576	0.000460862	Negative
MSTRG.44369.4	STAMBP	AGGF1	K562	-10.2504	0.00819694	Positive
MSTRG.16996.30	NUCB2	AGGF1	K562	10.1196	0.000469373	Negative
MSTRG.16996.55	NUCB2	AGGF1	K562	10.1196	0.000469373	Negative
MSTRG.16996.53	NUCB2	AGGF1	K562	10.1078	0.000479406	Negative
MSTRG.41383.7	NUMBL	AGGF1	K562	10.0993	0.00577063	Negative
MSTRG.45318.34	GCC2	AGGF1	K562	-10.0944	0.00245942	Positive
MSTRG.39813.103	DAZAP1	AGGF1	K562	-10.0882	0.00051415	Positive
MSTRG.73078.21	CEP43	AGGF1	K562	-10.0617	0.00340877	Positive
MSTRG.20213.4	APLP2	AGGF1	K562	-10.0218	0.000619174	Positive
MSTRG.84958.78	BX890604.2	AGGF1	K562	-9.99811	0.00105042	Positive
MSTRG.36273.38	CASC3	AGGF1	K562	9.9711	0.00145303	Negative
MSTRG.9442.138	ADAMTSL4	AGGF1	K562	-9.95181	0.000816814	Positive
MSTRG.7063.14	RNF220	AGGF1	K562	-9.9502	0.000625799	Positive
MSTRG.72016.12	EPB41L2	AGGF1	K562	-9.94793	0.000749769	Positive
MSTRG.84872.1	GTPBP6	AGGF1	K562	-9.93534	0.00155213	Positive
MSTRG.16996.16	NUCB2	AGGF1	K562	9.92713	0.000672668	Negative
ENST00000508628.6	RNF213	AGGF1	K562	-9.89084	0.0340411	Positive
MSTRG.16996.39	NUCB2	AGGF1	K562	9.87149	0.00194408	Negative
MSTRG.54855.70	SMARCC1	AGGF1	K562	-9.85352	0.00143569	Positive
ENST00000473661.5	TTLL3	AGGF1	K562	9.83677	0.00147992	Negative
MSTRG.34740.28	CPNE7	AGGF1	K562	-9.78014	0.000878931	Positive
MSTRG.34903.4	P2RX1	AGGF1	K562	-9.77335	0.000904303	Positive
ENST00000641145.1	NFIC	AGGF1	K562	-9.76292	0.0162824	Positive
MSTRG.72509.2	ADAT2	AGGF1	K562	-9.71665	0.0146268	Positive
MSTRG.75477.10	AKAP9	AGGF1	K562	9.68918	0.00165186	Negative
MSTRG.7698.36	MIER1	AGGF1	K562	-9.67028	0.0383526	Positive
MSTRG.79682.42	VIRMA	AGGF1	K562	9.61385	0.00845972	Negative
MSTRG.51905.37	WDR4	AGGF1	K562	-9.56404	0.00156759	Positive
MSTRG.34990.33	NLRP1	AGGF1	K562	-9.50639	0.00227436	Positive
MSTRG.76394.21	CCDC136	AGGF1	K562	-9.49866	0.00144111	Positive
ENST00000558585.5	KIF23	AGGF1	K562	9.47493	0.0204017	Negative
MSTRG.45685.19	RALB	AGGF1	K562	-9.47329	0.00426833	Positive
MSTRG.75477.8	AKAP9	AGGF1	K562	9.39862	0.00201486	Negative
MSTRG.50108.13	TGIF2-RAB5IF	AGGF1	K562	-9.37963	0.00408737	Positive
MSTRG.54855.43	SMARCC1	AGGF1	K562	-9.34926	0.00231021	Positive
MSTRG.72016.17	EPB41L2	AGGF1	K562	-9.32845	0.00198901	Positive
ENST00000618216.4	ZCCHC17	AGGF1	K562	-9.3018	0.0292284	Positive
MSTRG.11329.9	SRGAP2	AGGF1	K562	-9.26097	0.0107589	Positive
MSTRG.48946.2	PPP1R7	AGGF1	K562	-9.23876	0.0484498	Positive
MSTRG.22006.9	DGKA	AGGF1	K562	-9.22302	0.00277095	Positive
MSTRG.20538.42	LAG3	AGGF1	K562	9.21713	0.00249046	Negative
MSTRG.52029.19	SLC19A1	AGGF1	K562	-9.20539	0.00925603	Positive
MSTRG.34291.29	AC009053.1	AGGF1	K562	-9.16682	0.00259905	Positive
ENST00000357692.6	MIER1	AGGF1	K562	-9.14106	0.00337214	Positive
MSTRG.52909.13	PISD	AGGF1	K562	-9.12674	0.00711291	Positive
MSTRG.6509.11	LAPTM5	AGGF1	K562	-9.1241	0.00270091	Positive
MSTRG.54855.13	SMARCC1	AGGF1	K562	-9.12182	0.00942767	Positive
MSTRG.15187.4	IDE	AGGF1	K562	-9.10393	0.00307525	Positive
MSTRG.27305.9	BAZ1A	AGGF1	K562	9.04212	0.00505497	Negative
MSTRG.39921.2	NFIC	AGGF1	K562	-9.00065	0.0244025	Positive
MSTRG.67719.6	SLU7	AGGF1	K562	-8.98044	0.00485234	Positive
MSTRG.44369.14	STAMBP	AGGF1	K562	8.96869	0.00948887	Negative
MSTRG.74585.26	LINC01446	AGGF1	K562	-8.95514	0.00506379	Positive
MSTRG.53102.49	TRIOBP	AGGF1	K562	8.94092	0.0418668	Negative
MSTRG.16805.12	IPO7	AGGF1	K562	-8.88946	0.0266882	Positive
MSTRG.75185.30	RSBN1L	AGGF1	K562	-8.86148	0.00442777	Positive
MSTRG.40424.1	PRKACA	AGGF1	K562	8.8194	0.00996426	Negative
MSTRG.66817.59	AC116366.2	AGGF1	K562	-8.75703	0.0203248	Positive
MSTRG.26669.10	ATP11A	AGGF1	K562	-8.71772	0.00669049	Positive
MSTRG.76394.2	CCDC136	AGGF1	K562	-8.64242	0.00610119	Positive
MSTRG.39892.26	THOP1	AGGF1	K562	-8.62804	0.0447846	Positive
MSTRG.73933.154	GARS1-DT	AGGF1	K562	-8.59629	0.00756353	Positive
ENST00000360986.9	CPZ	AGGF1	K562	8.58615	0.00746378	Negative
MSTRG.67719.9	SLU7	AGGF1	K562	-8.53412	0.00822691	Positive
MSTRG.24421.25	PARP4	AGGF1	K562	-8.53288	0.00729818	Positive
MSTRG.72509.1	ADAT2	AGGF1	K562	-8.5284	0.00313347	Positive
ENST00000398527.7	MSL3	AGGF1	K562	-8.52282	0.00750129	Positive
MSTRG.79682.61	VIRMA	AGGF1	K562	8.47434	0.0142476	Negative
MSTRG.16996.60	NUCB2	AGGF1	K562	8.42756	0.0114523	Negative
MSTRG.37596.35	TMC6	AGGF1	K562	-8.41191	0.0120773	Positive
MSTRG.34844.11	MNT	AGGF1	K562	-8.40593	0.0119592	Positive
MSTRG.9391.9	NBPF11	AGGF1	K562	-8.39303	0.00922566	Positive
MSTRG.11329.8	SRGAP2	AGGF1	K562	-8.34311	0.0169563	Positive
MSTRG.36548.30	DCAKD	AGGF1	K562	8.33453	0.0151796	Negative
MSTRG.18434.22	LRP5	AGGF1	K562	-8.27232	0.0121303	Positive
MSTRG.84958.52	BX890604.2	AGGF1	K562	-8.21858	0.0203327	Positive
ENST00000601588.1	ZBTB7A	AGGF1	K562	8.18819	0.0142212	Negative
MSTRG.41436.17	DMAC2	AGGF1	K562	-8.11798	0.0142381	Positive
MSTRG.24553.61	PAN3	AGGF1	K562	-8.10333	0.0171081	Positive
MSTRG.75672.29	CYP3A5	AGGF1	K562	-8.07054	0.0412169	Positive
MSTRG.51905.18	WDR4	AGGF1	K562	-8.06782	0.0178104	Positive
MSTRG.67663.4	UBLCP1	AGGF1	K562	8.01903	0.0248119	Negative
MSTRG.41436.30	DMAC2	AGGF1	K562	-8.01703	0.0425243	Positive
MSTRG.63387.16	CYP4V2	AGGF1	K562	7.96123	0.0206798	Negative
ENST00000648614.1	MSL3	AGGF1	K562	7.93513	0.0233368	Negative
MSTRG.83515.36	AOPEP	AGGF1	K562	7.89468	0.0351052	Negative
MSTRG.20543.61	ATN1	AGGF1	K562	7.88782	0.0222015	Negative
MSTRG.75024.32	STAG3L3	AGGF1	K562	-7.837	0.00316259	Positive
MSTRG.40538.1	F2RL3	AGGF1	K562	-7.81572	0.00349675	Positive
MSTRG.18434.21	LRP5	AGGF1	K562	-7.80599	0.0308822	Positive
MSTRG.18434.30	LRP5	AGGF1	K562	-7.75843	0.031142	Positive
MSTRG.18434.44	LRP5	AGGF1	K562	-7.74388	0.025534	Positive
MSTRG.9391.3	NBPF11	AGGF1	K562	-7.72803	0.0260482	Positive
MSTRG.32532.2	UBN1	AGGF1	K562	-7.66134	0.0317616	Positive
MSTRG.75477.6	AKAP9	AGGF1	K562	7.62826	5.15039e-06	Negative
MSTRG.58615.68	FAM157A	AGGF1	K562	7.62545	0.0335846	Negative
MSTRG.56445.25	GOLGB1	AGGF1	K562	-7.54461	0.00593372	Positive
ENST00000332012.5	LINC00482	AGGF1	K562	-7.53215	0.0353	Positive
MSTRG.9724.10	GPATCH4	AGGF1	K562	7.53157	0.037082	Negative
MSTRG.74397.28	GTF2IP13	AGGF1	K562	7.52735	0.00734528	Negative
MSTRG.62118.4	NAA15	AGGF1	K562	7.51232	0.0433998	Negative
MSTRG.6509.5	LAPTM5	AGGF1	K562	-7.4138	0.0414433	Positive
MSTRG.75051.1	BAZ1B	AGGF1	K562	7.40258	1.32616e-05	Negative
MSTRG.75851.7	HBP1	AGGF1	K562	7.20719	0.00386157	Negative
MSTRG.77705.10	PCM1	AGGF1	K562	7.2022	3.47932e-05	Negative
MSTRG.84958.77	BX890604.2	AGGF1	K562	-7.19357	0.0349906	Positive
MSTRG.18344.81	RBM14-RBM4	AGGF1	K562	-7.19294	0.0293139	Positive
MSTRG.44369.1	STAMBP	AGGF1	K562	-7.03633	0.00260465	Positive
MSTRG.34730.37	ANKRD11	AGGF1	K562	7.02906	0.0373829	Negative
MSTRG.77705.12	PCM1	AGGF1	K562	6.93008	1.34972e-05	Negative
MSTRG.35371.106	SNHG29	AGGF1	K562	6.90275	0.004781	Negative
MSTRG.84958.5	BX890604.2	AGGF1	K562	-6.8437	0.0365899	Positive
MSTRG.53567.30	C22orf34	AGGF1	K562	-6.5266	0.0348634	Positive
MSTRG.77705.9	PCM1	AGGF1	K562	6.38849	0.000550592	Negative
MSTRG.77705.8	PCM1	AGGF1	K562	6.38047	2.98946e-05	Negative
MSTRG.77705.6	PCM1	AGGF1	K562	6.3066	1.5791e-05	Negative
MSTRG.16805.11	IPO7	AGGF1	K562	-6.20967	0.00890665	Positive
MSTRG.77705.3	PCM1	AGGF1	K562	6.0885	9.61388e-05	Negative
MSTRG.54855.74	SMARCC1	AGGF1	K562	-6.077	0.0427351	Positive
ENST00000612484.4	HUWE1	AGGF1	K562	6.06705	4.22433e-05	Negative
MSTRG.52211.8	CECR7	AGGF1	K562	-6.0586	2.41526e-05	Positive
MSTRG.77705.5	PCM1	AGGF1	K562	5.98252	0.000120642	Negative
MSTRG.58615.77	FAM157A	AGGF1	K562	-5.94728	0.00368178	Positive
MSTRG.77705.4	PCM1	AGGF1	K562	5.89344	0.000155901	Negative
ENST00000527580.5	NUCB2	AGGF1	K562	5.76735	0.00153326	Negative
ENST00000643265.1	CCDC88A	AGGF1	K562	-5.68091	0.00109808	Positive
MSTRG.77705.13	PCM1	AGGF1	K562	5.59728	0.00133403	Negative
MSTRG.77705.11	PCM1	AGGF1	K562	5.5277	0.000173681	Negative
MSTRG.75477.3	AKAP9	AGGF1	K562	5.52712	0.00126852	Negative
MSTRG.34730.36	ANKRD11	AGGF1	K562	5.49807	0.0390963	Negative
MSTRG.75051.9	BAZ1B	AGGF1	K562	5.4972	0.00545695	Negative
MSTRG.88529.31	ARHGAP4	AGGF1	K562	-5.46531	0.000375149	Positive
ENST00000494517.5	GOLGB1	AGGF1	K562	-5.45474	6.69585e-05	Positive
MSTRG.53041.45	APOL2	AGGF1	K562	-5.31883	0.0098661	Positive
MSTRG.77705.14	PCM1	AGGF1	K562	5.3047	0.000265942	Negative
MSTRG.58615.20	FAM157A	AGGF1	K562	-5.21437	0.00721397	Positive
MSTRG.78313.42	ANK1	AGGF1	K562	-5.20179	0.0094901	Positive
MSTRG.28253.8	SPTB	AGGF1	K562	5.14019	0.016379	Negative
MSTRG.56445.23	GOLGB1	AGGF1	K562	5.09275	0.034713	Negative
MSTRG.75477.4	AKAP9	AGGF1	K562	5.06723	0.00756207	Negative
MSTRG.77705.15	PCM1	AGGF1	K562	4.94416	0.00130261	Negative
MSTRG.77705.18	PCM1	AGGF1	K562	-4.93338	0.0250639	Positive
MSTRG.6509.1	LAPTM5	AGGF1	K562	-4.74969	0.00777829	Positive
ENST00000637788.1	ARID1A	AGGF1	K562	4.70607	0.000592832	Negative
MSTRG.29886.18	UBE3A	AGGF1	K562	4.69634	0.0104576	Negative
MSTRG.84958.25	BX890604.2	AGGF1	K562	-4.40075	0.0336137	Positive
MSTRG.28253.32	SPTB	AGGF1	K562	4.14052	0.00455179	Negative
MSTRG.35371.105	SNHG29	AGGF1	K562	4.08738	0.0408553	Negative
MSTRG.36660.37	HOXB7	AGGF1	K562	-4.07879	0.0404063	Positive
ENST00000328159.9	TPM3	AGGF1	K562	-4.06347	0.0126002	Positive
ENST00000556925.5	NEMF	AGGF1	K562	-4.0555	0.0372943	Positive
MSTRG.75477.7	AKAP9	AGGF1	K562	3.98058	0.0198439	Negative
ENST00000436063.7	DNTTIP2	AGGF1	K562	-3.84931	0.0346332	Positive
MSTRG.76652.70	CREB3L2	AGGF1	K562	3.77813	0.0479062	Negative
MSTRG.73933.65	GARS1-DT	AGGF1	K562	-3.70812	0.0352546	Positive
MSTRG.32522.3	MGRN1	AGGF1	K562	3.59925	0.0273783	Negative
MSTRG.15509.5	SH3PXD2A	AGGF1	K562	-3.58784	0.0272812	Positive
MSTRG.32522.6	MGRN1	AGGF1	K562	3.57524	0.037962	Negative
MSTRG.84958.90	BX890604.2	AGGF1	K562	-3.1872	0.0429925	Positive
MSTRG.84862.15	MT-ND5	AKAP1	K562	-30	5.74512e-11	Positive
MSTRG.84862.20	MT-ND5	AKAP1	K562	-30	9.69436e-07	Positive
MSTRG.22245.15	TBK1	AKAP1	K562	-28.5872	3.59112e-06	Positive
ENST00000399688.7	PAICS	AKAP1	K562	27.8429	6.70357e-06	Negative
MSTRG.22051.46	AC117378.1	AKAP1	K562	-27.3068	9.66816e-06	Positive
MSTRG.84322.32	PHF19	AKAP1	K562	27.0029	1.18776e-05	Negative
MSTRG.53156.42	MIEF1	AKAP1	K562	-26.7006	1.4853e-05	Positive
MSTRG.34203.31	AARS1	AKAP1	K562	-26.7001	1.4853e-05	Positive
MSTRG.52348.24	GNB1L	AKAP1	K562	-26.4719	1.68959e-05	Positive
MSTRG.22245.12	XPOT	AKAP1	K562	26.1862	1.94054e-05	Negative
MSTRG.67118.10	DIAPH1	AKAP1	K562	-26.1726	1.94063e-05	Positive
MSTRG.37010.22	YPEL2	AKAP1	K562	-26.1037	2.04201e-05	Positive
MSTRG.82201.7	POLR1E	AKAP1	K562	26.0784	2.06675e-05	Negative
MSTRG.67118.2	DIAPH1	AKAP1	K562	-26.0691	2.0715e-05	Positive
ENST00000537739.5	HDGF	AKAP1	K562	26.0293	2.12703e-05	Negative
MSTRG.52587.35	SNRPD3	AKAP1	K562	-25.9597	2.15199e-05	Positive
MSTRG.18627.2	GANAB	AKAP1	K562	-25.9203	2.20061e-05	Positive
MSTRG.84842.47	NELFB	AKAP1	K562	-25.836	2.26905e-05	Positive
MSTRG.22051.41	AC117378.1	AKAP1	K562	-25.8334	2.26905e-05	Positive
MSTRG.53258.36	SREBF2	AKAP1	K562	-25.6741	2.44237e-05	Positive
MSTRG.42113.27	PPP6R1	AKAP1	K562	25.6472	2.44601e-05	Negative
MSTRG.5700.42	ICMT	AKAP1	K562	-25.5726	2.47395e-05	Positive
ENST00000478424.5	ARF1	AKAP1	K562	-25.4637	2.5833e-05	Positive
MSTRG.77112.3	XRCC2	AKAP1	K562	-25.4498	2.5833e-05	Positive
ENST00000575069.5	P4HB	AKAP1	K562	25.4444	2.5833e-05	Negative
ENST00000552699.5	TMBIM6	AKAP1	K562	-25.4309	2.5833e-05	Positive
MSTRG.80521.27	FAM83A	AKAP1	K562	25.321	2.74373e-05	Negative
MSTRG.6686.15	AK2	AKAP1	K562	-25.308	2.76667e-05	Positive
MSTRG.34203.49	AARS1	AKAP1	K562	-25.26	2.80293e-05	Positive
MSTRG.74365.6	H2AZ2	AKAP1	K562	-25.2114	2.87834e-05	Positive
MSTRG.84862.2	MT-ND5	AKAP1	K562	-25.206	2.87834e-05	Positive
ENST00000397224.8	FOXRED2	AKAP1	K562	-25.1958	2.87834e-05	Positive
MSTRG.52413.1	HIC2	AKAP1	K562	25.1651	2.87834e-05	Negative
MSTRG.67025.5	PAIP2	AKAP1	K562	25.1495	2.87834e-05	Negative
MSTRG.49115.78	MAVS	AKAP1	K562	-25.025	3.02612e-05	Positive
MSTRG.58846.4	NOP14	AKAP1	K562	-25.0191	3.02612e-05	Positive
MSTRG.6633.1	KIAA1522	AKAP1	K562	24.9842	3.02612e-05	Negative
MSTRG.28347.18	EIF2S1	AKAP1	K562	-24.9433	3.14657e-05	Positive
MSTRG.36389.23	ATP6V0A1	AKAP1	K562	-24.9095	3.18358e-05	Positive
MSTRG.51905.40	WDR4	AKAP1	K562	-24.8803	3.21545e-05	Positive
ENST00000568282.1	MAZ	AKAP1	K562	-24.879	3.21545e-05	Positive
MSTRG.16405.21	GATD1	AKAP1	K562	-24.8769	3.21545e-05	Positive
MSTRG.53258.56	SREBF2	AKAP1	K562	24.8611	3.21893e-05	Negative
MSTRG.34536.1	COTL1	AKAP1	K562	24.8309	3.21545e-05	Negative
MSTRG.30241.1	KNL1	AKAP1	K562	-24.7826	3.35487e-05	Positive
MSTRG.74332.6	YKT6	AKAP1	K562	24.774	3.21893e-05	Negative
MSTRG.77112.9	XRCC2	AKAP1	K562	-24.7621	3.37849e-05	Positive
ENST00000576910.7	GOSR2	AKAP1	K562	-24.7559	3.37968e-05	Positive
MSTRG.76379.5	AC010655.4	AKAP1	K562	-24.6873	3.43949e-05	Positive
MSTRG.10519.35	SMG7	AKAP1	K562	-24.6873	3.43949e-05	Positive
MSTRG.39818.6	C19orf25	AKAP1	K562	-24.683	3.43949e-05	Positive
MSTRG.37596.21	TMC6	AKAP1	K562	24.6281	3.43628e-05	Negative
MSTRG.37557.54	SEC14L1	AKAP1	K562	-24.5608	3.60589e-05	Positive
MSTRG.37557.76	SEC14L1	AKAP1	K562	-24.5539	3.60589e-05	Positive
MSTRG.51943.55	PDXK	AKAP1	K562	-24.5466	3.60778e-05	Positive
MSTRG.37778.38	NPLOC4	AKAP1	K562	-24.4117	3.63176e-05	Positive
MSTRG.36660.49	HOXB7	AKAP1	K562	24.4021	3.42474e-05	Negative
MSTRG.53156.27	MIEF1	AKAP1	K562	24.3804	3.43793e-05	Negative
MSTRG.44652.21	TGOLN2	AKAP1	K562	-24.353	3.63176e-05	Positive
MSTRG.39824.2	MBD3	AKAP1	K562	-24.3088	3.63176e-05	Positive
MSTRG.41606.24	VASP	AKAP1	K562	-24.252	3.63176e-05	Positive
MSTRG.34904.26	ATP2A3	AKAP1	K562	-24.1764	3.63176e-05	Positive
MSTRG.73353.3	FSCN1	AKAP1	K562	24.1655	3.63176e-05	Negative
MSTRG.63797.8	DAP	AKAP1	K562	24.1544	3.63176e-05	Negative
MSTRG.62794.5	TMEM192	AKAP1	K562	-24.1471	3.63176e-05	Positive
MSTRG.28617.20	DLST	AKAP1	K562	-24.1344	3.63176e-05	Positive
MSTRG.12107.12	GALNT2	AKAP1	K562	-24.1231	3.63176e-05	Positive
MSTRG.44718.6	POLR1A	AKAP1	K562	24.1086	3.63176e-05	Negative
MSTRG.52430.39	PPIL2	AKAP1	K562	-24.0696	3.63176e-05	Positive
MSTRG.40234.82	ZNF562	AKAP1	K562	-24.0537	3.63176e-05	Positive
ENST00000524482.5	MRPL49	AKAP1	K562	-24.0175	3.63176e-05	Positive
MSTRG.53217.33	RANGAP1	AKAP1	K562	-24.011	3.63176e-05	Positive
MSTRG.40234.88	ZNF562	AKAP1	K562	-24.0023	3.63176e-05	Positive
MSTRG.5838.4	DFFA	AKAP1	K562	23.998	3.63176e-05	Negative
MSTRG.18245.1	MRPL49	AKAP1	K562	-23.9979	3.63176e-05	Positive
MSTRG.5816.30	LZIC	AKAP1	K562	-23.9856	3.63176e-05	Positive
MSTRG.53255.48	DESI1	AKAP1	K562	23.9814	3.63176e-05	Negative
MSTRG.52136.28	LSS	AKAP1	K562	-23.9713	3.63176e-05	Positive
MSTRG.40613.3	PGPEP1	AKAP1	K562	-23.9562	3.63176e-05	Positive
MSTRG.9641.50	SHC1	AKAP1	K562	23.9376	3.63176e-05	Negative
MSTRG.51000.135	DNAJC5	AKAP1	K562	23.9156	3.63176e-05	Negative
MSTRG.49115.74	MAVS	AKAP1	K562	23.8544	3.63176e-05	Negative
MSTRG.36283.6	IGFBP4	AKAP1	K562	23.8522	3.63176e-05	Negative
ENST00000204726.8	GOLGA3	AKAP1	K562	23.8522	3.63176e-05	Negative
MSTRG.84659.12	ABO	AKAP1	K562	-23.8276	3.63176e-05	Positive
MSTRG.37778.42	NPLOC4	AKAP1	K562	-23.818	3.63176e-05	Positive
MSTRG.37790.8	ARHGDIA	AKAP1	K562	-23.8136	3.63176e-05	Positive
MSTRG.84798.154	TRAF2	AKAP1	K562	-23.7678	3.63176e-05	Positive
MSTRG.50104.11	DLGAP4	AKAP1	K562	-23.7263	3.63176e-05	Positive
MSTRG.34207.5	ST3GAL2	AKAP1	K562	23.7025	3.63176e-05	Negative
MSTRG.5901.10	TNFRSF8	AKAP1	K562	-23.6781	3.63176e-05	Positive
MSTRG.36828.19	SPAG9	AKAP1	K562	-23.6719	3.63176e-05	Positive
MSTRG.24218.3	FBRSL1	AKAP1	K562	23.6617	3.63176e-05	Negative
MSTRG.53157.11	TAB1	AKAP1	K562	-23.629	3.63711e-05	Positive
MSTRG.5901.2	TNFRSF8	AKAP1	K562	-23.5738	3.63711e-05	Positive
MSTRG.36828.20	SPAG9	AKAP1	K562	-23.5429	3.63711e-05	Positive
ENST00000548553.1	METTL7A	AKAP1	K562	-23.518	3.63711e-05	Positive
MSTRG.28670.23	ESRRB	AKAP1	K562	-23.514	3.63711e-05	Positive
ENST00000342085.9	PDPK1	AKAP1	K562	-23.5113	3.63711e-05	Positive
MSTRG.5817.8	NMNAT1	AKAP1	K562	-23.496	3.63711e-05	Positive
ENST00000490103.5	THOC5	AKAP1	K562	23.4711	3.63176e-05	Negative
MSTRG.24229.9	AC135586.2	AKAP1	K562	-23.4677	3.63711e-05	Positive
MSTRG.34904.21	ATP2A3	AKAP1	K562	-23.4677	3.63711e-05	Positive
MSTRG.52136.25	LSS	AKAP1	K562	23.4405	3.63176e-05	Negative
MSTRG.20542.12	USP5	AKAP1	K562	-23.4194	3.63711e-05	Positive
MSTRG.36389.24	ATP6V0A1	AKAP1	K562	23.4093	3.63176e-05	Negative
MSTRG.49115.42	MAVS	AKAP1	K562	-23.4008	3.63711e-05	Positive
MSTRG.44718.30	POLR1A	AKAP1	K562	-23.3971	3.63711e-05	Positive
ENST00000480687.5	GMPPB	AKAP1	K562	-23.3905	3.63711e-05	Positive
MSTRG.52013.148	POFUT2	AKAP1	K562	23.3727	3.63176e-05	Negative
MSTRG.36828.21	SPAG9	AKAP1	K562	-23.3727	3.63711e-05	Positive
MSTRG.26972.1	ACIN1	AKAP1	K562	-23.3644	3.63711e-05	Positive
MSTRG.24266.13	MPHOSPH8	AKAP1	K562	-23.355	3.63711e-05	Positive
MSTRG.84708.14	WDR5	AKAP1	K562	-23.3482	3.63711e-05	Positive
MSTRG.49891.6	BCL2L1	AKAP1	K562	-23.3021	3.63711e-05	Positive
MSTRG.5901.40	TNFRSF1B	AKAP1	K562	-23.2948	3.63711e-05	Positive
MSTRG.36658.24	HOXB3	AKAP1	K562	-23.2915	3.63711e-05	Positive
MSTRG.86117.34	GNL3L	AKAP1	K562	-23.2675	3.63711e-05	Positive
MSTRG.24231.9	GOLGA3	AKAP1	K562	23.2606	3.63711e-05	Negative
MSTRG.7108.24	IPP	AKAP1	K562	-23.2478	3.63711e-05	Positive
MSTRG.50051.14	TGM2	AKAP1	K562	-23.2368	3.63711e-05	Positive
MSTRG.33175.21	QPRT	AKAP1	K562	23.2336	3.63176e-05	Negative
MSTRG.77076.19	FASTK	AKAP1	K562	-23.2238	3.63711e-05	Positive
MSTRG.53255.34	DESI1	AKAP1	K562	23.2201	3.63176e-05	Negative
MSTRG.34844.23	METTL16	AKAP1	K562	-23.2179	3.63711e-05	Positive
MSTRG.7108.16	IPP	AKAP1	K562	-23.2126	3.63711e-05	Positive
MSTRG.40042.26	MLLT1	AKAP1	K562	-23.208	3.63711e-05	Positive
MSTRG.37596.34	TMC6	AKAP1	K562	23.2067	3.63176e-05	Negative
MSTRG.82201.15	POLR1E	AKAP1	K562	-23.2019	3.63711e-05	Positive
ENST00000640694.1	IQSEC2	AKAP1	K562	23.1893	3.63176e-05	Negative
MSTRG.84604.2	NCS1	AKAP1	K562	-23.1856	3.63711e-05	Positive
MSTRG.20542.6	USP5	AKAP1	K562	-23.1784	3.63711e-05	Positive
MSTRG.5561.51	ATAD3B	AKAP1	K562	-23.173	3.63711e-05	Positive
MSTRG.36382.5	STAT5B	AKAP1	K562	-23.1703	3.63711e-05	Positive
MSTRG.72650.56	NUP43	AKAP1	K562	-23.1692	3.64152e-05	Positive
MSTRG.18317.91	RAB1B	AKAP1	K562	-23.1146	3.66153e-05	Positive
MSTRG.14820.13	ZMIZ1	AKAP1	K562	-23.1014	3.6717e-05	Positive
MSTRG.66441.24	ATG12	AKAP1	K562	-23.0985	3.6754e-05	Positive
MSTRG.39789.9	R3HDM4	AKAP1	K562	23.0836	3.63711e-05	Negative
ENST00000445635.5	TMBIM1	AKAP1	K562	23.0734	3.63711e-05	Negative
MSTRG.37778.32	NPLOC4	AKAP1	K562	-23.0656	4.63372e-05	Positive
MSTRG.39824.3	AC005943.1	AKAP1	K562	-23.0542	3.70572e-05	Positive
MSTRG.41694.2	BBC3	AKAP1	K562	23.0518	3.63711e-05	Negative
MSTRG.17768.100	CELF1	AKAP1	K562	-23.0482	3.70832e-05	Positive
MSTRG.52779.3	THOC5	AKAP1	K562	23	3.63711e-05	Negative
MSTRG.34298.22	RFWD3	AKAP1	K562	22.9995	3.63711e-05	Negative
MSTRG.36389.46	ATP6V0A1	AKAP1	K562	22.9657	3.63711e-05	Negative
MSTRG.20542.26	USP5	AKAP1	K562	-22.9645	3.795e-05	Positive
ENST00000227155.9	CD82	AKAP1	K562	22.9615	3.63711e-05	Negative
MSTRG.84604.4	NCS1	AKAP1	K562	-22.9551	3.79408e-05	Positive
MSTRG.32356.33	TBC1D24	AKAP1	K562	22.9012	3.63711e-05	Negative
ENST00000443308.6	SHISA5	AKAP1	K562	22.8928	3.63711e-05	Negative
MSTRG.17741.9	ARHGAP1	AKAP1	K562	-22.8856	3.88645e-05	Positive
MSTRG.54890.16	PFKFB4	AKAP1	K562	22.7424	3.63711e-05	Negative
MSTRG.53217.40	RANGAP1	AKAP1	K562	22.6841	3.78039e-05	Negative
MSTRG.53141.11	SUN2	AKAP1	K562	22.5475	4.33101e-05	Negative
MSTRG.7154.17	TAL1	AKAP1	K562	22.4641	4.00794e-05	Negative
MSTRG.84708.3	WDR5	AKAP1	K562	22.2902	5.3691e-05	Negative
MSTRG.72650.61	NUP43	AKAP1	K562	-22.1084	8.27107e-05	Positive
MSTRG.75051.15	BAZ1B	AKAP1	K562	-15.0068	6.76397e-07	Positive
MSTRG.52448.4	PPM1F	AKAP1	K562	-14.7388	2.41758e-05	Positive
MSTRG.37793.60	SIRT7	AKAP1	K562	14.7276	4.04015e-06	Negative
MSTRG.36660.91	HOXB7	AKAP1	K562	-14.7054	2.2539e-06	Positive
MSTRG.15452.4	LDB1	AKAP1	K562	-14.4636	2.27085e-06	Positive
MSTRG.36660.68	HOXB7	AKAP1	K562	-14.1595	3.60589e-05	Positive
MSTRG.80521.18	FAM83A	AKAP1	K562	14.1151	3.34101e-05	Negative
MSTRG.36387.29	STAT5A	AKAP1	K562	-13.978	4.04015e-06	Positive
MSTRG.37793.97	MAFG	AKAP1	K562	-13.8764	4.75707e-06	Positive
MSTRG.56617.3	SEC61A1	AKAP1	K562	-13.8747	4.98364e-06	Positive
MSTRG.54872.22	MAP4	AKAP1	K562	-13.7626	6.05808e-06	Positive
MSTRG.40909.13	AC079466.1	AKAP1	K562	-13.7077	6.37745e-06	Positive
MSTRG.14822.9	PPIF	AKAP1	K562	-13.4028	9.85666e-06	Positive
MSTRG.84862.12	MT-ND5	AKAP1	K562	13.2184	2.14745e-05	Negative
MSTRG.49891.12	BCL2L1	AKAP1	K562	-13.2182	0.00351064	Positive
MSTRG.17768.104	CELF1	AKAP1	K562	-13.2166	1.49938e-05	Positive
ENST00000549385.5	TMBIM6	AKAP1	K562	-13.0521	2.26572e-05	Positive
MSTRG.10519.31	SMG7	AKAP1	K562	-13.0381	2.05464e-05	Positive
MSTRG.23778.1	MLEC	AKAP1	K562	13.0051	0.00291766	Negative
MSTRG.52320.22	UFD1	AKAP1	K562	12.9927	2.29113e-10	Negative
MSTRG.40283.10	DNM2	AKAP1	K562	-12.9586	2.22162e-05	Positive
MSTRG.9641.47	SHC1	AKAP1	K562	-12.8791	5.06627e-05	Positive
MSTRG.17768.89	CELF1	AKAP1	K562	-12.8435	2.26905e-05	Positive
MSTRG.51905.33	WDR4	AKAP1	K562	-12.7465	3.01735e-05	Positive
MSTRG.80521.15	FAM83A	AKAP1	K562	-12.7289	4.18529e-05	Positive
MSTRG.36387.5	STAT5A	AKAP1	K562	-12.7143	0.00873991	Positive
MSTRG.40344.139	TNPO2	AKAP1	K562	-12.6871	0.00886985	Positive
MSTRG.40307.34	PRKCSH	AKAP1	K562	-12.6548	2.5214e-05	Positive
MSTRG.40141.13	MAP2K7	AKAP1	K562	12.5537	3.04997e-05	Negative
ENST00000675231.1	MFN2	AKAP1	K562	-12.5163	3.1119e-05	Positive
MSTRG.34298.10	RFWD3	AKAP1	K562	-12.5161	2.66627e-05	Positive
MSTRG.37793.55	SIRT7	AKAP1	K562	-12.5123	2.9929e-05	Positive
MSTRG.6596.90	TXLNA	AKAP1	K562	-12.4502	2.91249e-05	Positive
MSTRG.51001.16	UCKL1	AKAP1	K562	-12.4378	6.94946e-05	Positive
MSTRG.10519.12	SMG7	AKAP1	K562	-12.425	0.0154641	Positive
ENST00000359415.8	ARCN1	AKAP1	K562	12.402	3.27545e-05	Negative
MSTRG.51000.15	DNAJC5	AKAP1	K562	-12.391	3.37968e-05	Positive
MSTRG.31931.16	CHD2	AKAP1	K562	-12.3495	3.63176e-05	Positive
MSTRG.32356.9	TBC1D24	AKAP1	K562	12.2681	4.32561e-06	Negative
MSTRG.75073.36	EIF4H	AKAP1	K562	-12.2377	3.37968e-05	Positive
MSTRG.35769.3	FLOT2	AKAP1	K562	-12.1632	3.63176e-05	Positive
MSTRG.77786.25	XPO7	AKAP1	K562	-12.1356	3.63176e-05	Positive
MSTRG.31931.15	CHD2	AKAP1	K562	-12.1101	3.63176e-05	Positive
MSTRG.84597.3	USP20	AKAP1	K562	-12.1081	3.63176e-05	Positive
MSTRG.15391.35	SCD	AKAP1	K562	-12.0415	3.63176e-05	Positive
MSTRG.10519.13	SMG7	AKAP1	K562	-12.0399	0.0191244	Positive
MSTRG.10519.28	SMG7	AKAP1	K562	-11.9761	3.63711e-05	Positive
MSTRG.40307.16	PRKCSH	AKAP1	K562	-11.9395	3.63176e-05	Positive
MSTRG.51001.2	UCKL1	AKAP1	K562	-11.9371	0.00037879	Positive
ENST00000611551.1	NATD1	AKAP1	K562	11.9319	3.63176e-05	Negative
MSTRG.19886.15	DPAGT1	AKAP1	K562	-11.904	9.40469e-05	Positive
MSTRG.22107.19	CTDSP2	AKAP1	K562	-11.8816	0.000360239	Positive
MSTRG.37010.6	PRR11	AKAP1	K562	11.8604	6.52544e-05	Negative
ENST00000610387.4	PEX26	AKAP1	K562	11.8498	3.63176e-05	Negative
MSTRG.10519.47	SMG7	AKAP1	K562	-11.8109	0.000143187	Positive
MSTRG.40234.93	ZNF562	AKAP1	K562	-11.7805	3.63711e-05	Positive
MSTRG.18622.1	AP002990.1	AKAP1	K562	-11.7307	0.0128615	Positive
MSTRG.40307.14	PRKCSH	AKAP1	K562	-11.7014	3.63711e-05	Positive
ENST00000373422.7	PHC2	AKAP1	K562	-11.6871	0.00109192	Positive
MSTRG.18631.2	TTC9C	AKAP1	K562	11.6801	5.63816e-05	Negative
MSTRG.66441.26	ATG12	AKAP1	K562	-11.6372	6.91127e-05	Positive
MSTRG.6776.16	CLSPN	AKAP1	K562	-11.5951	0.00748702	Positive
MSTRG.7108.2	IPP	AKAP1	K562	11.5743	4.8457e-05	Negative
MSTRG.53217.28	RANGAP1	AKAP1	K562	11.5691	4.36285e-05	Negative
MSTRG.14594.34	ADAMTS14	AKAP1	K562	-11.5514	4.7511e-05	Positive
MSTRG.40660.20	GATAD2A	AKAP1	K562	-11.5411	4.00585e-05	Positive
MSTRG.33175.28	QPRT	AKAP1	K562	-11.4703	7.34533e-05	Positive
MSTRG.74333.80	NUDCD3	AKAP1	K562	-11.385	9.96618e-05	Positive
MSTRG.5806.27	TMEM201	AKAP1	K562	-11.371	6.78145e-05	Positive
MSTRG.23550.3	PLBD2	AKAP1	K562	-11.3419	6.62118e-05	Positive
MSTRG.10519.29	SMG7	AKAP1	K562	-11.3346	0.000197807	Positive
MSTRG.39857.8	SGTA	AKAP1	K562	-11.316	0.000399521	Positive
MSTRG.35614.2	NATD1	AKAP1	K562	-11.2484	7.08229e-05	Positive
MSTRG.69721.6	KCNK5	AKAP1	K562	-11.2411	0.000172992	Positive
MSTRG.80521.12	FAM83A	AKAP1	K562	-11.2398	0.000282984	Positive
MSTRG.44718.2	POLR1A	AKAP1	K562	-11.2305	0.00213836	Positive
MSTRG.84615.6	EXOSC2	AKAP1	K562	-11.1988	7.94574e-05	Positive
MSTRG.51000.18	DNAJC5	AKAP1	K562	-11.1713	8.75708e-05	Positive
ENST00000375645.7	ATP11A	AKAP1	K562	-11.1495	0.00612911	Positive
MSTRG.37778.36	NPLOC4	AKAP1	K562	-11.0831	0.0160316	Positive
MSTRG.39813.56	NDUFS7	AKAP1	K562	11.0748	0.0322575	Negative
MSTRG.49115.82	MAVS	AKAP1	K562	-11.0457	0.00182062	Positive
MSTRG.40283.11	DNM2	AKAP1	K562	-11.0288	0.000298531	Positive
MSTRG.28670.26	ESRRB	AKAP1	K562	-11.0169	0.000162607	Positive
MSTRG.37778.28	NPLOC4	AKAP1	K562	11.0143	0.0022123	Negative
MSTRG.40283.28	DNM2	AKAP1	K562	-10.9852	0.00032092	Positive
ENST00000533266.5	HGH1	AKAP1	K562	-10.9678	0.000305637	Positive
MSTRG.34844.7	MNT	AKAP1	K562	-10.966	0.000150281	Positive
MSTRG.74894.40	CRCP	AKAP1	K562	-10.9629	0.00012883	Positive
MSTRG.35439.2	RAI1	AKAP1	K562	-10.8448	0.00193869	Positive
MSTRG.15391.10	SCD	AKAP1	K562	10.816	0.00019027	Negative
ENST00000642260.1	EPB41	AKAP1	K562	-10.783	0.00121943	Positive
MSTRG.6078.12	SZRD1	AKAP1	K562	-10.6744	2.47395e-05	Positive
MSTRG.77569.24	CTSB	AKAP1	K562	10.674	0.000397242	Negative
MSTRG.6082.2	NECAP2	AKAP1	K562	-10.6665	0.000318098	Positive
MSTRG.35912.14	UTP6	AKAP1	K562	-10.6625	0.000745454	Positive
MSTRG.39790.6	ARID3A	AKAP1	K562	-10.6531	0.000235743	Positive
MSTRG.44277.16	AC007040.2	AKAP1	K562	-10.6466	0.000361985	Positive
MSTRG.36387.24	STAT5A	AKAP1	K562	-10.6285	0.000507792	Positive
MSTRG.39818.1	C19orf25	AKAP1	K562	-10.5592	3.63176e-05	Positive
MSTRG.53255.37	DESI1	AKAP1	K562	-10.5576	0.00026968	Positive
MSTRG.40283.21	DNM2	AKAP1	K562	-10.5119	0.000298376	Positive
MSTRG.5876.54	FBXO44	AKAP1	K562	10.45	0.00243169	Negative
MSTRG.69560.43	ILRUN	AKAP1	K562	-10.4496	0.00048634	Positive
MSTRG.36658.37	HOXB3	AKAP1	K562	-10.4438	0.0009139	Positive
MSTRG.54872.4	MAP4	AKAP1	K562	-10.4403	0.000435815	Positive
MSTRG.36660.33	HOXB7	AKAP1	K562	-10.4278	3.63711e-05	Positive
MSTRG.51000.37	DNAJC5	AKAP1	K562	-10.4203	0.000348334	Positive
MSTRG.41320.10	SAMD4B	AKAP1	K562	-10.4193	0.00036062	Positive
MSTRG.18317.90	RAB1B	AKAP1	K562	-10.4091	0.000900354	Positive
MSTRG.5816.20	LZIC	AKAP1	K562	-10.4069	0.011589	Positive
MSTRG.11336.17	MAPKAPK2	AKAP1	K562	-10.3641	0.00090492	Positive
MSTRG.40387.9	NFIX	AKAP1	K562	-10.2752	0.00060073	Positive
MSTRG.10519.48	SMG7	AKAP1	K562	-10.2708	0.000456496	Positive
ENST00000592012.5	MBD3	AKAP1	K562	-10.2508	0.000742302	Positive
ENST00000352011.7	ATP2A3	AKAP1	K562	-10.1995	0.00119505	Positive
MSTRG.40660.25	GATAD2A	AKAP1	K562	-10.1915	0.000670171	Positive
MSTRG.52396.38	LZTR1	AKAP1	K562	10.1844	0.000650058	Negative
MSTRG.49948.20	CBFA2T2	AKAP1	K562	-10.1351	0.00335549	Positive
ENST00000424901.5	AKT2	AKAP1	K562	10.1248	0.00210929	Negative
MSTRG.36639.1	NFE2L1	AKAP1	K562	-10.1246	0.00059865	Positive
MSTRG.55124.19	DENND6A	AKAP1	K562	-10.0596	0.0205808	Positive
MSTRG.9641.12	SHC1	AKAP1	K562	-10.0421	0.0237528	Positive
ENST00000487903.5	ATP11A	AKAP1	K562	-9.9973	0.00260193	Positive
MSTRG.69694.1	ZFAND3	AKAP1	K562	-9.99632	0.00301721	Positive
ENST00000471540.5	POFUT2	AKAP1	K562	9.99487	0.00144256	Negative
MSTRG.52029.13	SLC19A1	AKAP1	K562	-9.98763	0.000973978	Positive
MSTRG.37640.12	CYTH1	AKAP1	K562	-9.98571	0.000762795	Positive
MSTRG.36257.14	GSDMB	AKAP1	K562	-9.98122	0.00139365	Positive
MSTRG.34298.31	RFWD3	AKAP1	K562	-9.97667	0.00166867	Positive
MSTRG.74894.25	AC068533.4	AKAP1	K562	-9.97023	0.00184346	Positive
MSTRG.7408.9	PCSK9	AKAP1	K562	9.94748	0.00365031	Negative
ENST00000676052.1	CEP104	AKAP1	K562	-9.90741	0.00144115	Positive
MSTRG.11336.22	MAPKAPK2	AKAP1	K562	-9.84847	0.00134909	Positive
MSTRG.82116.24	GLIPR2	AKAP1	K562	-9.84204	0.00107028	Positive
ENST00000265857.8	GET4	AKAP1	K562	-9.7721	0.0060368	Positive
MSTRG.6444.4	TMEM222	AKAP1	K562	-9.77128	0.00110724	Positive
MSTRG.37640.7	CYTH1	AKAP1	K562	-9.75764	0.00162978	Positive
ENST00000288381.4	TMEM164	AKAP1	K562	-9.7538	0.00114676	Positive
MSTRG.6794.5	STK40	AKAP1	K562	-9.74367	0.00130909	Positive
MSTRG.17768.29	CELF1	AKAP1	K562	-9.66662	0.00144026	Positive
MSTRG.9644.54	ZBTB7B	AKAP1	K562	-9.65941	0.000114485	Positive
MSTRG.74894.47	CRCP	AKAP1	K562	-9.63089	0.00143497	Positive
MSTRG.9644.53	ZBTB7B	AKAP1	K562	-9.62375	0.00143173	Positive
ENST00000643155.1	EPB41	AKAP1	K562	-9.5899	0.0108201	Positive
MSTRG.40387.11	NFIX	AKAP1	K562	9.50949	0.00452397	Negative
MSTRG.6444.2	TMEM222	AKAP1	K562	-9.50575	0.00174533	Positive
MSTRG.51000.17	DNAJC5	AKAP1	K562	-9.50204	0.00174145	Positive
MSTRG.6447.12	WASF2	AKAP1	K562	9.49589	0.0290738	Negative
MSTRG.6028.3	RCC2	AKAP1	K562	-9.4838	0.00189328	Positive
MSTRG.68757.11	MCUR1	AKAP1	K562	-9.47307	0.00277814	Positive
MSTRG.52773.1	AP1B1	AKAP1	K562	-9.46315	0.00188505	Positive
MSTRG.36660.116	HOXB7	AKAP1	K562	-9.46276	3.63711e-05	Positive
MSTRG.73244.43	GET4	AKAP1	K562	9.45986	0.000187124	Negative
MSTRG.49948.24	CBFA2T2	AKAP1	K562	-9.45331	0.00190978	Positive
MSTRG.52587.5	AP000356.5	AKAP1	K562	-9.44275	0.00597911	Positive
MSTRG.52000.9	PTTG1IP	AKAP1	K562	9.43268	0.00607896	Negative
MSTRG.54872.20	MAP4	AKAP1	K562	-9.42102	0.00625186	Positive
MSTRG.73244.40	SUN1	AKAP1	K562	-9.40859	0.0450611	Positive
MSTRG.46022.3	FAM168B	AKAP1	K562	-9.40438	0.0115047	Positive
MSTRG.36660.118	HOXB7	AKAP1	K562	-9.37691	0.00224319	Positive
MSTRG.5817.3	NMNAT1	AKAP1	K562	-9.36781	0.00226819	Positive
MSTRG.53258.47	SREBF2	AKAP1	K562	-9.35371	0.00224292	Positive
MSTRG.36219.1	LASP1	AKAP1	K562	9.34966	0.0273838	Negative
MSTRG.9644.47	ZBTB7B	AKAP1	K562	-9.33445	0.00230273	Positive
MSTRG.36389.64	ATP6V0A1	AKAP1	K562	9.30956	0.00293931	Negative
MSTRG.10519.26	SMG7	AKAP1	K562	-9.27638	0.0167678	Positive
ENST00000598564.5	SH3GL1	AKAP1	K562	-9.26468	0.0255794	Positive
MSTRG.9644.50	ZBTB7B	AKAP1	K562	-9.25503	0.00263391	Positive
ENST00000438796.6	LRCH3	AKAP1	K562	-9.23313	0.00288303	Positive
MSTRG.34298.6	RFWD3	AKAP1	K562	-9.23292	0.00478052	Positive
MSTRG.15391.9	SCD	AKAP1	K562	9.16435	0.000413672	Negative
ENST00000407598.2	HIC2	AKAP1	K562	-9.15299	0.00307003	Positive
ENST00000442009.6	POLR1E	AKAP1	K562	-9.15108	0.00402077	Positive
MSTRG.50104.24	DLGAP4	AKAP1	K562	-9.13398	0.00364985	Positive
MSTRG.5845.4	PEX14	AKAP1	K562	-9.11818	0.0158126	Positive
MSTRG.6140.1	MRTO4	AKAP1	K562	-9.10114	0.0415733	Positive
MSTRG.41694.3	BBC3	AKAP1	K562	9.09957	0.0041026	Negative
MSTRG.52013.91	POFUT2	AKAP1	K562	9.08746	0.0365462	Negative
MSTRG.52013.146	POFUT2	AKAP1	K562	9.07116	0.00805822	Negative
MSTRG.84615.3	EXOSC2	AKAP1	K562	-9.06848	0.00384824	Positive
ENST00000247295.4	FAM78A	AKAP1	K562	9.0255	0.00439411	Negative
MSTRG.58780.25	TMEM129	AKAP1	K562	-9.00314	0.00546904	Positive
MSTRG.37557.50	SEC14L1	AKAP1	K562	-8.99612	0.00120867	Positive
MSTRG.15470.13	ACTR1A	AKAP1	K562	-8.97838	0.00569056	Positive
MSTRG.17768.24	CELF1	AKAP1	K562	-8.92347	0.00767802	Positive
MSTRG.36660.95	HOXB7	AKAP1	K562	-8.9157	0.000521111	Positive
MSTRG.35462.16	TOP3A	AKAP1	K562	-8.90985	0.0185116	Positive
MSTRG.74894.64	CRCP	AKAP1	K562	-8.90659	0.00541698	Positive
MSTRG.34857.9	CLUH	AKAP1	K562	-8.90191	0.00780412	Positive
MSTRG.27867.4	GNPNAT1	AKAP1	K562	-8.87587	0.00706521	Positive
MSTRG.80960.15	THEM6	AKAP1	K562	-8.87361	0.0197259	Positive
MSTRG.34857.10	CLUH	AKAP1	K562	-8.86508	0.00797941	Positive
ENST00000314471.10	SAMD4B	AKAP1	K562	-8.81339	0.0321038	Positive
MSTRG.10519.33	SMG7	AKAP1	K562	-8.76377	0.00607831	Positive
ENST00000399562.8	C22orf39	AKAP1	K562	-8.73703	2.23509e-08	Positive
MSTRG.37793.53	MAFG	AKAP1	K562	-8.73225	0.0177204	Positive
MSTRG.52029.19	SLC19A1	AKAP1	K562	-8.71144	0.0186884	Positive
MSTRG.74894.53	CRCP	AKAP1	K562	-8.67366	0.0494101	Positive
MSTRG.82201.20	POLR1E	AKAP1	K562	-8.65561	4.56306e-08	Positive
ENST00000545446.5	NDUFS7	AKAP1	K562	8.63455	0.00742659	Negative
ENST00000563351.5	ZFPM1	AKAP1	K562	8.63061	0.00843307	Negative
MSTRG.41606.22	VASP	AKAP1	K562	-8.62758	0.0138292	Positive
MSTRG.34698.19	ZFPM1	AKAP1	K562	-8.61196	0.007369	Positive
MSTRG.5561.9	ATAD3B	AKAP1	K562	-8.58974	0.0185891	Positive
ENST00000373069.9	SLC25A25	AKAP1	K562	-8.54965	0.0156896	Positive
MSTRG.14820.11	ZMIZ1	AKAP1	K562	-8.53041	0.0106804	Positive
ENST00000549328.2	CHMP1A	AKAP1	K562	8.49014	0.0126596	Negative
MSTRG.82116.25	GLIPR2	AKAP1	K562	-8.47051	0.00895746	Positive
MSTRG.32522.4	MGRN1	AKAP1	K562	-8.43638	0.0104232	Positive
MSTRG.14820.9	ZMIZ1	AKAP1	K562	-8.40214	0.0198253	Positive
MSTRG.14822.12	PPIF	AKAP1	K562	-8.38548	0.0122182	Positive
MSTRG.84615.15	EXOSC2	AKAP1	K562	-8.36998	0.0115407	Positive
MSTRG.74894.39	AC068533.4	AKAP1	K562	-8.36315	0.0133185	Positive
MSTRG.36389.9	ATP6V0A1	AKAP1	K562	-8.36161	0.0107546	Positive
MSTRG.36389.22	ATP6V0A1	AKAP1	K562	-8.33883	0.0112825	Positive
MSTRG.36387.4	STAT5A	AKAP1	K562	-8.33577	0.0471475	Positive
MSTRG.36389.37	ATP6V0A1	AKAP1	K562	-8.32319	0.0114307	Positive
MSTRG.69560.53	ILRUN	AKAP1	K562	-8.31808	0.019574	Positive
MSTRG.5845.5	PEX14	AKAP1	K562	8.30184	0.0141315	Negative
MSTRG.22245.9	XPOT	AKAP1	K562	-8.28834	2.79538e-05	Positive
ENST00000632964.1	PHACTR4	AKAP1	K562	-8.25312	0.0169482	Positive
MSTRG.40387.1	NFIX	AKAP1	K562	-8.24659	0.0266801	Positive
MSTRG.26669.10	ATP11A	AKAP1	K562	-8.22393	0.0153577	Positive
MSTRG.42134.4	ZNF628	AKAP1	K562	8.22154	0.0159678	Negative
MSTRG.40141.32	MAP2K7	AKAP1	K562	-8.21657	8.4288e-06	Positive
MSTRG.52001.1	FAM207A	AKAP1	K562	-8.19164	0.0137289	Positive
MSTRG.33197.5	KIF22	AKAP1	K562	8.16821	0.00064808	Negative
MSTRG.44718.5	POLR1A	AKAP1	K562	-8.16719	0.0147787	Positive
MSTRG.42919.11	CENPO	AKAP1	K562	8.16307	0.0312873	Negative
MSTRG.32303.29	MAPK8IP3	AKAP1	K562	8.15883	0.0286786	Negative
MSTRG.40660.22	GATAD2A	AKAP1	K562	-8.15285	0.0107287	Positive
MSTRG.84659.6	ABO	AKAP1	K562	8.14312	0.0185625	Negative
MSTRG.34298.37	RFWD3	AKAP1	K562	-8.14184	0.0175679	Positive
MSTRG.40660.24	GATAD2A	AKAP1	K562	-8.11404	0.0158983	Positive
MSTRG.15391.28	SCD	AKAP1	K562	-8.11254	0.015481	Positive
MSTRG.46022.5	FAM168B	AKAP1	K562	-8.10571	0.0176171	Positive
MSTRG.17741.5	ARHGAP1	AKAP1	K562	-8.1016	0.0205106	Positive
MSTRG.40042.19	MLLT1	AKAP1	K562	-8.08857	0.0226224	Positive
MSTRG.33197.1	KIF22	AKAP1	K562	-8.08847	0.0387234	Positive
MSTRG.41694.6	BBC3	AKAP1	K562	-8.02512	0.0411623	Positive
ENST00000640138.1	GOSR2	AKAP1	K562	-8.02152	0.019464	Positive
MSTRG.53301.49	POLDIP3	AKAP1	K562	-7.99335	0.0241915	Positive
MSTRG.19842.13	ARCN1	AKAP1	K562	-7.97643	0.0453024	Positive
ENST00000540534.5	STMN3	AKAP1	K562	-7.94858	0.0196817	Positive
MSTRG.53857.10	VHL	AKAP1	K562	7.94821	0.024515	Negative
ENST00000426837.6	MAP4	AKAP1	K562	-7.89076	3.63711e-05	Positive
MSTRG.36498.2	ATXN7L3	AKAP1	K562	-7.88615	0.031434	Positive
MSTRG.28347.15	EIF2S1	AKAP1	K562	-7.87895	0.00607135	Positive
MSTRG.61931.28	ABHD18	AKAP1	K562	-7.87386	0.00121434	Positive
MSTRG.54927.58	AC104452.1	AKAP1	K562	7.83993	0.00841337	Negative
MSTRG.36387.26	STAT5A	AKAP1	K562	-7.83881	0.0353167	Positive
ENST00000497863.1	SHISA5	AKAP1	K562	-7.79151	0.0244486	Positive
MSTRG.15470.18	ACTR1A	AKAP1	K562	-7.79099	0.0243762	Positive
MSTRG.39834.27	KLF16	AKAP1	K562	-7.76689	0.027897	Positive
MSTRG.80521.3	FAM83A	AKAP1	K562	7.73941	2.5833e-05	Negative
MSTRG.17768.108	CELF1	AKAP1	K562	-7.7133	0.00496577	Positive
MSTRG.84781.45	EGFL7	AKAP1	K562	-7.52101	0.00348945	Positive
MSTRG.34203.13	AARS1	AKAP1	K562	7.48706	0.0479311	Negative
MSTRG.35074.13	SENP3-EIF4A1	AKAP1	K562	-7.37657	0.0436789	Positive
MSTRG.41320.5	SAMD4B	AKAP1	K562	-7.37497	0.0141048	Positive
MSTRG.6138.14	UBR4	AKAP1	K562	-7.34437	0.0485063	Positive
MSTRG.18317.58	PACS1	AKAP1	K562	-7.33712	0.0012401	Positive
MSTRG.36658.35	HOXB3	AKAP1	K562	7.32343	0.00238699	Negative
MSTRG.76379.12	AC010655.4	AKAP1	K562	7.30713	5.10582e-05	Negative
MSTRG.39818.3	C19orf25	AKAP1	K562	-7.3053	0.0448594	Positive
ENST00000674658.1	MFN2	AKAP1	K562	7.29947	0.0288697	Negative
ENST00000535035.6	DHCR24	AKAP1	K562	-7.26209	0.00427415	Positive
MSTRG.40660.5	GATAD2A	AKAP1	K562	-7.11474	0.0148216	Positive
ENST00000309890.11	ATP2A3	AKAP1	K562	-7.08681	7.26886e-05	Positive
MSTRG.49115.72	PANK2	AKAP1	K562	-7.04377	0.0359649	Positive
MSTRG.15391.1	SCD	AKAP1	K562	-6.98319	3.63176e-05	Positive
MSTRG.28617.31	DLST	AKAP1	K562	-6.92997	0.0452962	Positive
MSTRG.87432.2	TMEM164	AKAP1	K562	6.83417	0.0192907	Negative
ENST00000433566.8	XPO7	AKAP1	K562	-6.79479	3.04997e-05	Positive
ENST00000394934.4	PSAP	AKAP1	K562	6.7944	0.0390241	Negative
MSTRG.6686.16	AK2	AKAP1	K562	6.79403	0.0255842	Negative
MSTRG.34207.3	ST3GAL2	AKAP1	K562	-6.78404	0.00630833	Positive
MSTRG.63797.3	DAP	AKAP1	K562	-6.77105	6.43527e-05	Positive
MSTRG.17750.2	ARFGAP2	AKAP1	K562	-6.58717	0.0322514	Positive
MSTRG.17768.73	CELF1	AKAP1	K562	-6.49597	0.000274643	Positive
MSTRG.88523.31	SLC6A8	AKAP1	K562	6.49064	0.00212491	Negative
MSTRG.40660.21	GATAD2A	AKAP1	K562	-6.43825	0.0261956	Positive
MSTRG.52690.4	TPST2	AKAP1	K562	-6.40623	0.0165842	Positive
ENST00000262366.7	GLIS2	AKAP1	K562	6.29502	0.00730073	Negative
MSTRG.10519.23	SMG7	AKAP1	K562	6.25985	0.000293177	Negative
MSTRG.40660.26	GATAD2A	AKAP1	K562	-6.17749	0.0460443	Positive
MSTRG.54872.8	MAP4	AKAP1	K562	6.05716	0.0270149	Negative
MSTRG.77076.2	FASTK	AKAP1	K562	-6.02892	0.0454201	Positive
MSTRG.28253.15	SPTB	AKAP1	K562	-6.01866	2.14745e-05	Positive
MSTRG.53255.11	DESI1	AKAP1	K562	5.93914	0.0431316	Negative
MSTRG.77569.12	CTSB	AKAP1	K562	5.89543	0.00133583	Negative
ENST00000568865.3	CNN2	AKAP1	K562	5.86842	0.000780483	Negative
MSTRG.18317.57	PACS1	AKAP1	K562	5.83233	0.00909953	Negative
MSTRG.74894.1	AC068533.4	AKAP1	K562	-5.50701	0.00855151	Positive
MSTRG.53220.12	ZC3H7B	AKAP1	K562	5.43534	0.000384637	Negative
ENST00000539778.6	CMIP	AKAP1	K562	-5.259	0.0200925	Positive
ENST00000518047.5	DIAPH1	AKAP1	K562	5.24379	0.0130835	Negative
ENST00000621959.4	HYOU1	AKAP1	K562	5.20877	0.00178205	Negative
MSTRG.10519.16	SMG7	AKAP1	K562	5.20494	0.00403595	Negative
MSTRG.18224.76	SF1	AKAP1	K562	-5.17138	0.000754786	Positive
MSTRG.84798.153	TRAF2	AKAP1	K562	-5.09437	0.0463316	Positive
MSTRG.34298.16	RFWD3	AKAP1	K562	-5.09372	0.000818535	Positive
MSTRG.39857.10	SGTA	AKAP1	K562	-5.08101	0.00116357	Positive
MSTRG.54872.1	MAP4	AKAP1	K562	5.06394	0.00341637	Negative
MSTRG.6533.44	EPB41	AKAP1	K562	5.04019	0.0203834	Negative
MSTRG.54872.7	MAP4	AKAP1	K562	5.01361	0.00262276	Negative
MSTRG.40660.7	GATAD2A	AKAP1	K562	5.00826	0.00243345	Negative
MSTRG.74894.41	CRCP	AKAP1	K562	-4.98234	0.00363847	Positive
ENST00000590869.1	ILF3	AKAP1	K562	-4.94026	0.0097033	Positive
MSTRG.14820.8	ZMIZ1	AKAP1	K562	4.83038	0.0187272	Negative
MSTRG.18245.2	MRPL49	AKAP1	K562	-4.80537	0.0207505	Positive
MSTRG.54872.14	MAP4	AKAP1	K562	4.78881	0.0235905	Negative
ENST00000592939.1	TNRC6C-AS1	AKAP1	K562	-4.73409	0.0275596	Positive
MSTRG.10519.9	SMG7	AKAP1	K562	4.73032	0.0407849	Negative
MSTRG.32953.40	GGA2	AKAP1	K562	-4.7246	0.00701953	Positive
MSTRG.10519.15	SMG7	AKAP1	K562	4.70321	0.00101154	Negative
MSTRG.51905.22	WDR4	AKAP1	K562	-4.56221	0.0155351	Positive
MSTRG.54872.15	MAP4	AKAP1	K562	4.48839	0.0236864	Negative
MSTRG.40387.7	NFIX	AKAP1	K562	-4.41981	0.0022165	Positive
ENST00000586221.5	CARM1	AKAP1	K562	4.26675	0.00820358	Negative
MSTRG.5806.22	TMEM201	AKAP1	K562	4.19172	0.0181304	Negative
ENST00000467659.1	DGCR2	AKAP1	K562	-4.17978	0.0158236	Positive
MSTRG.36361.23	JUP	AKAP1	K562	-4.10781	0.0425953	Positive
MSTRG.40234.76	ZNF562	AKAP1	K562	-4.1057	0.0295153	Positive
MSTRG.10519.8	SMG7	AKAP1	K562	4.00963	0.0112994	Negative
MSTRG.52424.2	UBE2L3	AKAP1	K562	-3.87079	0.0109471	Positive
ENST00000401089.3	SZRD1	AKAP1	K562	3.75106	0.0417875	Negative
MSTRG.39796.12	TMEM259	AKAP1	K562	3.68926	0.0197482	Negative
ENST00000480046.5	METTL2B	AKAP1	K562	-3.68662	0.0396947	Positive
ENST00000416016.2	EIF5A	AKAP1	K562	3.58938	0.0409059	Negative
MSTRG.28253.32	SPTB	AKAP1	K562	3.52726	0.0360341	Negative
MSTRG.40909.14	AC079466.1	AKAP1	K562	-3.39802	0.0348733	Positive
MSTRG.77076.5	FASTK	AKAP1	K562	3.36795	0.0436304	Negative
MSTRG.52424.7	UBE2L3	AKAP1	K562	-3.32605	0.032444	Positive
MSTRG.52430.36	PPIL2	AKAP1	K562	-3.3106	0.0341533	Positive
MSTRG.40472.11	BRD4	AKAP1	K562	-3.232	0.0424929	Positive
MSTRG.69425.15	AL662899.2	AKAP8L	K562	-27.8342	3.37623e-06	Positive
MSTRG.18264.9	FRMD8	AKAP8L	K562	-27.1994	5.51508e-06	Positive
MSTRG.36046.52	ZNF207	AKAP8L	K562	-27.0814	5.92563e-06	Positive
MSTRG.26123.18	MIR17HG	AKAP8L	K562	-27.072	5.962e-06	Positive
MSTRG.36046.68	ZNF207	AKAP8L	K562	-26.8614	6.99258e-06	Positive
MSTRG.29530.12	AKT1	AKAP8L	K562	-26.8088	7.23155e-06	Positive
MSTRG.32581.4	C16orf72	AKAP8L	K562	26.6753	7.7678e-06	Negative
MSTRG.42149.21	EPN1	AKAP8L	K562	-26.4598	9.07658e-06	Positive
MSTRG.16725.75	DNHD1	AKAP8L	K562	26.4004	9.279e-06	Negative
MSTRG.16725.67	DNHD1	AKAP8L	K562	-26.2281	1.04016e-05	Positive
MSTRG.20543.72	ATN1	AKAP8L	K562	26.147	1.07216e-05	Negative
MSTRG.42149.4	EPN1	AKAP8L	K562	-26.1027	1.55898e-07	Positive
MSTRG.83647.14	ANP32B	AKAP8L	K562	-26.0446	1.13677e-05	Positive
MSTRG.53258.38	SREBF2	AKAP8L	K562	26.0253	1.14442e-05	Negative
MSTRG.22245.12	XPOT	AKAP8L	K562	26.0115	1.15396e-05	Negative
MSTRG.84862.2	MT-ND5	AKAP8L	K562	-25.7692	1.3688e-05	Positive
ENST00000595125.5	ATF5	AKAP8L	K562	-25.7293	1.39914e-05	Positive
MSTRG.72853.7	TMEM181	AKAP8L	K562	25.7247	1.39979e-05	Negative
MSTRG.5534.6	AGRN	AKAP8L	K562	-25.713	1.40586e-05	Positive
MSTRG.53258.36	SREBF2	AKAP8L	K562	-25.6954	1.42194e-05	Positive
MSTRG.18214.16	STIP1	AKAP8L	K562	-25.4538	1.64978e-05	Positive
MSTRG.51905.40	WDR4	AKAP8L	K562	-25.4465	1.65035e-05	Positive
MSTRG.29530.24	AKT1	AKAP8L	K562	-25.3872	1.71398e-05	Positive
MSTRG.58940.6	KIAA0232	AKAP8L	K562	-25.1437	1.93804e-05	Positive
MSTRG.41621.74	DMPK	AKAP8L	K562	-25.1284	1.95763e-05	Positive
MSTRG.42113.29	PPP6R1	AKAP8L	K562	25.0966	1.97843e-05	Negative
MSTRG.39834.25	KLF16	AKAP8L	K562	25.0834	1.99006e-05	Negative
MSTRG.51690.14	DYRK1A	AKAP8L	K562	-25.0303	2.05938e-05	Positive
MSTRG.36660.125	HOXB7	AKAP8L	K562	24.9365	2.18124e-05	Negative
ENST00000413384.7	SLC4A2	AKAP8L	K562	-24.9182	2.18124e-05	Positive
MSTRG.58940.3	KIAA0232	AKAP8L	K562	-24.8926	2.21373e-05	Positive
MSTRG.14077.62	TIMM23B-AGAP6	AKAP8L	K562	-24.8876	2.22386e-05	Positive
MSTRG.36046.32	ZNF207	AKAP8L	K562	-24.7764	2.35497e-05	Positive
MSTRG.29530.2	AKT1	AKAP8L	K562	-24.7222	2.40882e-05	Positive
MSTRG.5543.72	UBE2J2	AKAP8L	K562	-24.7133	2.41949e-05	Positive
MSTRG.24188.1	ULK1	AKAP8L	K562	-24.708	2.42515e-05	Positive
MSTRG.53965.41	NR2C2	AKAP8L	K562	-24.686	2.45435e-05	Positive
MSTRG.36660.129	HOXB7	AKAP8L	K562	-24.5648	2.63992e-05	Positive
MSTRG.45807.25	MAP3K2	AKAP8L	K562	-24.5578	2.64449e-05	Positive
MSTRG.84798.49	RABL6	AKAP8L	K562	24.5551	2.6458e-05	Negative
MSTRG.36658.32	HOXB3	AKAP8L	K562	24.548	2.64828e-05	Negative
MSTRG.52136.28	LSS	AKAP8L	K562	-24.5312	2.66992e-05	Positive
MSTRG.37596.21	TMC6	AKAP8L	K562	24.5151	2.69162e-05	Negative
MSTRG.42111.44	DNAAF3	AKAP8L	K562	24.4656	2.76174e-05	Negative
MSTRG.51158.4	AP001347.1	AKAP8L	K562	-24.4462	2.78745e-05	Positive
MSTRG.53965.42	NR2C2	AKAP8L	K562	-24.402	2.85644e-05	Positive
ENST00000554975.5	SHMT2	AKAP8L	K562	-24.3935	2.8619e-05	Positive
MSTRG.84659.12	ABO	AKAP8L	K562	-24.3833	2.87243e-05	Positive
MSTRG.26123.13	MIR17HG	AKAP8L	K562	24.38	2.87299e-05	Negative
MSTRG.37793.67	MAFG	AKAP8L	K562	-24.3277	2.95642e-05	Positive
MSTRG.22071.6	STAT6	AKAP8L	K562	24.31	2.9841e-05	Negative
MSTRG.51000.12	TPD52L2	AKAP8L	K562	-24.2578	3.05742e-05	Positive
MSTRG.66864.3	VDAC1	AKAP8L	K562	-24.1022	3.31807e-05	Positive
MSTRG.20543.70	ATN1	AKAP8L	K562	24.0814	3.35095e-05	Negative
MSTRG.31500.15	ST20-MTHFS	AKAP8L	K562	-24.0785	3.35564e-05	Positive
MSTRG.24187.33	MMP17	AKAP8L	K562	-24.061	3.37464e-05	Positive
MSTRG.46412.4	ARL5A	AKAP8L	K562	-24.0546	3.38451e-05	Positive
MSTRG.32247.260	RHOT2	AKAP8L	K562	23.9833	3.5397e-05	Negative
MSTRG.5543.18	SDF4	AKAP8L	K562	23.9188	3.67277e-05	Negative
MSTRG.40141.13	MAP2K7	AKAP8L	K562	23.9078	3.68914e-05	Negative
ENST00000375143.6	PPT2	AKAP8L	K562	-23.8956	3.70691e-05	Positive
ENST00000676266.1	VARS2	AKAP8L	K562	23.8749	3.74626e-05	Negative
MSTRG.58403.12	BCL6	AKAP8L	K562	23.8695	3.74937e-05	Negative
MSTRG.5543.24	SDF4	AKAP8L	K562	23.8434	3.79006e-05	Negative
MSTRG.36115.71	TAF15	AKAP8L	K562	23.8393	3.79006e-05	Negative
MSTRG.58403.5	BCL6	AKAP8L	K562	23.839	3.79006e-05	Negative
MSTRG.32343.54	E4F1	AKAP8L	K562	-23.8222	3.82737e-05	Positive
MSTRG.42074.40	LENG8	AKAP8L	K562	23.8188	3.83499e-05	Negative
ENST00000553533.2	STAT6	AKAP8L	K562	-23.7805	3.92031e-05	Positive
MSTRG.48232.3	SPEG	AKAP8L	K562	23.7255	4.03066e-05	Negative
MSTRG.66267.18	MAN2A1	AKAP8L	K562	-23.7097	4.06755e-05	Positive
MSTRG.34759.20	AFG3L1P	AKAP8L	K562	-23.6761	4.12635e-05	Positive
MSTRG.36115.31	TAF15	AKAP8L	K562	23.6451	4.15978e-05	Negative
MSTRG.45037.11	CNNM4	AKAP8L	K562	23.6269	4.18763e-05	Negative
MSTRG.5543.59	UBE2J2	AKAP8L	K562	-23.5854	4.24826e-05	Positive
MSTRG.20543.60	ATN1	AKAP8L	K562	23.5266	4.37682e-05	Negative
MSTRG.37474.5	GGA3	AKAP8L	K562	23.4775	4.47435e-05	Negative
MSTRG.45037.5	CNNM4	AKAP8L	K562	23.4709	4.48656e-05	Negative
MSTRG.42074.13	LENG8	AKAP8L	K562	23.4693	4.48656e-05	Negative
MSTRG.33168.8	AC009093.11	AKAP8L	K562	-23.4642	4.48656e-05	Positive
MSTRG.20543.66	ATN1	AKAP8L	K562	23.4436	4.50771e-05	Negative
MSTRG.36115.141	TAF15	AKAP8L	K562	23.4348	4.51776e-05	Negative
MSTRG.51158.1	AP001347.1	AKAP8L	K562	-23.4318	4.51921e-05	Positive
ENST00000395523.5	PPT2	AKAP8L	K562	-23.425	4.53859e-05	Positive
MSTRG.42074.33	LENG8	AKAP8L	K562	23.4083	4.58798e-05	Negative
MSTRG.6754.10	NCDN	AKAP8L	K562	-23.3902	4.63639e-05	Positive
MSTRG.26688.25	DCUN1D2	AKAP8L	K562	-23.3662	4.67432e-05	Positive
MSTRG.53166.3	GRAP2	AKAP8L	K562	23.3608	4.6764e-05	Negative
MSTRG.48977.97	D2HGDH	AKAP8L	K562	23.3364	4.7441e-05	Negative
MSTRG.81049.13	CYHR1	AKAP8L	K562	23.309	4.81948e-05	Negative
MSTRG.34740.108	CPNE7	AKAP8L	K562	-23.3038	4.83343e-05	Positive
MSTRG.69456.28	PPT2-EGFL8	AKAP8L	K562	23.2891	4.88998e-05	Negative
MSTRG.9689.5	SMG5	AKAP8L	K562	23.249	5.00917e-05	Negative
MSTRG.53166.2	GRAP2	AKAP8L	K562	-23.2219	5.06075e-05	Positive
MSTRG.26669.16	ATP11A	AKAP8L	K562	-23.2134	5.06276e-05	Positive
MSTRG.42074.19	LENG8	AKAP8L	K562	23.1893	5.1393e-05	Negative
MSTRG.66267.3	MAN2A1	AKAP8L	K562	-23.1877	5.14256e-05	Positive
MSTRG.37596.16	TMC6	AKAP8L	K562	-23.184	5.14854e-05	Positive
MSTRG.66267.26	MAN2A1	AKAP8L	K562	-23.1312	5.29974e-05	Positive
MSTRG.66267.32	MAN2A1	AKAP8L	K562	-23.1143	5.35293e-05	Positive
MSTRG.52353.18	ARVCF	AKAP8L	K562	23.0862	5.46315e-05	Negative
MSTRG.84659.39	ABO	AKAP8L	K562	22.9974	5.89356e-05	Negative
MSTRG.68188.6	MGAT4B	AKAP8L	K562	22.9854	5.95108e-05	Negative
MSTRG.66267.5	MAN2A1	AKAP8L	K562	22.9803	5.97866e-05	Negative
MSTRG.88489.37	GABRE	AKAP8L	K562	22.9636	6.05194e-05	Negative
MSTRG.26123.14	MIR17HG	AKAP8L	K562	22.9534	6.09478e-05	Negative
MSTRG.16725.72	DNHD1	AKAP8L	K562	22.8986	6.35316e-05	Negative
MSTRG.84787.3	GPSM1	AKAP8L	K562	22.8789	6.45202e-05	Negative
MSTRG.16725.22	DNHD1	AKAP8L	K562	22.7956	6.90309e-05	Negative
MSTRG.68188.19	MGAT4B	AKAP8L	K562	22.7704	7.03917e-05	Negative
MSTRG.41621.42	DMPK	AKAP8L	K562	22.7143	7.36744e-05	Negative
MSTRG.36115.101	TAF15	AKAP8L	K562	22.6847	7.52509e-05	Negative
MSTRG.16725.58	DNHD1	AKAP8L	K562	22.6593	7.66096e-05	Negative
MSTRG.16725.42	DNHD1	AKAP8L	K562	22.5881	8.14653e-05	Negative
MSTRG.39834.9	REXO1	AKAP8L	K562	22.5778	8.20955e-05	Negative
MSTRG.58769.43	UVSSA	AKAP8L	K562	22.5431	8.45126e-05	Negative
MSTRG.53601.57	PPP6R2	AKAP8L	K562	22.5241	8.55841e-05	Negative
MSTRG.16725.15	DNHD1	AKAP8L	K562	22.5084	8.66863e-05	Negative
MSTRG.16725.38	DNHD1	AKAP8L	K562	22.4722	8.91716e-05	Negative
MSTRG.36602.4	TBKBP1	AKAP8L	K562	22.3294	0.000100892	Negative
MSTRG.18264.2	FRMD8	AKAP8L	K562	-16.5177	6.00851e-07	Positive
MSTRG.52448.4	PPM1F	AKAP8L	K562	-15.3343	6.58768e-06	Positive
ENST00000423777.7	ATF5	AKAP8L	K562	15.1752	3.61114e-08	Negative
MSTRG.47154.23	NCKAP1	AKAP8L	K562	14.4748	1.59469e-07	Negative
MSTRG.56582.3	PLXNA1	AKAP8L	K562	-14.4745	4.43462e-07	Positive
MSTRG.18789.11	RSF1	AKAP8L	K562	-14.4136	3.19636e-07	Positive
MSTRG.35799.55	NEK8	AKAP8L	K562	-14.2374	1.81466e-09	Positive
MSTRG.42113.27	PPP6R1	AKAP8L	K562	13.2751	1.61077e-05	Negative
MSTRG.42074.11	LENG8	AKAP8L	K562	13.1957	1.52132e-05	Negative
MSTRG.74332.6	YKT6	AKAP8L	K562	13.1806	1.7736e-06	Negative
ENST00000637915.1	CTSD	AKAP8L	K562	13.1598	2.82036e-06	Negative
MSTRG.32303.29	MAPK8IP3	AKAP8L	K562	13.0517	0.00206966	Negative
MSTRG.42074.15	LENG8	AKAP8L	K562	12.9594	1.38862e-05	Negative
MSTRG.5613.138	GNB1	AKAP8L	K562	-12.8515	0.0417542	Positive
MSTRG.75723.3	LRCH4	AKAP8L	K562	12.8402	1.36614e-05	Negative
MSTRG.36660.116	HOXB7	AKAP8L	K562	-12.4735	6.18122e-06	Positive
MSTRG.40905.14	AC005394.2	AKAP8L	K562	-12.4639	8.38055e-08	Positive
MSTRG.20543.69	ATN1	AKAP8L	K562	12.4235	3.02275e-05	Negative
ENST00000416165.6	BAHD1	AKAP8L	K562	12.3389	9.77893e-05	Negative
ENST00000409479.5	PGGHG	AKAP8L	K562	12.2368	1.02123e-05	Negative
MSTRG.16725.62	DNHD1	AKAP8L	K562	12.2084	0.0269243	Negative
MSTRG.14594.34	ADAMTS14	AKAP8L	K562	-12.1445	1.20749e-05	Positive
MSTRG.41823.2	ATF5	AKAP8L	K562	11.9897	1.87589e-05	Negative
MSTRG.53096.13	CDC42EP1	AKAP8L	K562	-11.9773	4.28626e-05	Positive
MSTRG.32247.16	CAPN15	AKAP8L	K562	-11.9545	3.03106e-05	Positive
ENST00000424901.5	AKT2	AKAP8L	K562	11.7377	0.000489072	Negative
MSTRG.40424.1	PRKACA	AKAP8L	K562	11.7212	0.00115913	Negative
MSTRG.84848.25	NSMF	AKAP8L	K562	-11.6375	1.9655e-05	Positive
MSTRG.49009.21	RBCK1	AKAP8L	K562	11.6234	0.000166497	Negative
MSTRG.32356.9	TBC1D24	AKAP8L	K562	11.5341	0.00741737	Negative
MSTRG.34673.12	SLC7A5	AKAP8L	K562	11.4817	7.60705e-05	Negative
MSTRG.20538.5	PTMS	AKAP8L	K562	11.4437	3.27163e-05	Negative
MSTRG.41621.14	DMPK	AKAP8L	K562	11.4306	8.43982e-05	Negative
MSTRG.51947.24	RRP1	AKAP8L	K562	11.288	4.83343e-05	Negative
MSTRG.53965.47	NR2C2	AKAP8L	K562	11.2793	5.75728e-05	Negative
MSTRG.6374.5	SELENON	AKAP8L	K562	-11.2641	0.0263828	Positive
MSTRG.53567.30	C22orf34	AKAP8L	K562	-11.2542	3.30274e-05	Positive
MSTRG.20543.46	ATN1	AKAP8L	K562	11.2082	1.9766e-05	Negative
MSTRG.75185.5	PTPN12	AKAP8L	K562	11.2025	0.0260798	Negative
MSTRG.56512.1	ZNF148	AKAP8L	K562	-11.189	3.34975e-05	Positive
MSTRG.47532.9	SLC39A10	AKAP8L	K562	-11.1666	0.000190245	Positive
MSTRG.45041.10	FAM178B	AKAP8L	K562	11.1058	0.000376559	Negative
MSTRG.47154.20	NCKAP1	AKAP8L	K562	10.9869	0.0186294	Negative
MSTRG.53836.14	MTMR14	AKAP8L	K562	10.9642	0.000214781	Negative
MSTRG.21582.1	HDAC7	AKAP8L	K562	10.8656	4.57165e-05	Negative
MSTRG.5543.65	UBE2J2	AKAP8L	K562	-10.8035	0.00269705	Positive
MSTRG.15192.7	HHEX	AKAP8L	K562	10.8031	4.94165e-05	Negative
MSTRG.41621.15	DMPK	AKAP8L	K562	10.7936	5.46126e-05	Negative
MSTRG.42074.46	LENG8	AKAP8L	K562	10.7668	5.1606e-05	Negative
MSTRG.37800.8	ASPSCR1	AKAP8L	K562	10.6375	0.000879926	Negative
MSTRG.42074.8	LENG8	AKAP8L	K562	10.6007	7.60276e-05	Negative
ENST00000487903.5	ATP11A	AKAP8L	K562	-10.5872	0.000646245	Positive
MSTRG.84781.45	EGFL7	AKAP8L	K562	-10.553	0.00235876	Positive
MSTRG.16378.34	PGGHG	AKAP8L	K562	10.5285	0.000378044	Negative
MSTRG.43967.8	EHBP1	AKAP8L	K562	-10.5191	0.000277882	Positive
MSTRG.16725.76	DNHD1	AKAP8L	K562	10.4953	0.0451728	Negative
MSTRG.47154.16	NCKAP1	AKAP8L	K562	10.4829	0.000579017	Negative
MSTRG.41573.72	PVR	AKAP8L	K562	-10.4439	0.0120694	Positive
MSTRG.15192.1	HHEX	AKAP8L	K562	-10.44	2.29764e-05	Positive
MSTRG.58213.9	KLHL24	AKAP8L	K562	10.4114	0.000150177	Negative
MSTRG.34740.25	CPNE7	AKAP8L	K562	-10.3777	0.000106175	Positive
MSTRG.32247.22	CAPN15	AKAP8L	K562	-10.3762	0.000350516	Positive
MSTRG.37800.15	ASPSCR1	AKAP8L	K562	10.3686	0.00194121	Negative
MSTRG.9657.12	CLK2	AKAP8L	K562	10.3587	0.00106576	Negative
MSTRG.41621.18	DMPK	AKAP8L	K562	10.3337	0.000221737	Negative
MSTRG.84958.71	BX890604.2	AKAP8L	K562	-10.3157	0.00072772	Positive
MSTRG.40424.3	PRKACA	AKAP8L	K562	10.2815	0.000145675	Negative
MSTRG.41621.59	DMPK	AKAP8L	K562	10.2773	0.000134028	Negative
MSTRG.17995.2	ZFP91-CNTF	AKAP8L	K562	-10.2498	0.000330042	Positive
MSTRG.41621.13	DMPK	AKAP8L	K562	10.2296	0.000144404	Negative
MSTRG.51158.7	AP001347.1	AKAP8L	K562	10.2272	0.00197291	Negative
MSTRG.39813.103	DAZAP1	AKAP8L	K562	-10.1873	0.000173633	Positive
MSTRG.85099.2	GS1-600G8.3	AKAP8L	K562	-10.169	0.000319378	Positive
MSTRG.45041.13	SEMA4C	AKAP8L	K562	10.1683	0.00144477	Negative
MSTRG.52988.24	TOM1	AKAP8L	K562	-10.0397	0.00136771	Positive
MSTRG.40666.62	GMIP	AKAP8L	K562	10.0376	0.000439073	Negative
MSTRG.41621.29	DMPK	AKAP8L	K562	10.0133	0.000227233	Negative
ENST00000508628.6	RNF213	AKAP8L	K562	-9.98596	0.0374425	Positive
MSTRG.40037.18	LONP1	AKAP8L	K562	9.94896	0.000457189	Negative
MSTRG.16725.91	DNHD1	AKAP8L	K562	-9.92719	0.00040713	Positive
MSTRG.5570.31	FAAP20	AKAP8L	K562	9.92387	0.000274128	Negative
MSTRG.41621.71	DMPK	AKAP8L	K562	9.91701	0.000354197	Negative
MSTRG.34740.28	CPNE7	AKAP8L	K562	-9.8791	0.000313116	Positive
MSTRG.81049.5	CYHR1	AKAP8L	K562	9.86319	3.19992e-06	Negative
MSTRG.58213.18	KLHL24	AKAP8L	K562	9.81895	0.000700822	Negative
ENST00000502280.5	CCNG2	AKAP8L	K562	9.81344	0.000955821	Negative
MSTRG.41621.69	DMPK	AKAP8L	K562	9.81006	0.000347864	Negative
MSTRG.37504.6	H3-3B	AKAP8L	K562	9.75335	0.00182613	Negative
MSTRG.32356.34	TBC1D24	AKAP8L	K562	9.70856	0.000542407	Negative
MSTRG.40260.16	PPAN-P2RY11	AKAP8L	K562	-9.67929	0.00130363	Positive
MSTRG.32247.17	CAPN15	AKAP8L	K562	-9.62635	0.000542407	Positive
MSTRG.37596.9	TMC6	AKAP8L	K562	-9.6243	0.0217349	Positive
MSTRG.18185.22	CCDC88B	AKAP8L	K562	9.56491	0.000703658	Negative
MSTRG.5613.147	GNB1	AKAP8L	K562	9.56031	0.0495766	Negative
MSTRG.40666.81	GMIP	AKAP8L	K562	9.5401	0.00125841	Negative
MSTRG.5543.74	UBE2J2	AKAP8L	K562	-9.49307	0.00148465	Positive
MSTRG.81049.32	CYHR1	AKAP8L	K562	9.44447	0.000727592	Negative
MSTRG.40905.10	AC005394.2	AKAP8L	K562	9.42682	0.001866	Negative
MSTRG.75708.27	PILRA	AKAP8L	K562	-9.3595	0.00250336	Positive
MSTRG.36660.130	HOXB7	AKAP8L	K562	9.35684	0.0148782	Negative
MSTRG.40037.37	LONP1	AKAP8L	K562	9.35377	0.000876077	Negative
MSTRG.32297.17	TELO2	AKAP8L	K562	9.29504	0.00424367	Negative
MSTRG.11114.7	PTPRVP	AKAP8L	K562	-9.27578	0.0332461	Positive
MSTRG.53096.9	CDC42EP1	AKAP8L	K562	-9.26636	0.00106416	Positive
MSTRG.80886.26	PTK2	AKAP8L	K562	-9.24518	0.0312786	Positive
MSTRG.84958.29	BX890604.2	AKAP8L	K562	-9.13838	0.00131236	Positive
MSTRG.53618.13	CHKB-CPT1B	AKAP8L	K562	9.05556	0.00503857	Negative
MSTRG.41621.10	DMPK	AKAP8L	K562	9.04432	0.0231247	Negative
MSTRG.47154.21	NCKAP1	AKAP8L	K562	8.95036	0.0392146	Negative
MSTRG.84659.26	ABO	AKAP8L	K562	-8.90871	0.00956543	Positive
MSTRG.37793.60	SIRT7	AKAP8L	K562	8.87411	0.00527793	Negative
MSTRG.41621.45	DMPK	AKAP8L	K562	8.80748	0.029171	Negative
MSTRG.52001.1	FAM207A	AKAP8L	K562	-8.7842	0.00263934	Positive
MSTRG.47532.14	SLC39A10	AKAP8L	K562	-8.73286	0.00370055	Positive
MSTRG.20538.33	LAG3	AKAP8L	K562	-8.63146	0.00343122	Positive
MSTRG.41621.19	DMPK	AKAP8L	K562	8.62995	0.018899	Negative
ENST00000487109.5	ABCA2	AKAP8L	K562	8.61931	0.0179159	Negative
ENST00000640254.2	STAT6	AKAP8L	K562	-8.6004	0.0364036	Positive
MSTRG.84958.74	BX890604.2	AKAP8L	K562	-8.51483	0.0309605	Positive
MSTRG.53601.10	PPP6R2	AKAP8L	K562	-8.47064	0.00490954	Positive
MSTRG.5543.60	UBE2J2	AKAP8L	K562	-8.44854	0.00854149	Positive
MSTRG.5613.144	GNB1	AKAP8L	K562	-8.43758	0.0101759	Positive
MSTRG.47532.10	SLC39A10	AKAP8L	K562	-8.42658	0.0117862	Positive
MSTRG.39779.41	PTBP1	AKAP8L	K562	8.41526	0.00946026	Negative
ENST00000566214.5	RHOT2	AKAP8L	K562	-8.39389	0.000452104	Positive
ENST00000513098.5	UBE2D3	AKAP8L	K562	-8.3811	8.16729e-06	Positive
MSTRG.56731.26	TMCC1	AKAP8L	K562	8.36192	0.034929	Negative
MSTRG.53618.39	CHKB-CPT1B	AKAP8L	K562	-8.32655	0.0071303	Positive
MSTRG.34055.35	NOL3	AKAP8L	K562	8.29099	0.0204822	Negative
MSTRG.37596.29	TMC6	AKAP8L	K562	-8.26485	0.0145948	Positive
MSTRG.81004.24	MROH1	AKAP8L	K562	8.23892	0.0105219	Negative
MSTRG.84810.14	ABCA2	AKAP8L	K562	-8.21515	0.0149141	Positive
MSTRG.83647.20	ANP32B	AKAP8L	K562	8.16901	0.0135907	Negative
MSTRG.81025.86	PLEC	AKAP8L	K562	8.154	0.0278374	Negative
MSTRG.16386.18	ANO9	AKAP8L	K562	8.15022	0.00755255	Negative
MSTRG.34809.37	PITPNA	AKAP8L	K562	-8.14001	0.0267116	Positive
ENST00000651176.1	STAT6	AKAP8L	K562	8.09859	0.0112494	Negative
MSTRG.84781.20	EGFL7	AKAP8L	K562	-8.04115	0.0117281	Positive
MSTRG.84958.46	BX890604.2	AKAP8L	K562	-8.04013	0.0278374	Positive
MSTRG.84810.5	ABCA2	AKAP8L	K562	7.97893	0.0120475	Negative
MSTRG.53601.17	PPP6R2	AKAP8L	K562	-7.89249	0.023952	Positive
MSTRG.74332.7	YKT6	AKAP8L	K562	7.84088	0.0148415	Negative
MSTRG.18571.5	RNF121	AKAP8L	K562	7.7876	0.0161809	Negative
MSTRG.81004.16	MROH1	AKAP8L	K562	7.78451	0.0182734	Negative
MSTRG.6792.30	SH3D21	AKAP8L	K562	-7.66972	0.025194	Positive
MSTRG.34055.74	NOL3	AKAP8L	K562	7.63837	0.0441275	Negative
MSTRG.5543.49	UBE2J2	AKAP8L	K562	7.57012	0.025319	Negative
MSTRG.48977.60	D2HGDH	AKAP8L	K562	-7.55475	0.0431931	Positive
MSTRG.5534.49	AGRN	AKAP8L	K562	7.52442	0.0251433	Negative
MSTRG.52352.26	COMT	AKAP8L	K562	-7.45034	0.0338666	Positive
MSTRG.58940.5	KIAA0232	AKAP8L	K562	-7.33838	0.0389039	Positive
MSTRG.53601.42	PPP6R2	AKAP8L	K562	-7.33735	0.0343307	Positive
MSTRG.40482.84	TPM4	AKAP8L	K562	7.28892	0.00106687	Negative
MSTRG.36046.50	ZNF207	AKAP8L	K562	-7.24065	0.0478585	Positive
MSTRG.53965.46	NR2C2	AKAP8L	K562	-7.21559	0.0489188	Positive
MSTRG.22071.32	STAT6	AKAP8L	K562	-7.19009	0.049952	Positive
MSTRG.47532.22	SLC39A10	AKAP8L	K562	7.08969	0.00167129	Negative
MSTRG.34055.65	NOL3	AKAP8L	K562	-7.08512	0.0421765	Positive
MSTRG.51690.13	DYRK1A	AKAP8L	K562	-7.04826	0.0457585	Positive
ENST00000558161.5	MAN2A2	AKAP8L	K562	6.80384	6.92949e-05	Negative
ENST00000449049.7	SHMT2	AKAP8L	K562	-6.78548	0.0347343	Positive
MSTRG.22071.16	STAT6	AKAP8L	K562	-6.63699	0.0310106	Positive
MSTRG.22072.39	SHMT2	AKAP8L	K562	6.59731	0.0254121	Negative
MSTRG.17917.38	SLC43A3	AKAP8L	K562	-6.41933	0.0140319	Positive
MSTRG.18344.81	RBM14-RBM4	AKAP8L	K562	-6.38493	2.70465e-07	Positive
MSTRG.37474.2	GGA3	AKAP8L	K562	6.37511	8.9276e-07	Negative
MSTRG.50994.2	ARFRP1	AKAP8L	K562	-6.32262	0.0378221	Positive
MSTRG.73336.34	ACTB	AKAP8L	K562	6.28536	0.0146146	Negative
ENST00000366425.4	GP1BB	AKAP8L	K562	5.82492	6.13707e-05	Negative
MSTRG.34730.36	ANKRD11	AKAP8L	K562	5.25849	0.0177804	Negative
ENST00000321233.10	ZNF207	AKAP8L	K562	5.236	0.0156732	Negative
MSTRG.36680.5	IGF2BP1	AKAP8L	K562	-5.21945	0.00120655	Positive
MSTRG.39779.59	PTBP1	AKAP8L	K562	5.21447	0.00072714	Negative
ENST00000586518.1	H3-3B	AKAP8L	K562	4.91429	0.000382667	Negative
MSTRG.18420.24	TCIRG1	AKAP8L	K562	4.891	0.0432482	Negative
ENST00000652576.1	DEK	AKAP8L	K562	-4.85654	0.000984106	Positive
ENST00000387314.1	MT-TF	AKAP8L	K562	-4.82363	0.0341697	Positive
ENST00000651992.1	DEK	AKAP8L	K562	-4.75326	2.28598e-05	Positive
MSTRG.77075.3	SLC4A2	AKAP8L	K562	4.74195	0.0344451	Negative
MSTRG.35799.101	TRAF4	AKAP8L	K562	4.73965	0.0209793	Negative
MSTRG.58940.14	KIAA0232	AKAP8L	K562	4.65752	0.002979	Negative
MSTRG.32522.3	MGRN1	AKAP8L	K562	4.54876	5.05605e-05	Negative
MSTRG.32522.6	MGRN1	AKAP8L	K562	4.52302	4.27923e-05	Negative
MSTRG.40905.8	AC005394.2	AKAP8L	K562	-4.51136	0.0185443	Positive
MSTRG.35027.2	DVL2	AKAP8L	K562	-4.45544	0.0228623	Positive
MSTRG.46023.16	PLEKHB2	AKAP8L	K562	-4.36399	0.000727213	Positive
MSTRG.42113.24	PPP6R1	AKAP8L	K562	4.27882	0.0112449	Negative
MSTRG.39865.3	OAZ1	AKAP8L	K562	4.23192	0.00027255	Negative
ENST00000561983.5	RHOT2	AKAP8L	K562	-4.17868	0.000810752	Positive
MSTRG.31304.4	SEMA7A	AKAP8L	K562	4.1596	0.0223908	Negative
MSTRG.14594.11	ADAMTS14	AKAP8L	K562	4.15171	0.00147806	Negative
MSTRG.18420.26	TCIRG1	AKAP8L	K562	4.10998	0.000513838	Negative
MSTRG.68874.7	DEK	AKAP8L	K562	-4.08408	0.00568623	Positive
MSTRG.39647.12	LINC01029	AKAP8L	K562	-4.00476	0.000210166	Positive
MSTRG.68874.10	DEK	AKAP8L	K562	-3.89799	0.0235412	Positive
MSTRG.5543.51	UBE2J2	AKAP8L	K562	3.88514	0.00656323	Negative
MSTRG.28253.32	SPTB	AKAP8L	K562	3.78642	0.00342103	Negative
MSTRG.52314.9	CLTCL1	AKAP8L	K562	-3.76252	0.02999	Positive
MSTRG.39647.63	LINC01029	AKAP8L	K562	-3.76245	0.0215834	Positive
ENST00000586054.2	OAZ1	AKAP8L	K562	3.71921	0.00278253	Negative
MSTRG.51000.2	TPD52L2	AKAP8L	K562	3.69302	0.0154295	Negative
MSTRG.5543.58	UBE2J2	AKAP8L	K562	3.64914	0.00133875	Negative
ENST00000449710.5	TRIB3	AKAP8L	K562	-3.61587	0.00907891	Positive
ENST00000556737.1	SHMT2	AKAP8L	K562	-3.52505	0.0480114	Positive
MSTRG.14473.13	HERC4	AKAP8L	K562	-3.47989	0.0421497	Positive
MSTRG.73262.16	MICALL2	AKAP8L	K562	3.35766	0.0052495	Negative
MSTRG.39647.38	LINC01029	AKAP8L	K562	-3.32061	0.0332597	Positive
MSTRG.41621.72	DMPK	AKAP8L	K562	-3.2467	0.0165337	Positive
MSTRG.51158.17	AP001347.1	AKAP8L	K562	-3.23659	0.0159203	Positive
MSTRG.41637.5	IGFL2-AS1	AKAP8L	K562	-3.21065	0.0284543	Positive
ENST00000555116.5	SHMT2	AKAP8L	K562	-3.18157	0.0322223	Positive
ENST00000561234.5	BAHD1	AKAP8L	K562	3.14648	0.049361	Negative
MSTRG.39647.10	LINC01029	AKAP8L	K562	-3.09483	0.0155205	Positive
MSTRG.11113.20	PTPN7	AKAP8L	K562	-3.08152	0.0156812	Positive
MSTRG.84781.50	EGFL7	AKAP8L	K562	-3.05105	0.0333961	Positive
MSTRG.32247.271	RHOT2	AKAP8L	K562	3.04676	0.00949356	Negative
MSTRG.84781.48	EGFL7	AKAP8L	K562	-3.01198	0.0135052	Positive
MSTRG.48929.103	ANKMY1	AKAP8L	K562	-2.97186	0.0163267	Positive
MSTRG.76703.27	HIPK2	AKAP8L	K562	2.9672	0.0174103	Negative
MSTRG.39806.3	GPX4	AKAP8L	K562	2.94035	0.0249374	Negative
MSTRG.18185.20	CCDC88B	AKAP8L	K562	2.9374	0.0250176	Negative
MSTRG.18258.5	AP000944.5	AKAP8L	K562	-2.90921	0.0340702	Positive
MSTRG.49902.5	PDRG1	AKAP8L	K562	2.89666	0.0299276	Negative
MSTRG.39647.37	LINC01029	AKAP8L	K562	-2.88043	0.0442632	Positive
MSTRG.40905.16	AC005394.2	AKAP8L	K562	-2.83843	0.0400362	Positive
MSTRG.85099.3	GS1-600G8.3	AKAP8L	K562	-2.78392	0.0186046	Positive
MSTRG.21972.7	HNRNPA1	APOBEC3C	K562	28.7829	2.12831e-06	Negative
MSTRG.20533.5	AC006064.6	APOBEC3C	K562	-28.6514	2.34264e-06	Positive
MSTRG.6515.45	RCC1	APOBEC3C	K562	28.1958	3.20356e-06	Negative
MSTRG.22051.40	AC117378.1	APOBEC3C	K562	28.0418	3.55061e-06	Negative
ENST00000392133.7	XRCC5	APOBEC3C	K562	27.7881	4.3518e-06	Negative
MSTRG.22051.46	AC117378.1	APOBEC3C	K562	-27.7299	4.53548e-06	Positive
MSTRG.22020.3	ESYT1	APOBEC3C	K562	27.7141	4.53548e-06	Negative
MSTRG.65464.10	RPS23	APOBEC3C	K562	-27.5089	5.36679e-06	Positive
MSTRG.85365.7	EIF2S3	APOBEC3C	K562	-27.3953	5.99441e-06	Positive
MSTRG.18629.3	HNRNPUL2-BSCL2	APOBEC3C	K562	27.3222	6.42504e-06	Negative
MSTRG.42149.5	EPN1	APOBEC3C	K562	27.2703	1.15896e-07	Negative
MSTRG.42316.7	TRIM28	APOBEC3C	K562	27.128	7.56428e-06	Negative
MSTRG.34203.32	AARS1	APOBEC3C	K562	27.1197	7.61211e-06	Negative
MSTRG.48582.14	NCL	APOBEC3C	K562	27.0223	8.28901e-06	Negative
MSTRG.18629.8	HNRNPUL2-BSCL2	APOBEC3C	K562	-26.9469	8.7676e-06	Positive
MSTRG.85896.93	RBM3	APOBEC3C	K562	-26.8927	9.18658e-06	Positive
MSTRG.68621.45	EEF1E1	APOBEC3C	K562	26.8741	9.18658e-06	Negative
ENST00000219782.10	MAZ	APOBEC3C	K562	26.8282	9.40566e-06	Negative
ENST00000352171.12	NRDC	APOBEC3C	K562	-26.7196	1.00918e-05	Positive
MSTRG.23390.36	CORO1C	APOBEC3C	K562	-26.7156	1.00918e-05	Positive
MSTRG.43933.2	CCT4	APOBEC3C	K562	-26.6943	1.01398e-05	Positive
MSTRG.9599.43	TPM3	APOBEC3C	K562	-26.6357	1.048e-05	Positive
MSTRG.6138.15	UBR4	APOBEC3C	K562	26.6075	1.07149e-05	Negative
MSTRG.84436.4	HSPA5	APOBEC3C	K562	-26.5983	1.07734e-05	Positive
MSTRG.12877.15	GDI2	APOBEC3C	K562	26.5207	1.13065e-05	Negative
MSTRG.40035.28	RPL36	APOBEC3C	K562	-26.4817	1.15037e-05	Positive
MSTRG.52587.35	SNRPD3	APOBEC3C	K562	-26.4362	1.19565e-05	Positive
MSTRG.22051.41	AC117378.1	APOBEC3C	K562	-26.4205	1.19657e-05	Positive
MSTRG.20528.24	GAPDH	APOBEC3C	K562	-26.3882	1.19975e-05	Positive
MSTRG.40035.20	RPL36	APOBEC3C	K562	-26.3856	1.19975e-05	Positive
MSTRG.6515.31	RCC1	APOBEC3C	K562	-26.2995	1.27157e-05	Positive
MSTRG.41618.4	SNRPD2	APOBEC3C	K562	26.228	1.32758e-05	Negative
MSTRG.48070.13	XRCC5	APOBEC3C	K562	-26.207	1.35195e-05	Positive
MSTRG.18629.47	HNRNPUL2-BSCL2	APOBEC3C	K562	26.1655	1.3916e-05	Negative
MSTRG.63606.13	NSUN2	APOBEC3C	K562	26.1604	1.39697e-05	Negative
MSTRG.22020.44	MYL6B	APOBEC3C	K562	-26.1529	1.40342e-05	Positive
MSTRG.22051.8	PTGES3	APOBEC3C	K562	26.1373	1.40388e-05	Negative
MSTRG.77890.19	SLC25A37	APOBEC3C	K562	26.1101	1.40388e-05	Negative
MSTRG.68185.14	CANX	APOBEC3C	K562	26.1005	1.40388e-05	Negative
MSTRG.18629.5	HNRNPUL2-BSCL2	APOBEC3C	K562	26.0969	1.40388e-05	Negative
MSTRG.53217.45	RANGAP1	APOBEC3C	K562	26.0854	1.40388e-05	Negative
MSTRG.17041.23	LDHC	APOBEC3C	K562	-26.0428	1.44702e-05	Positive
MSTRG.6971.31	YBX1	APOBEC3C	K562	26.0301	1.44702e-05	Negative
MSTRG.34809.107	PRPF8	APOBEC3C	K562	-26.0284	1.44702e-05	Positive
MSTRG.58921.9	MAN2B2	APOBEC3C	K562	26.0274	1.44702e-05	Negative
MSTRG.9584.4	ILF2	APOBEC3C	K562	26.0106	1.45694e-05	Negative
MSTRG.81006.18	BOP1	APOBEC3C	K562	25.9855	1.4781e-05	Negative
MSTRG.6462.16	STX12	APOBEC3C	K562	25.9702	1.48383e-05	Negative
MSTRG.85365.3	EIF2S3	APOBEC3C	K562	-25.9449	1.50471e-05	Positive
MSTRG.53207.12	SNU13	APOBEC3C	K562	-25.9154	1.52938e-05	Positive
MSTRG.29374.25	DYNC1H1	APOBEC3C	K562	25.9011	1.53515e-05	Negative
ENST00000478424.5	ARF1	APOBEC3C	K562	-25.8805	1.54803e-05	Positive
ENST00000529460.1	ATP5MG	APOBEC3C	K562	-25.8659	1.56222e-05	Positive
MSTRG.18629.9	HNRNPUL2-BSCL2	APOBEC3C	K562	25.8443	1.57889e-05	Negative
MSTRG.42113.27	PPP6R1	APOBEC3C	K562	25.8287	1.58616e-05	Negative
MSTRG.5534.20	AGRN	APOBEC3C	K562	-25.8138	1.60341e-05	Positive
MSTRG.73353.1	FSCN1	APOBEC3C	K562	25.8027	1.61867e-05	Negative
MSTRG.30362.12	PDIA3	APOBEC3C	K562	-25.7947	1.62693e-05	Positive
MSTRG.34203.28	AARS1	APOBEC3C	K562	25.7926	1.62693e-05	Negative
MSTRG.85828.44	ELK1	APOBEC3C	K562	-25.7669	1.6465e-05	Positive
MSTRG.17731.19	DGKZ	APOBEC3C	K562	-25.7603	1.65665e-05	Positive
MSTRG.21972.3	HNRNPA1	APOBEC3C	K562	25.7182	1.70886e-05	Negative
MSTRG.54888.1	TMA7	APOBEC3C	K562	25.6964	1.73051e-05	Negative
MSTRG.18629.49	HNRNPUL2-BSCL2	APOBEC3C	K562	25.6391	1.78738e-05	Negative
MSTRG.28438.7	ERH	APOBEC3C	K562	-25.5832	1.8418e-05	Positive
MSTRG.8057.14	AL359762.3	APOBEC3C	K562	-25.5742	1.84837e-05	Positive
MSTRG.77890.7	SLC25A37	APOBEC3C	K562	25.4524	1.99173e-05	Negative
MSTRG.35787.18	AC005726.1	APOBEC3C	K562	25.4519	1.99173e-05	Negative
MSTRG.18525.2	PPFIA1	APOBEC3C	K562	-25.4149	2.0293e-05	Positive
MSTRG.15395.122	SEC31B	APOBEC3C	K562	-25.3936	2.05227e-05	Positive
MSTRG.76606.12	NUP205	APOBEC3C	K562	25.388	2.05561e-05	Negative
MSTRG.48070.12	XRCC5	APOBEC3C	K562	25.3785	2.06231e-05	Negative
MSTRG.23290.3	RPL18AP3	APOBEC3C	K562	25.3707	2.06972e-05	Negative
MSTRG.22051.39	AC117378.1	APOBEC3C	K562	-25.3523	2.08584e-05	Positive
MSTRG.85990.68	GRIPAP1	APOBEC3C	K562	-25.3496	2.08584e-05	Positive
MSTRG.41666.5	CALM3	APOBEC3C	K562	-25.3336	2.10294e-05	Positive
ENST00000568282.1	MAZ	APOBEC3C	K562	-25.3275	2.11239e-05	Positive
MSTRG.6596.2	KHDRBS1	APOBEC3C	K562	25.2989	2.13405e-05	Negative
MSTRG.73022.20	SFT2D1	APOBEC3C	K562	-25.2947	2.13876e-05	Positive
MSTRG.85283.8	PDHA1	APOBEC3C	K562	-25.293	2.13876e-05	Positive
MSTRG.20543.4	TPI1	APOBEC3C	K562	25.2801	2.15786e-05	Negative
MSTRG.45041.23	FAM178B	APOBEC3C	K562	-25.2775	2.15786e-05	Positive
MSTRG.48070.5	XRCC5	APOBEC3C	K562	25.2432	2.22461e-05	Negative
MSTRG.36115.101	TAF15	APOBEC3C	K562	25.2294	2.2439e-05	Negative
MSTRG.69510.6	KIFC1	APOBEC3C	K562	25.2117	2.25939e-05	Negative
MSTRG.41666.4	CALM3	APOBEC3C	K562	25.2066	2.26528e-05	Negative
MSTRG.69510.16	KIFC1	APOBEC3C	K562	25.1491	2.33633e-05	Negative
MSTRG.66673.9	LMNB1	APOBEC3C	K562	25.1354	2.35414e-05	Negative
ENST00000544079.2	CCT4	APOBEC3C	K562	-25.1275	2.3646e-05	Positive
MSTRG.53258.56	SREBF2	APOBEC3C	K562	25.0884	2.3969e-05	Negative
MSTRG.40626.36	UBA52	APOBEC3C	K562	25.0763	2.40867e-05	Negative
MSTRG.6462.36	PPP1R8	APOBEC3C	K562	-25.0528	2.43292e-05	Positive
MSTRG.18627.41	LBHD1	APOBEC3C	K562	-25.0396	2.44619e-05	Positive
MSTRG.55993.19	RPL24	APOBEC3C	K562	-25.0228	2.46721e-05	Positive
MSTRG.51947.14	RRP1	APOBEC3C	K562	24.9799	2.53452e-05	Negative
MSTRG.44341.25	CCT7	APOBEC3C	K562	24.9597	2.55899e-05	Negative
MSTRG.36660.129	HOXB7	APOBEC3C	K562	-24.9388	2.55899e-05	Positive
MSTRG.18629.19	HNRNPUL2-BSCL2	APOBEC3C	K562	-24.9379	2.55899e-05	Positive
MSTRG.50128.26	RPN2	APOBEC3C	K562	-24.9257	2.57233e-05	Positive
MSTRG.17948.8	AP001931.2	APOBEC3C	K562	24.8649	2.62468e-05	Negative
ENST00000367380.9	PCMT1	APOBEC3C	K562	24.8606	2.63337e-05	Negative
MSTRG.84514.18	CIZ1	APOBEC3C	K562	-24.8084	2.72508e-05	Positive
MSTRG.66673.18	LMNB1	APOBEC3C	K562	24.7865	2.7626e-05	Negative
MSTRG.21914.5	ATP5MC2	APOBEC3C	K562	-24.7312	2.8306e-05	Positive
MSTRG.18629.58	HNRNPUL2-BSCL2	APOBEC3C	K562	-24.6864	2.90412e-05	Positive
MSTRG.41606.24	VASP	APOBEC3C	K562	-24.6448	2.97624e-05	Positive
MSTRG.41985.86	MYADM	APOBEC3C	K562	-24.6105	3.04229e-05	Positive
MSTRG.40664.36	AC011448.1	APOBEC3C	K562	-24.595	3.04803e-05	Positive
ENST00000644652.1	CHD4	APOBEC3C	K562	24.591	3.05715e-05	Negative
MSTRG.85826.4	UBA1	APOBEC3C	K562	-24.5761	3.08744e-05	Positive
MSTRG.36115.34	TAF15	APOBEC3C	K562	24.5041	3.21101e-05	Negative
MSTRG.85826.14	UBA1	APOBEC3C	K562	24.4889	3.21857e-05	Negative
MSTRG.44090.13	ACTR2	APOBEC3C	K562	24.484	3.22317e-05	Negative
MSTRG.36115.20	TAF15	APOBEC3C	K562	24.4828	3.22317e-05	Negative
MSTRG.76606.13	NUP205	APOBEC3C	K562	24.4739	3.22317e-05	Negative
MSTRG.52787.1	UQCR10	APOBEC3C	K562	24.4394	3.2705e-05	Negative
MSTRG.10519.44	SMG7	APOBEC3C	K562	24.3888	3.34941e-05	Negative
MSTRG.18392.1	NDUFV1	APOBEC3C	K562	-24.3876	3.34941e-05	Positive
MSTRG.40307.33	PRKCSH	APOBEC3C	K562	-24.3773	3.36151e-05	Positive
MSTRG.6515.21	RCC1	APOBEC3C	K562	-24.3532	3.38717e-05	Positive
MSTRG.85826.21	UBA1	APOBEC3C	K562	24.3503	3.39037e-05	Negative
MSTRG.58316.11	RFC4	APOBEC3C	K562	-24.3326	3.42568e-05	Positive
MSTRG.76994.50	PDIA4	APOBEC3C	K562	-24.315	3.4368e-05	Positive
MSTRG.53207.8	SNU13	APOBEC3C	K562	-24.3105	3.44054e-05	Positive
MSTRG.76496.7	COPG2	APOBEC3C	K562	-24.2812	3.49728e-05	Positive
ENST00000629496.3	DDX3X	APOBEC3C	K562	24.2736	3.50798e-05	Negative
MSTRG.12877.25	GDI2	APOBEC3C	K562	-24.2714	3.50798e-05	Positive
MSTRG.88557.56	GDI1	APOBEC3C	K562	-24.197	3.64725e-05	Positive
MSTRG.41606.9	VASP	APOBEC3C	K562	24.1769	3.69052e-05	Negative
MSTRG.12877.28	GDI2	APOBEC3C	K562	-24.1449	3.75066e-05	Positive
MSTRG.23130.3	TMPO	APOBEC3C	K562	24.1139	3.82504e-05	Negative
MSTRG.6515.24	RCC1	APOBEC3C	K562	-24.1113	3.82504e-05	Positive
MSTRG.6140.11	SLC66A1	APOBEC3C	K562	24.0885	3.88436e-05	Negative
MSTRG.16982.15	C11orf58	APOBEC3C	K562	-24.0703	3.89973e-05	Positive
MSTRG.39808.48	CIRBP	APOBEC3C	K562	24.0686	3.89973e-05	Negative
MSTRG.5534.17	AGRN	APOBEC3C	K562	24.0164	4.02238e-05	Negative
MSTRG.85826.11	UBA1	APOBEC3C	K562	24.0013	4.05391e-05	Negative
ENST00000431368.5	OSBP2	APOBEC3C	K562	23.9705	4.11285e-05	Negative
MSTRG.53918.45	NUP210	APOBEC3C	K562	23.9438	4.20225e-05	Negative
MSTRG.36660.125	HOXB7	APOBEC3C	K562	23.9428	4.20244e-05	Negative
MSTRG.53918.61	NUP210	APOBEC3C	K562	-23.9138	4.28032e-05	Positive
MSTRG.29374.4	DYNC1H1	APOBEC3C	K562	-23.9125	4.28032e-05	Positive
MSTRG.53918.21	NUP210	APOBEC3C	K562	23.89	4.33035e-05	Negative
MSTRG.41370.23	BLVRB	APOBEC3C	K562	-23.8554	4.43009e-05	Positive
MSTRG.37948.9	SMCHD1	APOBEC3C	K562	-23.8477	4.44213e-05	Positive
ENST00000645589.1	DDX3X	APOBEC3C	K562	-23.8371	4.47068e-05	Positive
MSTRG.6401.1	CD52	APOBEC3C	K562	-23.8204	4.51449e-05	Positive
MSTRG.88489.8	GABRE	APOBEC3C	K562	-23.7826	4.58795e-05	Positive
MSTRG.73353.6	FSCN1	APOBEC3C	K562	23.78	4.58931e-05	Negative
MSTRG.56810.32	CDV3	APOBEC3C	K562	23.7654	4.61672e-05	Negative
MSTRG.18581.3	INPPL1	APOBEC3C	K562	23.7448	4.67079e-05	Negative
MSTRG.85826.15	UBA1	APOBEC3C	K562	23.7339	4.68837e-05	Negative
MSTRG.37948.18	SMCHD1	APOBEC3C	K562	23.7172	4.7087e-05	Negative
MSTRG.23511.10	TRAFD1	APOBEC3C	K562	-23.6701	4.78049e-05	Positive
MSTRG.69510.5	KIFC1	APOBEC3C	K562	23.6661	4.7873e-05	Negative
MSTRG.73353.5	FSCN1	APOBEC3C	K562	23.6544	4.81321e-05	Negative
MSTRG.16409.3	CD151	APOBEC3C	K562	-23.6424	4.83573e-05	Positive
MSTRG.39808.77	CIRBP	APOBEC3C	K562	23.6119	4.90115e-05	Negative
MSTRG.41343.4	FBL	APOBEC3C	K562	-23.6075	4.90581e-05	Positive
MSTRG.15395.35	SEC31B	APOBEC3C	K562	23.6013	4.90581e-05	Negative
MSTRG.69510.7	KIFC1	APOBEC3C	K562	23.5903	4.90846e-05	Negative
MSTRG.85365.2	EIF2S3	APOBEC3C	K562	-23.5684	4.95201e-05	Positive
MSTRG.41072.13	GPI	APOBEC3C	K562	23.5667	4.95311e-05	Negative
MSTRG.39875.10	TIMM13	APOBEC3C	K562	-23.5595	4.96518e-05	Positive
MSTRG.85828.59	UXT	APOBEC3C	K562	-23.5423	4.99363e-05	Positive
MSTRG.18360.4	GSTP1	APOBEC3C	K562	23.5358	4.99446e-05	Negative
MSTRG.81006.15	BOP1	APOBEC3C	K562	23.5228	5.03122e-05	Negative
MSTRG.20533.23	AC006064.6	APOBEC3C	K562	23.5143	5.0424e-05	Negative
MSTRG.73022.8	SFT2D1	APOBEC3C	K562	23.5045	5.04973e-05	Negative
MSTRG.20538.14	PTMS	APOBEC3C	K562	23.5028	5.04973e-05	Negative
MSTRG.22051.4	PTGES3	APOBEC3C	K562	23.5009	5.04973e-05	Negative
MSTRG.83647.17	ANP32B	APOBEC3C	K562	23.4955	5.04973e-05	Negative
MSTRG.26992.24	BCL2L2-PABPN1	APOBEC3C	K562	23.4927	5.04973e-05	Negative
MSTRG.6138.6	UBR4	APOBEC3C	K562	23.48	5.07516e-05	Negative
MSTRG.34203.34	AARS1	APOBEC3C	K562	23.4798	5.07516e-05	Negative
MSTRG.10519.32	SMG7	APOBEC3C	K562	23.4798	5.07516e-05	Negative
MSTRG.34203.47	AARS1	APOBEC3C	K562	23.478	5.07544e-05	Negative
MSTRG.19830.41	AP001267.5	APOBEC3C	K562	23.4729	5.08349e-05	Negative
MSTRG.76727.42	NDUFB2	APOBEC3C	K562	23.4703	5.08979e-05	Negative
MSTRG.37948.11	SMCHD1	APOBEC3C	K562	23.4677	5.09561e-05	Negative
MSTRG.75149.4	MDH2	APOBEC3C	K562	23.4472	5.13262e-05	Negative
MSTRG.41272.8	PSMD8	APOBEC3C	K562	23.4362	5.15736e-05	Negative
MSTRG.54248.15	RPL15	APOBEC3C	K562	-23.4232	5.18543e-05	Positive
ENST00000565075.5	RAB11A	APOBEC3C	K562	23.4154	5.19466e-05	Negative
MSTRG.87695.6	NDUFA1	APOBEC3C	K562	-23.3891	5.27301e-05	Positive
MSTRG.42149.10	EPN1	APOBEC3C	K562	-23.3847	5.27981e-05	Positive
MSTRG.40626.33	UBA52	APOBEC3C	K562	23.3639	5.31028e-05	Negative
MSTRG.85828.4	Z84466.1	APOBEC3C	K562	23.3622	5.3118e-05	Negative
ENST00000373931.8	PPP1R8	APOBEC3C	K562	-23.3073	5.4858e-05	Positive
MSTRG.40035.54	RPL36	APOBEC3C	K562	-23.3035	5.48785e-05	Positive
MSTRG.36115.83	TAF15	APOBEC3C	K562	23.3	5.50094e-05	Negative
MSTRG.40344.94	TNPO2	APOBEC3C	K562	-23.2835	5.55003e-05	Positive
MSTRG.20533.4	AC006064.6	APOBEC3C	K562	23.2716	5.57334e-05	Negative
MSTRG.84850.16	DPH7	APOBEC3C	K562	23.2663	5.58675e-05	Negative
MSTRG.41287.42	HNRNPL	APOBEC3C	K562	-23.2655	5.58675e-05	Positive
ENST00000567958.5	PSMD7	APOBEC3C	K562	-23.2377	5.66197e-05	Positive
MSTRG.6542.5	SRSF4	APOBEC3C	K562	23.2247	5.69737e-05	Negative
MSTRG.68621.42	EEF1E1-BLOC1S5	APOBEC3C	K562	23.2117	5.74151e-05	Negative
MSTRG.16381.81	PKP3	APOBEC3C	K562	-23.1969	5.78181e-05	Positive
MSTRG.32243.15	NME4	APOBEC3C	K562	23.1859	5.81272e-05	Negative
MSTRG.55846.54	CPOX	APOBEC3C	K562	23.1813	5.82391e-05	Negative
MSTRG.34203.27	AARS1	APOBEC3C	K562	23.1813	5.82391e-05	Negative
MSTRG.34203.10	AARS1	APOBEC3C	K562	23.1685	5.87596e-05	Negative
MSTRG.76693.19	LUC7L2	APOBEC3C	K562	-23.1522	5.91265e-05	Positive
MSTRG.63606.6	NSUN2	APOBEC3C	K562	-23.1514	5.91265e-05	Positive
MSTRG.76773.24	SSBP1	APOBEC3C	K562	-23.0889	6.07662e-05	Positive
MSTRG.34203.41	AARS1	APOBEC3C	K562	23.088	6.07662e-05	Negative
MSTRG.37144.93	CCDC47	APOBEC3C	K562	23.0802	6.10803e-05	Negative
MSTRG.85081.6	TMSB4X	APOBEC3C	K562	23.0765	6.11638e-05	Negative
ENST00000332127.8	ZC3H11A	APOBEC3C	K562	23.0453	6.22979e-05	Negative
MSTRG.44341.8	CCT7	APOBEC3C	K562	23.0242	6.31965e-05	Negative
MSTRG.15395.157	AL133352.1	APOBEC3C	K562	23.0196	6.34256e-05	Negative
MSTRG.53918.88	NUP210	APOBEC3C	K562	23.0007	6.43659e-05	Negative
MSTRG.39808.70	CIRBP	APOBEC3C	K562	22.9323	6.76759e-05	Negative
ENST00000638617.1	AC004922.1	APOBEC3C	K562	22.8966	6.95742e-05	Negative
MSTRG.69560.41	ILRUN	APOBEC3C	K562	22.8837	7.02285e-05	Negative
MSTRG.20543.7	LRRC23	APOBEC3C	K562	22.8679	7.12073e-05	Negative
MSTRG.69492.8	SLC39A7	APOBEC3C	K562	22.8619	7.14935e-05	Negative
MSTRG.20543.5	TPI1	APOBEC3C	K562	22.8181	7.35431e-05	Negative
MSTRG.88525.42	SSR4	APOBEC3C	K562	22.8132	7.38866e-05	Negative
MSTRG.26992.18	BCL2L2-PABPN1	APOBEC3C	K562	22.7595	7.70418e-05	Negative
MSTRG.41453.83	AC006486.1	APOBEC3C	K562	22.7238	7.90779e-05	Negative
MSTRG.66866.11	SKP1	APOBEC3C	K562	22.583	8.79556e-05	Negative
MSTRG.34203.24	AARS1	APOBEC3C	K562	22.4354	9.95762e-05	Negative
MSTRG.21973.4	COPZ1	APOBEC3C	K562	21.6622	0.000205202	Negative
MSTRG.26309.8	TM9SF2	APOBEC3C	K562	21.6213	0.000213036	Negative
ENST00000401558.7	XPO1	APOBEC3C	K562	16.9007	9.37352e-10	Negative
MSTRG.18264.2	FRMD8	APOBEC3C	K562	-16.3174	1.34528e-06	Positive
MSTRG.7265.8	NRDC	APOBEC3C	K562	-16.0648	3.47542e-08	Positive
MSTRG.43918.29	XPO1	APOBEC3C	K562	-15.936	7.53451e-09	Positive
MSTRG.20533.47	CHD4	APOBEC3C	K562	-15.4145	8.80219e-05	Positive
MSTRG.36749.32	LRRC59	APOBEC3C	K562	15.2848	4.37934e-07	Negative
MSTRG.36660.91	HOXB7	APOBEC3C	K562	-15.0997	1.91493e-07	Positive
MSTRG.9599.56	TPM3	APOBEC3C	K562	-15.0765	1.26032e-07	Positive
MSTRG.72853.7	TMEM181	APOBEC3C	K562	14.8736	1.38313e-07	Negative
MSTRG.36219.28	LASP1	APOBEC3C	K562	-14.854	1.11529e-07	Positive
ENST00000379412.9	LDHA	APOBEC3C	K562	14.7924	2.79545e-07	Negative
ENST00000674920.1	ATF4	APOBEC3C	K562	-14.7417	0.00319671	Positive
MSTRG.54924.25	RHOA	APOBEC3C	K562	14.6277	0.00400058	Negative
MSTRG.36387.29	STAT5A	APOBEC3C	K562	-14.3759	2.79545e-07	Positive
ENST00000519004.5	PABPC1	APOBEC3C	K562	14.2674	0.000487464	Negative
MSTRG.22020.10	ESYT1	APOBEC3C	K562	-14.1632	7.93016e-07	Positive
ENST00000550050.5	CD63	APOBEC3C	K562	-14.0437	8.20222e-07	Positive
MSTRG.72892.7	IGF2R	APOBEC3C	K562	13.9774	1.1387e-06	Negative
MSTRG.64578.16	HMGCS1	APOBEC3C	K562	-13.8685	4.3518e-06	Positive
MSTRG.43933.6	CCT4	APOBEC3C	K562	-13.7954	0.0343253	Positive
MSTRG.41072.14	GPI	APOBEC3C	K562	-13.7305	2.54192e-06	Positive
MSTRG.33214.8	AC093512.2	APOBEC3C	K562	13.6252	0.000119642	Negative
MSTRG.21973.15	COPZ1	APOBEC3C	K562	-13.5819	5.04973e-05	Positive
MSTRG.41272.15	PSMD8	APOBEC3C	K562	13.4069	2.99357e-06	Negative
MSTRG.21983.59	CD63	APOBEC3C	K562	-13.3429	2.67574e-06	Positive
MSTRG.41896.14	ETFB	APOBEC3C	K562	13.2064	3.02184e-06	Negative
MSTRG.60022.22	OCIAD1	APOBEC3C	K562	13.1928	1.37313e-05	Negative
MSTRG.21703.1	TUBA1A	APOBEC3C	K562	-13.1138	3.36625e-06	Positive
MSTRG.32317.4	RPS2	APOBEC3C	K562	13.1059	5.53761e-06	Negative
MSTRG.71911.25	HDDC2	APOBEC3C	K562	13.0856	1.81336e-05	Negative
MSTRG.36115.24	TAF15	APOBEC3C	K562	13.0257	1.00847e-05	Negative
MSTRG.33214.9	AC093512.2	APOBEC3C	K562	12.9809	4.89578e-05	Negative
MSTRG.42074.11	LENG8	APOBEC3C	K562	12.8711	1.99173e-05	Negative
MSTRG.18629.56	HNRNPUL2-BSCL2	APOBEC3C	K562	-12.8695	5.79626e-05	Positive
MSTRG.21973.16	COPZ1	APOBEC3C	K562	-12.8448	1.40388e-05	Positive
MSTRG.37606.13	BIRC5	APOBEC3C	K562	12.7984	2.40574e-05	Negative
MSTRG.36115.97	TAF15	APOBEC3C	K562	12.7968	5.18543e-05	Negative
MSTRG.9671.4	DAP3	APOBEC3C	K562	12.7252	6.82127e-06	Negative
MSTRG.12518.3	HNRNPU	APOBEC3C	K562	12.7221	3.21101e-05	Negative
MSTRG.42074.15	LENG8	APOBEC3C	K562	12.7213	1.81336e-05	Negative
MSTRG.64578.24	HMGCS1	APOBEC3C	K562	-12.7135	1.26708e-05	Positive
ENST00000377982.8	ACTR2	APOBEC3C	K562	12.6907	0.01661	Negative
MSTRG.18525.13	PPFIA1	APOBEC3C	K562	12.6234	8.13712e-06	Negative
MSTRG.40035.19	RPL36	APOBEC3C	K562	12.5892	8.96683e-06	Negative
MSTRG.55846.51	CPOX	APOBEC3C	K562	12.5592	1.24491e-05	Negative
MSTRG.54248.10	RPL15	APOBEC3C	K562	12.4854	4.15766e-05	Negative
MSTRG.19830.19	AP001267.5	APOBEC3C	K562	12.458	6.10474e-05	Negative
MSTRG.17769.1	NDUFS3	APOBEC3C	K562	12.4064	2.81597e-05	Negative
MSTRG.26992.15	BCL2L2-PABPN1	APOBEC3C	K562	12.3773	3.43166e-05	Negative
MSTRG.28438.2	ERH	APOBEC3C	K562	12.3674	0.000372639	Negative
MSTRG.12518.6	HNRNPU	APOBEC3C	K562	12.3325	8.70936e-07	Negative
MSTRG.7106.1	GPBP1L1	APOBEC3C	K562	12.3094	0.000230874	Negative
MSTRG.42074.46	LENG8	APOBEC3C	K562	12.1148	1.934e-05	Negative
MSTRG.76773.17	SSBP1	APOBEC3C	K562	12.0402	2.55899e-05	Negative
MSTRG.40664.25	AC011448.1	APOBEC3C	K562	12.0054	1.78738e-05	Negative
MSTRG.54872.21	MAP4	APOBEC3C	K562	11.9902	2.81659e-05	Negative
ENST00000675881.1	LMNA	APOBEC3C	K562	11.8932	0.000273657	Negative
ENST00000523966.5	SKP1	APOBEC3C	K562	11.862	2.94774e-07	Negative
MSTRG.84436.2	HSPA5	APOBEC3C	K562	-11.8339	2.26528e-05	Positive
MSTRG.36209.11	PSMB3	APOBEC3C	K562	11.7846	2.57233e-05	Negative
MSTRG.49081.34	PTPRA	APOBEC3C	K562	-11.7585	4.57801e-05	Positive
MSTRG.6903.6	SMAP2	APOBEC3C	K562	11.6857	3.36457e-05	Negative
MSTRG.39808.47	CIRBP	APOBEC3C	K562	11.6471	0.0229642	Negative
MSTRG.64578.18	HMGCS1	APOBEC3C	K562	-11.6147	2.81659e-05	Positive
MSTRG.34714.34	APRT	APOBEC3C	K562	11.6062	2.8624e-05	Negative
ENST00000409760.1	VAMP8	APOBEC3C	K562	11.5811	2.92393e-05	Negative
MSTRG.42074.8	LENG8	APOBEC3C	K562	11.5044	4.70484e-05	Negative
MSTRG.77268.14	NCAPG2	APOBEC3C	K562	11.4613	0.0105445	Negative
MSTRG.52587.10	SNRPD3	APOBEC3C	K562	11.4085	0.0460221	Negative
MSTRG.51797.6	BRWD1	APOBEC3C	K562	11.3563	3.64725e-05	Negative
MSTRG.44207.4	SNRPG	APOBEC3C	K562	-11.2969	4.83302e-05	Positive
MSTRG.36115.141	TAF15	APOBEC3C	K562	11.26	4.03024e-05	Negative
ENST00000665872.1	SETD5	APOBEC3C	K562	11.2369	0.000157116	Negative
MSTRG.8057.3	AL359762.3	APOBEC3C	K562	11.2325	4.84141e-05	Negative
MSTRG.76773.16	SSBP1	APOBEC3C	K562	11.1698	5.51965e-05	Negative
MSTRG.76693.34	LUC7L2	APOBEC3C	K562	11.1012	4.78532e-05	Negative
MSTRG.26992.19	BCL2L2-PABPN1	APOBEC3C	K562	11.0969	4.82479e-05	Negative
ENST00000436115.6	NDUFS7	APOBEC3C	K562	-11.0805	0.00147856	Positive
MSTRG.57615.1	KPNA4	APOBEC3C	K562	11.0618	5.52741e-05	Negative
MSTRG.53156.29	MIEF1	APOBEC3C	K562	11.0123	5.28147e-05	Negative
MSTRG.81038.47	CYC1	APOBEC3C	K562	10.9903	0.000153372	Negative
MSTRG.69421.36	PRRC2A	APOBEC3C	K562	10.9466	0.003043	Negative
MSTRG.76693.37	LUC7L2	APOBEC3C	K562	10.8795	8.32725e-05	Negative
MSTRG.36660.33	HOXB7	APOBEC3C	K562	-10.8705	9.40566e-06	Positive
MSTRG.12518.5	HNRNPU	APOBEC3C	K562	10.8289	0.0263234	Negative
MSTRG.69421.38	PRRC2A	APOBEC3C	K562	10.8117	0.00324175	Negative
MSTRG.14512.38	SRGN	APOBEC3C	K562	10.7914	8.6779e-05	Negative
MSTRG.18627.58	LBHD1	APOBEC3C	K562	-10.788	0.00443356	Positive
MSTRG.36660.95	HOXB7	APOBEC3C	K562	-10.7501	6.88605e-05	Positive
MSTRG.77268.13	NCAPG2	APOBEC3C	K562	10.7025	9.08215e-05	Negative
MSTRG.35799.55	NEK8	APOBEC3C	K562	-10.5612	1.77906e-12	Positive
MSTRG.64578.26	HMGCS1	APOBEC3C	K562	-10.5564	9.63716e-05	Positive
MSTRG.9599.34	TPM3	APOBEC3C	K562	-10.4362	0.000139616	Positive
MSTRG.37606.10	BIRC5	APOBEC3C	K562	-10.35	0.000348088	Positive
MSTRG.76693.29	LUC7L2	APOBEC3C	K562	10.324	0.000179477	Negative
MSTRG.58316.10	RFC4	APOBEC3C	K562	-10.3221	0.00036424	Positive
MSTRG.76773.30	SSBP1	APOBEC3C	K562	-10.3219	1.73655e-05	Positive
MSTRG.8057.13	AL359762.3	APOBEC3C	K562	10.2162	0.001213	Negative
MSTRG.32243.31	NME4	APOBEC3C	K562	10.1953	0.000611257	Negative
MSTRG.76693.15	LUC7L2	APOBEC3C	K562	10.1394	0.000347538	Negative
MSTRG.60764.2	SEC31A	APOBEC3C	K562	-10.0996	0.00447767	Positive
MSTRG.24065.116	CDK2AP1	APOBEC3C	K562	-10.0922	0.00359426	Positive
MSTRG.83647.20	ANP32B	APOBEC3C	K562	10.028	0.00222894	Negative
MSTRG.69551.12	NUDT3	APOBEC3C	K562	-10.0107	0.000324358	Positive
MSTRG.68185.2	CANX	APOBEC3C	K562	9.99484	4.16237e-11	Negative
MSTRG.6903.7	SMAP2	APOBEC3C	K562	-9.97112	0.0135451	Positive
MSTRG.49081.29	PTPRA	APOBEC3C	K562	-9.96824	0.00185497	Positive
MSTRG.23511.2	TRAFD1	APOBEC3C	K562	-9.96475	0.00140465	Positive
MSTRG.44994.7	SNRNP200	APOBEC3C	K562	-9.8858	0.0464685	Positive
ENST00000341756.10	MPC1	APOBEC3C	K562	9.87569	0.00108731	Negative
MSTRG.63452.7	NDUFS6	APOBEC3C	K562	9.8723	0.000873536	Negative
ENST00000621685.4	MPC1	APOBEC3C	K562	9.85442	0.000571923	Negative
MSTRG.81038.45	CYC1	APOBEC3C	K562	9.85253	6.65446e-05	Negative
MSTRG.37948.38	SMCHD1	APOBEC3C	K562	9.85184	0.0360224	Negative
ENST00000391769.2	MYADM	APOBEC3C	K562	-9.79992	0.00128431	Positive
MSTRG.41841.1	NR1H2	APOBEC3C	K562	9.78353	0.000740273	Negative
ENST00000594309.5	FBL	APOBEC3C	K562	9.75036	0.00367622	Negative
MSTRG.88529.40	ARHGAP4	APOBEC3C	K562	9.72565	0.0117626	Negative
MSTRG.6971.5	YBX1	APOBEC3C	K562	9.65915	0.0351498	Negative
MSTRG.33197.9	MVP	APOBEC3C	K562	-9.61806	5.81669e-05	Positive
MSTRG.54432.6	CRTAP	APOBEC3C	K562	-9.56409	0.00083909	Positive
MSTRG.76250.7	NDUFA5	APOBEC3C	K562	-9.47879	0.00106903	Positive
ENST00000643829.1	DYNC1H1	APOBEC3C	K562	-9.44279	0.0139399	Positive
ENST00000541002.7	CDK2AP1	APOBEC3C	K562	-9.42938	0.0417882	Positive
MSTRG.53156.27	MIEF1	APOBEC3C	K562	9.39542	0.00139719	Negative
MSTRG.55846.44	CPOX	APOBEC3C	K562	-9.36013	0.0221511	Positive
MSTRG.17041.3	LDHC	APOBEC3C	K562	-9.33255	0.0301056	Positive
MSTRG.40314.22	ELOF1	APOBEC3C	K562	9.32482	0.00139956	Negative
MSTRG.54959.7	CACNA2D2	APOBEC3C	K562	9.32352	0.00168304	Negative
MSTRG.38092.7	AP005263.1	APOBEC3C	K562	-9.27744	0.00132404	Positive
MSTRG.34203.21	AARS1	APOBEC3C	K562	9.2749	0.00174681	Negative
MSTRG.32235.3	UBE2I	APOBEC3C	K562	9.25152	0.0480362	Negative
ENST00000422373.5	FLNA	APOBEC3C	K562	-9.1511	0.0139841	Positive
MSTRG.76693.30	LUC7L2	APOBEC3C	K562	9.02066	0.0025975	Negative
MSTRG.9479.1	PSMB4	APOBEC3C	K562	8.9708	7.08748e-07	Negative
MSTRG.18629.14	HNRNPUL2-BSCL2	APOBEC3C	K562	8.96053	0.00712418	Negative
MSTRG.6542.7	SRSF4	APOBEC3C	K562	8.9325	0.0220103	Negative
MSTRG.37606.11	BIRC5	APOBEC3C	K562	-8.91563	0.00451009	Positive
ENST00000566897.6	AC093512.2	APOBEC3C	K562	-8.91424	0.00967017	Positive
MSTRG.84401.5	PSMB7	APOBEC3C	K562	-8.89031	0.00276244	Positive
ENST00000546172.7	NDUFS7	APOBEC3C	K562	8.77911	0.00403052	Negative
MSTRG.7162.17	CMPK1	APOBEC3C	K562	8.7111	0.0202978	Negative
MSTRG.69510.1	KIFC1	APOBEC3C	K562	8.66999	0.0406028	Negative
MSTRG.6533.45	EPB41	APOBEC3C	K562	8.66021	0.009192	Negative
ENST00000337003.4	ATP5MD	APOBEC3C	K562	8.65744	0.004853	Negative
MSTRG.33211.5	INO80E	APOBEC3C	K562	-8.63722	0.0242639	Positive
MSTRG.88529.36	ARHGAP4	APOBEC3C	K562	8.58463	0.0148471	Negative
MSTRG.77268.6	NCAPG2	APOBEC3C	K562	8.57151	0.0216569	Negative
MSTRG.34203.15	AARS1	APOBEC3C	K562	8.5577	0.012885	Negative
MSTRG.22020.36	MYL6B	APOBEC3C	K562	-8.55002	0.00985076	Positive
ENST00000420712.1	RPL37A	APOBEC3C	K562	-8.54819	0.0161224	Positive
ENST00000595856.5	NDUFA7	APOBEC3C	K562	-8.45091	0.0195803	Positive
MSTRG.76693.32	LUC7L2	APOBEC3C	K562	8.41923	0.0410814	Negative
MSTRG.51797.12	BRWD1	APOBEC3C	K562	8.38305	0.000138709	Negative
MSTRG.6140.4	MRTO4	APOBEC3C	K562	8.37017	0.00918629	Negative
ENST00000504124.5	PHB	APOBEC3C	K562	8.35261	7.61211e-06	Negative
MSTRG.88525.54	SSR4	APOBEC3C	K562	8.26178	0.0326154	Negative
MSTRG.28453.10	SRSF5	APOBEC3C	K562	8.25481	0.0139743	Negative
ENST00000543510.1	TMEM258	APOBEC3C	K562	8.24401	0.0221091	Negative
MSTRG.16381.23	IFITM2	APOBEC3C	K562	8.23711	0.0371067	Negative
MSTRG.50128.24	RPN2	APOBEC3C	K562	8.20457	0.0263255	Negative
MSTRG.57061.10	ATP1B3	APOBEC3C	K562	8.1778	0.0163746	Negative
MSTRG.20533.34	AC006064.6	APOBEC3C	K562	8.17697	0.0112352	Negative
MSTRG.69838.8	CUL7	APOBEC3C	K562	8.1699	0.0114555	Negative
MSTRG.66866.5	SKP1	APOBEC3C	K562	8.12248	0.015881	Negative
ENST00000644137.1	CHD4	APOBEC3C	K562	8.08762	0.00850768	Negative
MSTRG.40664.56	AC011448.1	APOBEC3C	K562	8.06024	0.0138639	Negative
ENST00000524439.5	C11orf58	APOBEC3C	K562	-8.0216	0.0150465	Positive
MSTRG.32243.10	NME4	APOBEC3C	K562	7.99352	0.015888	Negative
MSTRG.85990.66	GRIPAP1	APOBEC3C	K562	7.99194	0.0143445	Negative
MSTRG.55051.38	TKT	APOBEC3C	K562	-7.92614	1.81922e-10	Positive
ENST00000523782.6	DMTN	APOBEC3C	K562	7.91187	0.0181529	Negative
MSTRG.50128.22	RPN2	APOBEC3C	K562	7.85051	0.022892	Negative
MSTRG.33175.21	QPRT	APOBEC3C	K562	7.84319	0.0262557	Negative
ENST00000529640.5	UBXN1	APOBEC3C	K562	-7.74653	0.029091	Positive
MSTRG.6138.14	UBR4	APOBEC3C	K562	-7.74586	0.02459	Positive
MSTRG.6686.16	AK2	APOBEC3C	K562	7.72147	0.0129713	Negative
MSTRG.50128.16	RPN2	APOBEC3C	K562	7.71532	0.0156669	Negative
ENST00000645978.1	DYNC1H1	APOBEC3C	K562	-7.63541	0.0400651	Positive
MSTRG.84401.10	PSMB7	APOBEC3C	K562	-7.58832	0.00228721	Positive
ENST00000473500.5	NDUFB5	APOBEC3C	K562	-7.55024	0.048628	Positive
MSTRG.45200.81	MAP4K4	APOBEC3C	K562	-7.53837	0.0133057	Positive
ENST00000607266.5	CUTA	APOBEC3C	K562	-7.49263	1.06545e-06	Positive
MSTRG.38885.2	ATP5F1A	APOBEC3C	K562	-7.39939	0.0375523	Positive
MSTRG.43933.5	CCT4	APOBEC3C	K562	-7.38573	0.0237256	Positive
MSTRG.17744.5	CKAP5	APOBEC3C	K562	7.37521	0.00950657	Negative
MSTRG.42111.9	TNNT1	APOBEC3C	K562	-7.27647	0.0479826	Positive
MSTRG.37948.19	SMCHD1	APOBEC3C	K562	7.25907	0.029849	Negative
MSTRG.71911.24	HDDC2	APOBEC3C	K562	7.22809	0.0190342	Negative
MSTRG.22470.3	ZFC3H1	APOBEC3C	K562	-7.18507	0.00550907	Positive
ENST00000374231.8	UQCC2	APOBEC3C	K562	7.06747	0.00382436	Negative
MSTRG.15503.8	ATP5MD	APOBEC3C	K562	-6.84133	0.00308469	Positive
ENST00000642350.1	SMARCA4	APOBEC3C	K562	6.67121	3.21857e-05	Negative
MSTRG.60764.6	SEC31A	APOBEC3C	K562	-6.36217	0.0143824	Positive
MSTRG.68185.6	CANX	APOBEC3C	K562	-6.35721	0.00720727	Positive
MSTRG.68185.8	CANX	APOBEC3C	K562	-6.30136	0.00765051	Positive
MSTRG.42113.25	PPP6R1	APOBEC3C	K562	-6.2635	0.0224463	Positive
MSTRG.36982.35	TSPOAP1	APOBEC3C	K562	6.13954	0.00817217	Negative
MSTRG.53949.1	LSM3	APOBEC3C	K562	5.89677	0.00010462	Negative
MSTRG.50128.19	RPN2	APOBEC3C	K562	5.89404	0.00510748	Negative
MSTRG.85324.8	SMS	APOBEC3C	K562	-5.85389	0.0337452	Positive
MSTRG.86071.7	IQSEC2	APOBEC3C	K562	5.79513	0.000736318	Negative
MSTRG.79911.12	PABPC1	APOBEC3C	K562	-5.76515	0.00786764	Positive
MSTRG.54872.9	MAP4	APOBEC3C	K562	5.60351	0.00194479	Negative
ENST00000367925.5	UAP1	APOBEC3C	K562	5.56433	4.3518e-06	Negative
MSTRG.41279.14	ACTN4	APOBEC3C	K562	5.5592	0.014809	Negative
MSTRG.84401.3	PSMB7	APOBEC3C	K562	-5.43965	0.00101783	Positive
ENST00000643754.2	RPL11	APOBEC3C	K562	5.39682	0.00425492	Negative
MSTRG.72853.6	TMEM181	APOBEC3C	K562	5.36816	0.00252011	Negative
ENST00000367924.1	UAP1	APOBEC3C	K562	5.35658	1.40388e-05	Negative
MSTRG.10519.23	SMG7	APOBEC3C	K562	5.31141	0.00121195	Negative
MSTRG.55846.38	AC021660.3	APOBEC3C	K562	-5.23409	0.00397971	Positive
ENST00000599705.1	RPS16	APOBEC3C	K562	-5.14714	0.00033344	Positive
MSTRG.43918.28	XPO1	APOBEC3C	K562	5.1422	0.00302504	Negative
MSTRG.87289.5	BEX4	APOBEC3C	K562	-4.9486	0.0190082	Positive
MSTRG.86566.20	NONO	APOBEC3C	K562	4.94457	0.000738032	Negative
MSTRG.50128.25	RPN2	APOBEC3C	K562	-4.89948	0.000254933	Positive
MSTRG.16863.1	EIF4G2	APOBEC3C	K562	4.64421	0.00368811	Negative
MSTRG.72853.3	TMEM181	APOBEC3C	K562	-4.6432	0.00479979	Positive
ENST00000447751.5	GDI2	APOBEC3C	K562	4.63292	0.00113239	Negative
ENST00000644352.1	CHD4	APOBEC3C	K562	4.6087	0.00083722	Negative
MSTRG.63417.3	SDHA	APOBEC3C	K562	-4.58664	0.000610755	Positive
MSTRG.35799.101	TRAF4	APOBEC3C	K562	4.57903	0.00526093	Negative
ENST00000471642.6	DAP3	APOBEC3C	K562	4.51224	0.000464779	Negative
MSTRG.46903.5	HAT1	APOBEC3C	K562	4.46494	0.00151249	Negative
ENST00000449187.6	CALU	APOBEC3C	K562	4.35975	0.000965374	Negative
MSTRG.35787.5	AC005726.1	APOBEC3C	K562	4.33725	5.03925e-05	Negative
MSTRG.7162.2	CMPK1	APOBEC3C	K562	4.30026	0.0382888	Negative
ENST00000652678.1	CD59	APOBEC3C	K562	4.28247	0.0225126	Negative
MSTRG.51797.8	PSMG1	APOBEC3C	K562	4.20517	0.00122384	Negative
MSTRG.48092.1	RPL37A	APOBEC3C	K562	4.17098	0.00218941	Negative
ENST00000307377.12	GLB1	APOBEC3C	K562	-4.16222	0.0331546	Positive
ENST00000249786.8	SERF2	APOBEC3C	K562	4.15344	0.00266882	Negative
MSTRG.18622.29	EML3	APOBEC3C	K562	-4.14634	0.00686192	Positive
ENST00000440279.7	CUTA	APOBEC3C	K562	-4.14253	0.00103537	Positive
ENST00000563012.1	MAZ	APOBEC3C	K562	-4.11242	0.0172158	Positive
MSTRG.75699.2	MCM7	APOBEC3C	K562	4.10961	0.00528053	Negative
ENST00000312970.13	TPM3	APOBEC3C	K562	4.09336	0.00304488	Negative
ENST00000590864.2	RPL27	APOBEC3C	K562	-4.08387	0.0272755	Positive
MSTRG.81006.2	BOP1	APOBEC3C	K562	4.02536	0.00108638	Negative
MSTRG.22020.5	ESYT1	APOBEC3C	K562	4.01671	0.00129311	Negative
MSTRG.6686.1	AK2	APOBEC3C	K562	4.01194	0.00255564	Negative
MSTRG.7162.1	CMPK1	APOBEC3C	K562	3.99542	0.000400094	Negative
ENST00000556897.5	HNRNPC	APOBEC3C	K562	-3.89994	0.0216597	Positive
ENST00000527186.1	ATP5MG	APOBEC3C	K562	3.89988	0.00708246	Negative
ENST00000672715.1	AK2	APOBEC3C	K562	-3.88704	0.000736139	Positive
MSTRG.6903.8	SMAP2	APOBEC3C	K562	3.81246	0.0110629	Negative
ENST00000412097.5	RPL15	APOBEC3C	K562	3.75504	0.00209481	Negative
ENST00000486782.1	ATP1B3	APOBEC3C	K562	-3.73035	0.0456846	Positive
ENST00000402752.5	RANBP1	APOBEC3C	K562	-3.66383	0.0108972	Positive
MSTRG.39808.132	CIRBP	APOBEC3C	K562	-3.63039	0.00710256	Positive
ENST00000344626.10	SMARCA4	APOBEC3C	K562	-3.55316	0.00545887	Positive
MSTRG.36387.22	STAT5A	APOBEC3C	K562	3.53239	0.0121501	Negative
ENST00000339624.9	SERF2	APOBEC3C	K562	3.44562	0.0139766	Negative
MSTRG.54248.11	RPL15	APOBEC3C	K562	3.39219	0.0420872	Negative
ENST00000644185.1	RPL15	APOBEC3C	K562	3.32431	0.0139364	Negative
ENST00000503641.5	ATP5MC1	APOBEC3C	K562	3.32088	0.00647909	Negative
MSTRG.68168.43	HNRNPH1	APOBEC3C	K562	-3.31933	0.00716792	Positive
MSTRG.41343.3	FBL	APOBEC3C	K562	3.2844	0.0324952	Negative
MSTRG.69414.7	DDX39B	APOBEC3C	K562	3.18634	0.00944737	Negative
ENST00000508293.5	OCIAD1	APOBEC3C	K562	3.05162	0.028486	Negative
ENST00000643296.1	SMARCA4	APOBEC3C	K562	-3.05155	0.0132978	Positive
ENST00000341372.8	TPM3	APOBEC3C	K562	3.03036	0.0339908	Negative
ENST00000389995.4	SOD1	APOBEC3C	K562	3.02924	0.0302687	Negative
ENST00000465786.1	RPL15	APOBEC3C	K562	2.96993	0.0178767	Negative
ENST00000647230.1	SMARCA4	APOBEC3C	K562	-2.95467	0.0224716	Positive
MSTRG.28365.4	AL049779.1	APOBEC3C	K562	-2.94304	0.0426458	Positive
ENST00000529790.5	ATP5MG	APOBEC3C	K562	2.93876	0.0194981	Negative
MSTRG.41343.38	FBL	APOBEC3C	K562	2.9135	0.0393835	Negative
ENST00000589880.1	UQCR11	APOBEC3C	K562	2.86763	0.0337519	Negative
MSTRG.76392.6	CALU	APOBEC3C	K562	2.70399	0.0381638	Negative
ENST00000642628.1	SMARCA4	APOBEC3C	K562	-2.67779	0.0472703	Positive
MSTRG.22245.15	TBK1	AQR	K562	-29.2956	9.44769e-07	Positive
MSTRG.7069.2	KIF2C	AQR	K562	-29.2544	9.77871e-07	Positive
MSTRG.45139.10	EIF5B	AQR	K562	-28.5915	1.85438e-06	Positive
ENST00000614237.1	SENP3-EIF4A1	AQR	K562	28.4265	2.16311e-06	Negative
ENST00000301454.9	SLC25A23	AQR	K562	-28.2238	2.54774e-06	Positive
MSTRG.6971.31	YBX1	AQR	K562	28.1052	2.87718e-06	Negative
MSTRG.67329.37	LARS1	AQR	K562	-28.0937	2.88665e-06	Positive
MSTRG.69425.15	AL662899.2	AQR	K562	-28.0719	2.94178e-06	Positive
MSTRG.39210.7	LMAN1	AQR	K562	-28.046	3.00097e-06	Positive
MSTRG.67329.46	LARS1	AQR	K562	-27.9767	3.16714e-06	Positive
MSTRG.10221.17	PRRC2C	AQR	K562	-27.8963	3.34768e-06	Positive
MSTRG.81065.5	ZNF34	AQR	K562	27.8942	3.34768e-06	Negative
MSTRG.34829.27	TSR1	AQR	K562	-27.8281	3.5142e-06	Positive
MSTRG.85896.93	RBM3	AQR	K562	-27.755	3.72215e-06	Positive
MSTRG.85365.7	EIF2S3	AQR	K562	-27.7402	3.75239e-06	Positive
MSTRG.5613.138	GNB1	AQR	K562	-27.6418	4.03728e-06	Positive
MSTRG.81443.21	PLIN2	AQR	K562	-27.6266	4.08617e-06	Positive
MSTRG.42527.5	PDIA6	AQR	K562	27.5735	4.2826e-06	Negative
MSTRG.75051.10	BAZ1B	AQR	K562	27.5363	4.34819e-06	Negative
MSTRG.53156.42	MIEF1	AQR	K562	-27.4604	4.65554e-06	Positive
MSTRG.45139.8	EIF5B	AQR	K562	-27.4534	4.68084e-06	Positive
MSTRG.32701.78	RSL1D1	AQR	K562	27.4397	4.70061e-06	Negative
ENST00000314574.5	YES1	AQR	K562	27.4098	4.75884e-06	Negative
MSTRG.35787.18	AC005726.1	AQR	K562	27.4065	4.76396e-06	Negative
MSTRG.18629.4	HNRNPUL2-BSCL2	AQR	K562	27.365	4.90783e-06	Negative
MSTRG.36612.7	CDC27	AQR	K562	-27.3377	5.01907e-06	Positive
MSTRG.22009.32	IKZF4	AQR	K562	-27.3262	5.01934e-06	Positive
MSTRG.60615.6	SEPTIN11	AQR	K562	-27.3239	5.01934e-06	Positive
MSTRG.78663.6	RPS20	AQR	K562	27.3233	5.01934e-06	Negative
MSTRG.32375.10	SRRM2	AQR	K562	27.3094	4.7777e-08	Negative
MSTRG.40035.20	RPL36	AQR	K562	-27.2116	5.5252e-06	Positive
MSTRG.36046.52	ZNF207	AQR	K562	-27.2107	5.5252e-06	Positive
MSTRG.84322.25	PHF19	AQR	K562	-27.2066	5.53817e-06	Positive
MSTRG.7323.21	LRP8	AQR	K562	-27.1855	5.62053e-06	Positive
MSTRG.14530.32	HK1	AQR	K562	-27.1417	5.83842e-06	Positive
MSTRG.16290.147	MKI67	AQR	K562	27.037	6.32699e-06	Negative
MSTRG.47800.6	WDR12	AQR	K562	-26.9835	6.54842e-06	Positive
MSTRG.9599.43	TPM3	AQR	K562	-26.9772	6.58239e-06	Positive
ENST00000420627.5	FLNA	AQR	K562	26.9716	6.59312e-06	Negative
MSTRG.84318.7	FBXW2	AQR	K562	-26.9634	6.64412e-06	Positive
MSTRG.40035.28	RPL36	AQR	K562	-26.9317	6.82127e-06	Positive
MSTRG.84436.4	HSPA5	AQR	K562	-26.9271	6.84289e-06	Positive
MSTRG.67118.10	DIAPH1	AQR	K562	-26.9219	6.85256e-06	Positive
MSTRG.17995.4	ZFP91-CNTF	AQR	K562	26.9091	6.93038e-06	Negative
MSTRG.6515.29	RCC1	AQR	K562	26.9085	6.93038e-06	Negative
MSTRG.9421.9	OTUD7B	AQR	K562	26.8934	7.00755e-06	Negative
MSTRG.36196.18	PSMD3	AQR	K562	-26.8904	7.01497e-06	Positive
MSTRG.14012.16	NCOA4	AQR	K562	-26.8559	7.23083e-06	Positive
MSTRG.18123.81	FADS1	AQR	K562	-26.8038	7.55942e-06	Positive
ENST00000529460.1	ATP5MG	AQR	K562	-26.7473	7.89158e-06	Positive
MSTRG.56917.5	PCCB	AQR	K562	-26.743	7.91478e-06	Positive
MSTRG.6596.72	KPNA6	AQR	K562	-26.7339	7.96668e-06	Positive
MSTRG.63778.21	MARCHF6	AQR	K562	-26.7284	7.99476e-06	Positive
MSTRG.76208.40	CPED1	AQR	K562	-26.718	8.04836e-06	Positive
ENST00000297440.11	DNAAF5	AQR	K562	-26.7153	8.05753e-06	Positive
MSTRG.34203.28	AARS1	AQR	K562	26.6428	8.65468e-06	Negative
ENST00000372890.6	TRUB2	AQR	K562	-26.6333	8.73443e-06	Positive
MSTRG.18123.85	FADS1	AQR	K562	-26.6287	8.74797e-06	Positive
MSTRG.64517.8	MRPS30	AQR	K562	-26.6165	8.83788e-06	Positive
MSTRG.32581.4	C16orf72	AQR	K562	26.5936	9.02382e-06	Negative
ENST00000352171.12	NRDC	AQR	K562	-26.5911	9.02461e-06	Positive
MSTRG.75811.17	PUS7	AQR	K562	-26.5894	9.02461e-06	Positive
MSTRG.11925.8	H3-3A	AQR	K562	-26.5883	9.02461e-06	Positive
MSTRG.48963.20	SEPTIN2	AQR	K562	-26.5848	9.02823e-06	Positive
MSTRG.84842.47	NELFB	AQR	K562	-26.5832	9.02823e-06	Positive
MSTRG.10221.10	PRRC2C	AQR	K562	-26.5827	9.02823e-06	Positive
ENST00000609181.5	EPRS1	AQR	K562	-26.5754	9.05995e-06	Positive
MSTRG.41453.57	AC006486.1	AQR	K562	-26.5685	9.05995e-06	Positive
MSTRG.22020.44	MYL6B	AQR	K562	-26.568	9.05995e-06	Positive
MSTRG.36046.68	ZNF207	AQR	K562	-26.5606	9.05995e-06	Positive
MSTRG.20062.3	EI24	AQR	K562	-26.5468	9.13794e-06	Positive
MSTRG.36736.16	PPP1R9B	AQR	K562	-26.5282	9.21011e-06	Positive
MSTRG.60615.14	SEPTIN11	AQR	K562	-26.5187	9.25997e-06	Positive
MSTRG.46530.44	PRPF40A	AQR	K562	-26.5061	9.36298e-06	Positive
MSTRG.9854.21	DCAF8	AQR	K562	26.4973	9.41105e-06	Negative
MSTRG.77080.8	ABCF2-H2BE1	AQR	K562	26.4821	9.51867e-06	Negative
MSTRG.81068.114	C8orf33	AQR	K562	26.4736	9.53648e-06	Negative
MSTRG.9979.19	UAP1	AQR	K562	26.4673	9.53725e-06	Negative
MSTRG.36749.32	LRRC59	AQR	K562	26.4647	9.54837e-06	Negative
MSTRG.6686.15	AK2	AQR	K562	-26.4595	9.57276e-06	Positive
ENST00000293968.11	CCNF	AQR	K562	26.4493	9.66908e-06	Negative
MSTRG.22431.3	CCT2	AQR	K562	26.4327	9.80633e-06	Negative
MSTRG.10221.13	PRRC2C	AQR	K562	-26.427	9.85579e-06	Positive
MSTRG.35742.6	NLK	AQR	K562	-26.4109	9.88224e-06	Positive
MSTRG.20213.1	APLP2	AQR	K562	-26.409	9.88224e-06	Positive
MSTRG.67118.2	DIAPH1	AQR	K562	-26.4017	9.92869e-06	Positive
ENST00000456197.2	TRRAP	AQR	K562	-26.398	9.93651e-06	Positive
MSTRG.29374.28	DYNC1H1	AQR	K562	26.39	9.97366e-06	Negative
MSTRG.41387.6	MIA-RAB4B	AQR	K562	26.3688	1.01716e-05	Negative
MSTRG.59553.4	RBPJ	AQR	K562	-26.3566	3.20743e-08	Positive
MSTRG.56917.10	PCCB	AQR	K562	-26.3496	1.03149e-05	Positive
MSTRG.44224.2	GFPT1	AQR	K562	-26.3489	1.03149e-05	Positive
MSTRG.41430.15	HNRNPUL1	AQR	K562	-26.3322	1.04427e-05	Positive
MSTRG.20528.24	GAPDH	AQR	K562	-26.3249	1.04427e-05	Positive
MSTRG.17744.2	CKAP5	AQR	K562	26.3227	1.04427e-05	Negative
MSTRG.35799.65	NEK8	AQR	K562	26.3207	1.04427e-05	Negative
MSTRG.43682.79	PSME4	AQR	K562	26.3206	1.04427e-05	Negative
MSTRG.80521.19	FAM83A	AQR	K562	26.32	1.04427e-05	Negative
MSTRG.54530.5	OXSR1	AQR	K562	-26.309	1.05355e-05	Positive
MSTRG.35710.9	WSB1	AQR	K562	-26.3067	1.05443e-05	Positive
MSTRG.42149.24	U2AF2	AQR	K562	-26.2938	1.061e-05	Positive
MSTRG.34250.6	DHX38	AQR	K562	-26.2911	1.061e-05	Positive
MSTRG.39861.24	SF3A2	AQR	K562	-26.2734	1.07394e-05	Positive
MSTRG.85365.3	EIF2S3	AQR	K562	-26.2695	1.07532e-05	Positive
MSTRG.85990.42	OTUD5	AQR	K562	-26.2451	1.08613e-05	Positive
MSTRG.53154.23	RPL3	AQR	K562	26.2282	1.08755e-05	Negative
MSTRG.34990.17	NLRP1	AQR	K562	-26.2258	1.08917e-05	Positive
MSTRG.17731.28	DGKZ	AQR	K562	-26.2088	1.09996e-05	Positive
MSTRG.20703.7	DDX12P	AQR	K562	-26.2083	1.09996e-05	Positive
MSTRG.18961.24	PCF11	AQR	K562	26.1924	1.11044e-05	Negative
MSTRG.53258.36	SREBF2	AQR	K562	-26.1859	1.11499e-05	Positive
MSTRG.18961.31	PCF11	AQR	K562	26.1846	1.11499e-05	Negative
MSTRG.16830.32	AMPD3	AQR	K562	-26.1726	1.1261e-05	Positive
MSTRG.18035.7	OSBP	AQR	K562	26.1595	1.13963e-05	Negative
MSTRG.19934.3	ARHGEF12	AQR	K562	26.1559	1.1398e-05	Negative
MSTRG.67118.9	DIAPH1	AQR	K562	26.1536	1.14019e-05	Negative
MSTRG.50242.2	TOP1	AQR	K562	26.152	1.14053e-05	Negative
MSTRG.18627.2	GANAB	AQR	K562	-26.1427	1.14597e-05	Positive
MSTRG.56628.1	GATA2	AQR	K562	26.1273	1.16308e-05	Negative
MSTRG.36115.17	TAF15	AQR	K562	-26.1259	1.16355e-05	Positive
MSTRG.54855.29	SMARCC1	AQR	K562	26.0857	1.20238e-05	Negative
MSTRG.80703.9	ASAP1	AQR	K562	-26.0716	1.21842e-05	Positive
MSTRG.69510.5	KIFC1	AQR	K562	26.0519	1.23387e-05	Negative
MSTRG.14280.15	TFAM	AQR	K562	26.0452	1.23994e-05	Negative
ENST00000447431.6	SRRM1	AQR	K562	-26.0398	1.24093e-05	Positive
MSTRG.36906.40	TRIM25	AQR	K562	-26.0385	1.24093e-05	Positive
MSTRG.6003.5	DDI2	AQR	K562	26.0382	1.24093e-05	Negative
MSTRG.80521.18	FAM83A	AQR	K562	26.0207	1.25966e-05	Negative
MSTRG.6418.3	GPN2	AQR	K562	26.008	1.26996e-05	Negative
MSTRG.52314.23	SLC25A1	AQR	K562	-26.0069	1.2701e-05	Positive
MSTRG.20325.1	NCAPD3	AQR	K562	-25.9985	1.27501e-05	Positive
MSTRG.85924.41	HDAC6	AQR	K562	-25.9891	1.27955e-05	Positive
MSTRG.35710.6	WSB1	AQR	K562	-25.983	1.28083e-05	Positive
MSTRG.54855.9	SMARCC1	AQR	K562	-25.9829	1.28083e-05	Positive
MSTRG.69425.21	AL662899.2	AQR	K562	25.9794	1.28083e-05	Negative
MSTRG.74866.5	ZNF117	AQR	K562	25.9715	1.28489e-05	Negative
MSTRG.35799.68	NEK8	AQR	K562	25.9633	1.29141e-05	Negative
MSTRG.42382.6	RPS7	AQR	K562	25.9622	1.29141e-05	Negative
MSTRG.14564.67	SAR1A	AQR	K562	25.9588	1.29469e-05	Negative
MSTRG.11768.9	EPRS1	AQR	K562	-25.9548	1.29736e-05	Positive
MSTRG.42527.1	PDIA6	AQR	K562	25.9533	1.29736e-05	Negative
MSTRG.33261.42	KAT8	AQR	K562	25.9509	1.29736e-05	Negative
ENST00000405460.9	ADGRV1	AQR	K562	-25.9415	1.30127e-05	Positive
MSTRG.42113.26	PPP6R1	AQR	K562	25.941	1.30127e-05	Negative
MSTRG.18616.432	AHNAK	AQR	K562	-25.9339	1.31072e-05	Positive
MSTRG.5838.7	DFFA	AQR	K562	-25.8975	1.3465e-05	Positive
MSTRG.58781.10	TACC3	AQR	K562	25.8957	1.3465e-05	Negative
MSTRG.5534.6	AGRN	AQR	K562	-25.8952	1.3465e-05	Positive
MSTRG.46607.16	GALNT5	AQR	K562	-25.895	1.3465e-05	Positive
MSTRG.58676.102	RNF168	AQR	K562	-25.8874	1.3465e-05	Positive
MSTRG.39803.30	ABCA7	AQR	K562	-25.8867	1.3465e-05	Positive
MSTRG.53966.16	MRPS25	AQR	K562	-25.8786	1.35288e-05	Positive
ENST00000400822.7	AFDN	AQR	K562	-25.877	1.35288e-05	Positive
MSTRG.36273.15	CASC3	AQR	K562	25.8767	1.35288e-05	Negative
MSTRG.69510.16	KIFC1	AQR	K562	25.8718	1.35832e-05	Negative
MSTRG.40646.8	SUGP2	AQR	K562	-25.8563	1.36945e-05	Positive
MSTRG.9784.7	SPTA1	AQR	K562	-25.8509	1.37181e-05	Positive
MSTRG.41164.19	KMT2B	AQR	K562	25.8493	1.37181e-05	Negative
MSTRG.18364.5	KDM2A	AQR	K562	25.8165	1.40325e-05	Negative
MSTRG.9442.11	RPRD2	AQR	K562	25.8022	1.41516e-05	Negative
MSTRG.53301.3	RRP7BP	AQR	K562	-25.8015	1.41516e-05	Positive
MSTRG.17768.54	CELF1	AQR	K562	25.8	1.41516e-05	Negative
ENST00000314607.11	ZMYM4	AQR	K562	25.7934	1.41516e-05	Negative
ENST00000332127.8	ZC3H11A	AQR	K562	25.7886	1.41753e-05	Negative
MSTRG.48962.14	HDLBP	AQR	K562	-25.7864	1.41804e-05	Positive
MSTRG.32564.46	USP7	AQR	K562	25.7815	1.41834e-05	Negative
MSTRG.51001.9	UCKL1	AQR	K562	25.7765	1.42294e-05	Negative
MSTRG.83895.20	RAD23B	AQR	K562	25.7654	1.43588e-05	Negative
MSTRG.75828.7	NAMPT	AQR	K562	-25.7386	1.46865e-05	Positive
MSTRG.10221.12	PRRC2C	AQR	K562	-25.7275	1.4732e-05	Positive
MSTRG.46530.43	PRPF40A	AQR	K562	-25.7274	1.4732e-05	Positive
MSTRG.14408.1	JMJD1C	AQR	K562	25.7223	1.47374e-05	Negative
MSTRG.68106.78	DOK3	AQR	K562	-25.7183	1.47397e-05	Positive
MSTRG.23574.6	RBM19	AQR	K562	-25.6969	1.49373e-05	Positive
ENST00000322157.9	NPEPPS	AQR	K562	25.6949	1.49373e-05	Negative
MSTRG.34213.10	SF3B3	AQR	K562	25.6897	1.49815e-05	Negative
MSTRG.5534.20	AGRN	AQR	K562	-25.6811	1.50772e-05	Positive
MSTRG.81065.2	ZNF34	AQR	K562	25.6739	1.51086e-05	Negative
MSTRG.27043.41	KHNYN	AQR	K562	25.6729	1.51086e-05	Negative
MSTRG.31809.4	IDH2	AQR	K562	-25.6724	1.51086e-05	Positive
MSTRG.5810.6	CLSTN1	AQR	K562	-25.6389	1.5479e-05	Positive
MSTRG.30067.19	AQR	AQR	K562	-25.6353	1.551e-05	Positive
MSTRG.18214.16	STIP1	AQR	K562	-25.6345	1.551e-05	Positive
MSTRG.75913.28	AC105052.4	AQR	K562	-25.6308	1.55446e-05	Positive
MSTRG.18123.60	FADS1	AQR	K562	-25.6281	1.55446e-05	Positive
MSTRG.82731.48	TJP2	AQR	K562	25.6232	1.55971e-05	Negative
MSTRG.36672.3	UBE2Z	AQR	K562	-25.6189	1.56451e-05	Positive
MSTRG.6195.6	HSPG2	AQR	K562	25.609	1.57322e-05	Negative
MSTRG.60170.7	SRP72	AQR	K562	25.6059	1.57648e-05	Negative
MSTRG.22009.26	RAB5B	AQR	K562	-25.6004	1.58041e-05	Positive
[truncated: 153,068 more rows]
