# Supplementary material for: Systematic characterization of cancer transcriptome at transcript resolution
Source: Nat Commun. 2022 Nov 10;13:6803. doi: 10.1038/s41467-022-34568-z (PMC9649690; doi:10.1038/s41467-022-34568-z)
Supplement: Supplementary file 7 — Dataset 5 [file 41467_2022_34568_MOESM7_ESM.xlsx]

## Sheet: Supplementary Data 5
# Supplementary Data 5. The expression specificity of RBP genes and transcripts across different human tissues/cancers.
Gene/Transcript	RBP name	Specificity score	Ratio	Specific Tissue/Cancer type	Dataset
ENST00000481455	IPO5	4.85798	Inf	Testis	GTEx
ENST00000539273	AKAP1	4.85515	9122.39	Testis	GTEx
ENST00000332271	PIWIL3	4.84786	1902.3	Testis	GTEx
ENST00000382707	RBMY1A1	4.84485	1517.52	Testis	GTEx
ENST00000382659	RBMY1E	4.84443	1860.96	Testis	GTEx
ENST00000314126	AKAP1	4.83792	1050.46	Testis	GTEx
ENST00000629785	DDX3X	4.83727	5121.16	Testis	GTEx
ENST00000600991	TEX13A	4.8335	2321.11	Testis	GTEx
ENST00000451014	DDX19B	4.82791	728.009	Testis	GTEx
ENST00000296513	ADAD1	4.8252	1178.33	Testis	GTEx
ENST00000568968	CARHSP1	4.81948	511.636	Testis	GTEx
ENST00000493281	IPO5	4.81614	688.998	Testis	GTEx
ENST00000505374	DDX4	4.80938	1015.57	Testis	GTEx
ENST00000335950	RNASE11	4.8033	1417.41	Testis	GTEx
ENST00000388725	ADAD1	4.79916	1198.3	Testis	GTEx
ENST00000339534	ZCCHC13	4.79881	1525.79	Testis	GTEx
ENST00000371920	LUZP4	4.79482	636.774	Testis	GTEx
ENST00000392296	BOLL	4.79317	742.644	Testis	GTEx
ENST00000354991	DDX4	4.79163	816.87	Testis	GTEx
ENST00000382658	RBMY1E	4.78993	588.912	Testis	GTEx
TEX13A	TEX13A	4.78893	1402.86	Testis	GTEx
ENST00000303766	RBMY1F	4.78738	275.576	Testis	GTEx
ENST00000383020	RBMY1B	4.78719	282.69	Testis	GTEx
ENST00000569099	DDX19B	4.78564	933.148	Testis	GTEx
ADAD1	ADAD1	4.78378	1062.64	Testis	GTEx
ZCCHC13	ZCCHC13	4.77883	1398.54	Testis	GTEx
ENST00000439307	ADAD1	4.77798	1182.3	Testis	GTEx
ENST00000630255	DDX3X	4.77287	259.418	Testis	GTEx
ENST00000569398	CARHSP1	4.77206	177.351	Testis	GTEx
ENST00000597586	SMG9	4.77062	1176.52	Testis	GTEx
ENST00000421861	IPO5	4.76164	568.715	Testis	GTEx
ENST00000439108	RBMY1A1	4.76073	227.668	Testis	GTEx
ENST00000514278	DDX4	4.76032	1042.77	Testis	GTEx
ENST00000405239	DAZ1	4.75944	190.357	Testis	GTEx
ENST00000496368	IPO5	4.75763	390.473	Testis	GTEx
ENST00000609007	TEX13A	4.75405	1027.72	Testis	GTEx
ENST00000565287	CARHSP1	4.75034	90.8147	Testis	GTEx
ENST00000269881	CALR3	4.75027	976.699	Testis	GTEx
ENST00000464160	ADAD1	4.74858	811.803	Testis	GTEx
ENST00000388724	ADAD1	4.74594	826.486	Testis	GTEx
ENST00000434976	BOLL	4.7413	142.707	Testis	GTEx
ENST00000433157	BOLL	4.73866	706.361	Testis	GTEx
ENST00000510300	THOC3	4.73552	522.109	Testis	GTEx
ENST00000417344	CCNT1	4.73071	118.285	Testis	GTEx
ENST00000360160	DDX3Y	4.72989	556.523	Testis	GTEx
ENST00000454978	RBMY1F	4.72968	256.153	Testis	GTEx
CALR3	CALR3	4.72757	876.397	Testis	GTEx
ENST00000367872	MAEL	4.72748	753.463	Testis	GTEx
ENST00000382314	DAZ4	4.72335	159.021	Testis	GTEx
RBMY1F	RBMY1F	4.71828	215.75	Testis	GTEx
DDX4	DDX4	4.71688	757.018	Testis	GTEx
ENST00000430004	BOLL	4.71015	93.5783	Testis	GTEx
ENST00000298283	RPL10L	4.7063	130.638	Testis	GTEx
ENST00000326279	LIN28A	4.70228	231.956	Testis	GTEx
ENST00000493862	NOL12	4.69523	871.623	Testis	GTEx
ENST00000399444	DAZL	4.69504	306.246	Testis	GTEx
ENST00000625837	DDX3X	4.69061	652.165	Testis	GTEx
ENST00000327968	DDX53	4.6878	491.379	Testis	GTEx
RPL10L	RPL10L	4.68106	131.072	Testis	GTEx
ENST00000614531	FAM208A	4.67845	96.3217	Testis	GTEx
ENST00000567610	CMTR2	4.67665	490.432	Testis	GTEx
ENST00000382680	RBMY1D	4.67156	90.0172	Testis	GTEx
ENST00000619340	POU5F1	4.67118	151.417	TGCT	TCGA
DAZL	DAZL	4.67021	272.836	Testis	GTEx
RBMY1E	RBMY1E	4.66887	171.126	Testis	GTEx
ENST00000468827	BOLL	4.66842	158.193	Testis	GTEx
DDX53	DDX53	4.66508	435.121	Testis	GTEx
ENST00000449947	DAZ2	4.66203	72.5785	Testis	GTEx
ENST00000508580	DDX4	4.66076	419.226	Testis	GTEx
ENST00000555535	SRP54	4.65744	597.813	Testis	GTEx
ENST00000555192	SAMD4A	4.65476	99.1381	Testis	GTEx
ENST00000590409	NLRP11	4.65129	145.026	Testis	GTEx
ENST00000477237	XRN1	4.64877	199.089	Testis	GTEx
ENST00000259915	POU5F1	4.64622	90.8982	TGCT	TCGA
ENST00000481858	RBMY1F	4.64535	151.336	Testis	GTEx
ENST00000489828	SRPK2	4.6434	215.433	Testis	GTEx
ENST00000382296	DAZ4	4.64043	62.6039	Testis	GTEx
ENST00000303902	RBMY1A1	4.63943	95.0758	Testis	GTEx
RBMY1A1	RBMY1A1	4.63884	202.691	Testis	GTEx
ENST00000489058	IPO5	4.63713	318.258	Testis	GTEx
ENST00000250863	DAZL	4.63695	400.987	Testis	GTEx
ENST00000306904	RBMXL2	4.61577	517.156	Testis	GTEx
ENST00000555283	RNASE11	4.61541	193.248	Testis	GTEx
ENST00000267291	RNF113B	4.60818	213.099	Testis	GTEx
ENST00000576994	DUS2	4.60345	347.954	Testis	GTEx
ENST00000448076	WT1	4.60315	25.3987	OV	TCGA
ENST00000404991	PAPOLB	4.59873	334.593	Testis	GTEx
ENST00000546750	PPHLN1	4.59766	283.141	Testis	GTEx
DCD	DCD	4.59748	28.8853	BRCA	TCGA
ENST00000293371	DCD	4.59618	28.9191	BRCA	TCGA
ENST00000528519	EEF1D	4.59511	538.326	Testis	GTEx
LUZP4	LUZP4	4.59485	197.829	Testis	GTEx
ENST00000456047	DCD	4.59342	28.0332	BRCA	TCGA
ENST00000250831	RBMY1J	4.58898	41.8314	Testis	GTEx
RBMXL2	RBMXL2	4.58094	453.951	Testis	GTEx
ENST00000254231	LIN28A	4.57886	40.9833	TGCT	TCGA
ENST00000462282	SRPK2	4.57836	565.364	Testis	GTEx
ENST00000452125	TBL2	4.57475	173.121	Testis	GTEx
RNF113B	RNF113B	4.56673	176.697	Testis	GTEx
ENST00000514278	DDX4	4.56532	183.552	stomach	CCLE
ENST00000630858	DDX3X	4.5632	265.928	Testis	GTEx
ENST00000513174	LYAR	4.55226	410.397	Testis	GTEx
PAPOLB	PAPOLB	4.55103	329.518	Testis	GTEx
BOLL	BOLL	4.53827	35.8925	Testis	GTEx
ENST00000361046	RBMY1A1	4.53562	23.6259	Testis	GTEx
ENST00000328111	DNMT3B	4.53549	113.533	TGCT	TCGA
ENST00000555626	PAPOLA	4.53396	171.641	Testis	GTEx
ENST00000471055	MTPAP	4.53353	268.948	Testis	GTEx
ENST00000566484	RPL3L	4.53305	76.3472	Testis	GTEx
RNASE3	RNASE3	4.5221	42.7314	LAML	TCGA
ENST00000304639	RNASE3	4.5221	42.7314	LAML	TCGA
LIN28A	LIN28A	4.52107	29.6497	TGCT	TCGA
ENST00000285670	SAMSN1	4.51981	73.2758	haematopoietic_and_lymphoid_tissue	CCLE
ENST00000569615	CIRH1A	4.51669	165.946	Kidney	GTEx
RBMXL3	RBMXL3	4.51564	134.439	TGCT	TCGA
ENST00000424776	RBMXL3	4.51564	134.439	TGCT	TCGA
ENST00000245255	PIWIL1	4.50948	83.1239	Testis	GTEx
ENST00000326279	LIN28A	4.49788	26.2359	TGCT	TCGA
ENST00000523142	COL14A1	4.49698	144.734	thyroid	CCLE
ENST00000571464	YBX2	4.4952	263.844	Testis	GTEx
ENST00000406216	ZC3H14	4.49359	323.692	Testis	GTEx
ENST00000596714	SMG9	4.49247	232.962	Testis	GTEx
ENST00000602222	SMG9	4.49084	195.123	Testis	GTEx
ENST00000471898	IPO5	4.48796	98.3322	Testis	GTEx
ENST00000563292	EDC3	4.48481	250.653	Testis	GTEx
ENST00000339133	NANOS3	4.48327	91.6914	TGCT	TCGA
ENST00000371920	LUZP4	4.47446	16.3062	TGCT	TCGA
ENST00000254231	LIN28A	4.47302	187.593	Testis	GTEx
ENST00000456047	DCD	4.47198	26.1818	Skin	GTEx
ENST00000579466	MSI2	4.46833	38.1073	KICH	TCGA
ENST00000558236	ISG20	4.46396	206.233	DLBC	TCGA
PIWIL1	PIWIL1	4.45415	73.3945	Testis	GTEx
ENST00000341294	NANOS2	4.44707	57.8597	Testis	GTEx
ENST00000446706	ADAD1	4.44474	186.704	Testis	GTEx
LIN28A	LIN28A	4.43606	187.352	Testis	GTEx
ENST00000229304	APOBEC1	4.43381	19.3056	Small Intestine	GTEx
ENST00000293371	DCD	4.43352	24.3389	Skin	GTEx
DCD	DCD	4.43241	24.1615	Skin	GTEx
ENST00000520909	CLK4	4.43207	154.407	Testis	GTEx
ENST00000504055	RBM24	4.43103	39.3068	Muscle	GTEx
ENST00000446723	DAZ3	4.42789	22.5506	Testis	GTEx
ENST00000354897	CELF2	4.42681	59.0787	haematopoietic_and_lymphoid_tissue	CCLE
ENST00000536990	SYNE1	4.42113	298.043	haematopoietic_and_lymphoid_tissue	CCLE
ENST00000461242	RBM5	4.40348	243.188	Testis	GTEx
ENST00000523963	RIMS1	4.39756	80.9305	Brain	GTEx
RNASE2	RNASE2	4.39671	362.406	haematopoietic_and_lymphoid_tissue	CCLE
ENST00000304625	RNASE2	4.39671	362.406	haematopoietic_and_lymphoid_tissue	CCLE
ENST00000621904	THOC1	4.39601	19.8931	LAML	TCGA
ENST00000007699	YBX2	4.38773	184.228	Testis	GTEx
ENST00000371827	ELAVL4	4.38645	38.1785	autonomic_ganglia	CCLE
ENST00000336387	PIH1D3	4.3803	26.725	Testis	GTEx
ENST00000546807	DCD	4.37633	20.3395	Skin	GTEx
ENST00000424776	RBMXL3	4.37226	172.061	Testis	GTEx
ENST00000358944	RBMY1E	4.36436	42.7925	Testis	GTEx
ENST00000561791	EEF2K	4.364	40.3437	LAML	TCGA
ENST00000495187	EIF4H	4.36293	126.937	Testis	GTEx
ENST00000255324	RNF17	4.36099	137.192	Testis	GTEx
ENST00000484552	CAST	4.36041	206.499	Testis	GTEx
ENST00000479230	GNL3	4.35532	133.6	Testis	GTEx
ENST00000339524	RNF17	4.35523	139.613	Testis	GTEx
ENST00000625106	NXF2	4.34635	13.0836	Testis	GTEx
ENST00000493415	A1CF	4.34513	50.2169	small_intestine	CCLE
ENST00000492891	TES	4.34195	66.7013	Testis	GTEx
ENST00000626301	DDX3X	4.33592	169.048	Testis	GTEx
ENST00000557737	ZC3H14	4.32991	144.547	Testis	GTEx
ENST00000564517	RPL4	4.329	109.442	Testis	GTEx
ENST00000561340	EFTUD1	4.32443	155.309	Testis	GTEx
ENST00000505374	DDX4	4.31444	52.1817	TGCT	TCGA
ENST00000556435	WARS	4.31065	22.4862	STAD	TCGA
ENST00000589869	ATP5A1	4.30817	123.841	Testis	GTEx
ENST00000411894	RAE1	4.30568	131.62	Testis	GTEx
ENST00000561530	CARHSP1	4.3054	159.753	Testis	GTEx
ENST00000590406	ATP5A1	4.30246	11.34	STAD	TCGA
RBMXL3	RBMXL3	4.30234	130.519	Testis	GTEx
ENST00000582946	SLC16A3	4.30096	84.1381	Muscle	GTEx
ENST00000507071	CPEB2	4.30038	105.492	Testis	GTEx
ENST00000509312	DDX4	4.29995	61.175	Testis	GTEx
ENST00000511853	DDX4	4.29872	127.535	Testis	GTEx
ENST00000382440	DAZ2	4.29697	11.5533	Testis	GTEx
ENST00000620284	RDM1	4.29533	37.6927	Testis	GTEx
ENST00000402194	SUPT5H	4.29119	96.0393	Brain	GTEx
ENST00000432538	TBL2	4.28811	54.0257	Testis	GTEx
ENST00000281722	RBM46	4.28342	148.542	Testis	GTEx
LUZP4	LUZP4	4.27646	14.4297	TGCT	TCGA
ENST00000484790	FXR1	4.2763	29.7519	Testis	GTEx
ENST00000416492	AFF3	4.27594	55.1145	haematopoietic_and_lymphoid_tissue	CCLE
ENST00000519634	CTNNA1	4.27574	71.47	Brain	GTEx
ENST00000397555	NANOS3	4.27522	54.2256	TGCT	TCGA
ENST00000505811	HNRNPH1	4.27152	115.964	Testis	GTEx
ENST00000395840	RAE1	4.27091	196.807	Testis	GTEx
MAEL	MAEL	4.26414	95.3511	Testis	GTEx
ENST00000382639	RBMY1B	4.26292	12.6954	Testis	GTEx
ENST00000527775	WT1	4.26061	11.9883	OV	TCGA
ENST00000530202	TDRKH	4.25415	76.0822	Testis	GTEx
ENST00000431645	SRRT	4.24859	184.614	Testis	GTEx
ENST00000594990	SUPT5H	4.24691	185.677	Testis	GTEx
ENST00000371921	LUZP4	4.24445	79.5349	Testis	GTEx
ENST00000210227	PTBP3	4.2296	23.4236	Testis	GTEx
RNF17	RNF17	4.22843	98.7094	Testis	GTEx
NANOS2	NANOS2	4.22597	59.0144	Testis	GTEx
APOBEC1	APOBEC1	4.22332	17.9713	Small Intestine	GTEx
ENST00000531668	CAPRIN1	4.21891	27.8964	Testis	GTEx
ENST00000514278	DDX4	4.21559	97.8085	TGCT	TCGA
ENST00000466559	REPIN1	4.21397	19.8948	STAD	TCGA
ENST00000521640	CTNNA1	4.21142	18.6798	Brain	GTEx
POU5F1	POU5F1	4.21116	46.7785	TGCT	TCGA
ENST00000553988	SAMD4A	4.21058	93.0383	Testis	GTEx
ENST00000469360	IPO5	4.20948	33.874	Testis	GTEx
ENST00000565426	RPL3L	4.20657	25.5446	Testis	GTEx
RNASE3	RNASE3	4.2042	166.274	haematopoietic_and_lymphoid_tissue	CCLE
ENST00000304639	RNASE3	4.2042	166.274	haematopoietic_and_lymphoid_tissue	CCLE
ENST00000548686	CNOT2	4.20116	12.5246	Ovary	GTEx
RBMXL2	RBMXL2	4.20046	104.829	TGCT	TCGA
ENST00000306904	RBMXL2	4.20046	104.829	TGCT	TCGA
ENST00000487034	RPL13	4.19465	55.649	LAML	TCGA
ENST00000535956	PIWIL1	4.19421	13.5561	Testis	GTEx
DAZ2	DAZ2	4.18792	14.6355	Testis	GTEx
ENST00000599117	SUPT5H	4.18567	151.156	Testis	GTEx
ENST00000540900	NSRP1	4.18414	130.418	Testis	GTEx
ENST00000399444	DAZL	4.1837	47.3054	TGCT	TCGA
ENST00000370849	MBNL3	4.18229	7.5546	Testis	GTEx
ENST00000570045	CORO1A	4.1794	55.8671	haematopoietic_and_lymphoid_tissue	CCLE
ENST00000596518	SYMPK	4.17559	95.7548	Testis	GTEx
ENST00000618084	LARS	4.17532	25.328	Skin	GTEx
ENST00000600762	CALR3	4.1644	124.917	Testis	GTEx
ENST00000601925	SMG9	4.16416	86.0516	Testis	GTEx
ENST00000479834	EIF4E2	4.1617	117.439	Testis	GTEx
ENST00000632728	CELF2	4.157	6.97958	LAML	TCGA
ENST00000466809	IGF2BP3	4.15627	56.7356	Testis	GTEx
ENST00000293371	DCD	4.14841	13.0389	breast	CCLE
ENST00000448482	MKRN2	4.14028	37.4955	Testis	GTEx
ENST00000467171	APOBEC1	4.13758	16.3131	Small Intestine	GTEx
ENST00000535523	PIH1D3	4.13719	11.6288	Testis	GTEx
ENST00000467311	SNTB2	4.13315	144.161	Testis	GTEx
ENST00000568822	NUDT21	4.12548	68.2378	Testis	GTEx
ENST00000632065	CELF2	4.11776	20.2595	Testis	GTEx
ENST00000357083	ELAVL4	4.11548	9.50321	autonomic_ganglia	CCLE
ENST00000503538	AGGF1	4.10591	83.0799	Testis	GTEx
ENST00000479345	DHX57	4.10523	81.2838	Testis	GTEx
ENST00000478878	EIF4E2	4.1034	40.264	Muscle	GTEx
ENST00000476773	EZH2	4.09653	78.4973	Testis	GTEx
ENST00000564274	AC004381.6	4.08944	119.78	Testis	GTEx
ENST00000611575	CLK4	4.08708	25.7023	cervix	CCLE
ENST00000510397	RBM46	4.08119	45.5937	Testis	GTEx
RNASE2	RNASE2	4.07899	29.91	LAML	TCGA
ENST00000304625	RNASE2	4.07899	29.91	LAML	TCGA
ENST00000631816	CELF2	4.07765	36.2037	small_intestine	CCLE
ENST00000308641	APOBEC4	4.07583	14.0492	Testis	GTEx
ENST00000449750	DAZ4	4.07489	7.78482	Testis	GTEx
ENST00000494555	ELAVL4	4.07324	9.19685	autonomic_ganglia	CCLE
ENST00000523298	CTNNA1	4.06948	103.048	autonomic_ganglia	CCLE
ENST00000487316	PTRHD1	4.06469	120.861	Testis	GTEx
ENST00000602234	CALR3	4.05762	154.551	Testis	GTEx
YBX2	YBX2	4.04965	80.3905	Testis	GTEx
ENST00000587911	CELF4	4.04598	54.231	Brain	GTEx
ENST00000402203	TNRC6B	4.04473	13.9849	Testis	GTEx
DAZL	DAZL	4.04425	42.4048	TGCT	TCGA
ENST00000405799	TDRD15	4.04411	6.91555	Testis	GTEx
ENST00000505150	DDX60L	4.04179	24.5157	Testis	GTEx
ENST00000592953	NLRP11	4.03722	36.6441	haematopoietic_and_lymphoid_tissue	CCLE
L1TD1	L1TD1	4.03506	11.4861	TGCT	TCGA
ENST00000498273	L1TD1	4.03506	11.4861	TGCT	TCGA
ENST00000495321	SMG7	4.03354	72.5289	Testis	GTEx
RBM46	RBM46	4.02961	49.3554	Testis	GTEx
ENST00000506848	DDX4	4.02233	86.3153	Testis	GTEx
APOBEC4	APOBEC4	4.02128	13.0811	Testis	GTEx
ENST00000567813	EDC3	4.0158	157.912	Testis	GTEx
ENST00000587769	CTIF	4.01442	86.6908	Testis	GTEx
ENST00000315906	ADAD2	4.00959	24.2863	Testis	GTEx
ENST00000542464	IPO8	4.00794	59.7601	Testis	GTEx
ENST00000535989	IPO8	4.00544	19.3683	LAML	TCGA
ENST00000496706	YWHAE	4.00185	9.73955	Muscle	GTEx
ENST00000550418	RBFOX1	3.99906	29.0478	Brain	GTEx
ENST00000478249	SORBS2	3.99457	108.119	Heart	GTEx
ENST00000400100	SNRPN	3.99248	46.2144	prostate	CCLE
ENST00000517980	CTNNA1	3.99172	10.0417	LGG	TCGA
PIH1D3	PIH1D3	3.99067	10.834	Testis	GTEx
ENST00000400564	SAMSN1	3.98932	30.8146	haematopoietic_and_lymphoid_tissue	CCLE
ENST00000261377	AC004381.6	3.98901	125.486	Testis	GTEx
ENST00000371821	ELAVL4	3.98851	11.1865	autonomic_ganglia	CCLE
ENST00000409011	GEMIN6	3.98518	119.007	Testis	GTEx
ENST00000460166	MBNL1	3.98109	9.26563	LAML	TCGA
ENST00000418139	DQX1	3.97921	73.0879	autonomic_ganglia	CCLE
ENST00000485917	BAZ2B	3.97787	69.0844	Testis	GTEx
ENST00000535615	CARS2	3.97265	10.095	Blood	GTEx
ENST00000545224	SRRM4	3.96327	17.6717	bone	CCLE
ENST00000546060	PIWIL1	3.96292	58.6198	Testis	GTEx
ENST00000594445	SUGP2	3.96117	116.936	Testis	GTEx
ENST00000573326	AKAP1	3.95879	126.374	Testis	GTEx
ENST00000496568	DALRD3	3.95718	61.3361	Testis	GTEx
ENST00000382431	DAZ2	3.9539	5.98118	Testis	GTEx
ENST00000541480	PIWIL1	3.9413	12.4074	THCA	TCGA
ENST00000382424	DAZ2	3.92684	3.97988	Testis	GTEx
ELAVL4	ELAVL4	3.92207	13.0821	autonomic_ganglia	CCLE
ENST00000562717	PAPD5	3.9195	103.239	Testis	GTEx
ENST00000505087	HNRNPH1	3.91804	58.5559	LAML	TCGA
ENST00000423281	ELAVL2	3.91595	99.6	Testis	GTEx
ENST00000355637	RBFOX1	3.90866	12.6464	Muscle	GTEx
ENST00000492454	ADAD1	3.90568	79.3445	Testis	GTEx
ENST00000517633	R3HCC1	3.90447	13.9742	Brain	GTEx
ENST00000547372	RBFOX1	3.90199	6.3619	autonomic_ganglia	CCLE
ENST00000223951	ELAVL2	3.89483	19.1666	Testis	GTEx
ENST00000519467	CPEB4	3.89365	8.72166	Testis	GTEx
ENST00000368930	CDC40	3.89217	19.3672	Testis	GTEx
ENST00000532048	CELF1	3.88984	22.0396	LAML	TCGA
ENST00000462655	ZC3H12D	3.88669	37.8	haematopoietic_and_lymphoid_tissue	CCLE
ENST00000345080	LIN28B	3.88081	7.5034	Testis	GTEx
ENST00000541012	CCAR1	3.88029	4.17176	LAML	TCGA
ENST00000613043	PEG10	3.8773	88.2447	LUAD	TCGA
ENST00000454516	CNOT10	3.87596	63.3986	Testis	GTEx
ENST00000568625	DDX19B	3.87589	39.7042	Testis	GTEx
ENST00000561474	AC004381.6	3.87127	150.363	Testis	GTEx
ENST00000610273	PNLDC1	3.86988	18.8237	Testis	GTEx
ENST00000400493	DAZ2	3.86984	6.52674	Testis	GTEx
ENST00000367070	C4BPA	3.86931	6.55344	Liver	GTEx
ENST00000290585	CELF3	3.86698	20.2691	Pituitary	GTEx
ENST00000359227	ELAVL3	3.86277	9.05073	Brain	GTEx
LIN28B	LIN28B	3.86195	8.09068	Testis	GTEx
ENST00000527759	BCLAF1	3.86028	4.03167	Skin	GTEx
ENST00000396843	SUPT5H	3.85861	97.5743	Testis	GTEx
ENST00000544585	CPSF7	3.8509	4.25713	STAD	TCGA
ENST00000591040	MEX3C	3.84958	73.6376	Testis	GTEx
ENST00000521067	PABPC1	3.8482	31.7063	Testis	GTEx
ENST00000479317	RRP12	3.84598	28.8385	LAML	TCGA
ENST00000494274	RBM39	3.84462	40.5936	LAML	TCGA
ENST00000423966	AFF3	3.83908	16.7762	LAML	TCGA
ENST00000388725	ADAD1	3.83883	3.06352	autonomic_ganglia	CCLE
ENST00000588657	ILF3	3.83062	7.98174	STAD	TCGA
ENST00000492046	PTRHD1	3.82809	141.22	Testis	GTEx
ENST00000520260	CTNNA1	3.82364	24.0404	autonomic_ganglia	CCLE
ENST00000542641	YBX3	3.82287	29.4461	Muscle	GTEx
ENST00000472835	FTO	3.81892	3.26641	LAML	TCGA
ENST00000400566	SAMSN1	3.81528	12.2005	haematopoietic_and_lymphoid_tissue	CCLE
ENST00000622874	MAEL	3.80616	35.8471	Testis	GTEx
C4BPA	C4BPA	3.80337	6.20366	Liver	GTEx
ENST00000532636	HSPA8	3.80061	1.32287	NA	TCGA
RNASE12	RNASE12	3.79759	14.8436	Testis	GTEx
ENST00000514866	RBM46	3.78954	48.6789	Testis	GTEx
ENST00000466332	DAZ1	3.7869	5.48651	Stomach	GTEx
ENST00000357083	ELAVL4	3.78545	15.7311	Testis	GTEx
ENST00000355637	RBFOX1	3.78407	4.51461	soft_tissue	CCLE
ENST00000371819	ELAVL4	3.78265	8.64932	autonomic_ganglia	CCLE
ENST00000321801	BOLL	3.78161	1.00206	NA	GTEx
ENST00000619193	RDM1	3.77846	25.9278	Testis	GTEx
ENST00000510023	IGF2BP1	3.77495	34.84	Testis	GTEx
ENST00000371921	LUZP4	3.77314	10.7544	TGCT	TCGA
ELAVL3	ELAVL3	3.77217	8.6908	Brain	GTEx
ENST00000255326	RNF17	3.7681	65.8816	Testis	GTEx
ENST00000616349	PIWIL3	3.76166	7.26231	Testis	GTEx
ENST00000404909	RTN4	3.76117	53.1643	Testis	GTEx
ENST00000421786	C4BPA	3.7498	6.16102	Liver	GTEx
DCD	DCD	3.74912	6.9184	breast	CCLE
ENST00000625905	NELFE	3.74531	6.43999	Testis	GTEx
ENST00000569889	RBFOX1	3.74107	42.6469	Brain	GTEx
ENST00000572560	AKAP1	3.74063	96.8877	Testis	GTEx
ENST00000477171	MBNL1	3.74032	35.7115	LAML	TCGA
ENST00000599804	SMG9	3.7371	80.3385	Testis	GTEx
ENST00000491055	MAEL	3.73434	47.6777	Testis	GTEx
ENST00000486483	TIPARP	3.73075	50.0285	Testis	GTEx
ENST00000395799	TNRC6A	3.72688	1.7004	NA	GTEx
ENST00000255324	RNF17	3.72683	36.1374	TGCT	TCGA
ENST00000520567	RIMS1	3.72577	13.8596	Brain	GTEx
ENST00000587941	ILF3	3.72197	30.9243	LAML	TCGA
ENST00000493302	IGF2BP2	3.71798	17.717	Skin	GTEx
ENST00000452790	BZW1	3.71345	38.4966	Testis	GTEx
ENST00000558236	ISG20	3.71322	33.091	haematopoietic_and_lymphoid_tissue	CCLE
ENST00000553624	KTN1	3.71022	18.5159	Muscle	GTEx
ENST00000438662	ELAVL3	3.70988	15.0141	Brain	GTEx
PABPC3	PABPC3	3.70959	110.784	Testis	GTEx
ENST00000340369	XIRP1	3.70767	2.56392	Heart	GTEx
ENST00000560624	DCP1A	3.7054	3.65051	LAML	TCGA
ENST00000357376	RTN4	3.70184	18.0352	Testis	GTEx
ENST00000463807	SAMSN1	3.70131	8.59621	haematopoietic_and_lymphoid_tissue	CCLE
ENST00000514970	AFF1	3.70074	6.05276	LAML	TCGA
ENST00000626028	SF1	3.69988	1.36415	NA	TCGA
ENST00000339524	RNF17	3.69837	41.9014	TGCT	TCGA
ENST00000448907	ELAVL4	3.6982	15.1226	Testis	GTEx
ENST00000479284	SRRM3	3.69729	4.01108	Brain	GTEx
ENST00000367870	MAEL	3.69544	46.7289	Testis	GTEx
ENST00000464011	TFRC	3.69526	26.303	LAML	TCGA
ENST00000465551	FXR1	3.69348	19.3459	Testis	GTEx
ENST00000498786	DUS4L	3.69241	47.5896	Testis	GTEx
ENST00000493853	RBM39	3.69225	56.6122	LAML	TCGA
ENST00000318308	ZC3H14	3.69097	53.9728	Testis	GTEx
ENST00000491071	RIMS1	3.68634	15.3546	Brain	GTEx
ENST00000470460	RBMY1J	3.68236	12.485	Testis	GTEx
ENST00000415508	DAZ4	3.68207	2.46743	Stomach	GTEx
ENST00000452742	LRRFIP2	3.68147	5.85082	Muscle	GTEx
ENST00000456569	DCN	3.68007	8.6555	STAD	TCGA
ENST00000419910	CELF3	3.67963	7.92626	Pituitary	GTEx
ENST00000479893	CELF3	3.67827	6.74321	Pituitary	GTEx
ENST00000460791	NXF3	3.67592	16.9506	Testis	GTEx
ENST00000317233	AFF3	3.67484	3.39306	haematopoietic_and_lymphoid_tissue	CCLE
ENST00000449630	ZYX	3.67331	6.07389	STAD	TCGA
ENST00000503118	LRRC59	3.67318	38.1703	Testis	GTEx
ENST00000591275	DDX39A	3.66895	66.7006	Testis	GTEx
ENST00000517533	CTNNA1	3.66637	16.8993	autonomic_ganglia	CCLE
ENST00000262794	MOV10L1	3.66625	34.0593	Testis	GTEx
ENST00000441844	RCL1	3.66482	8.15997	LIHC	TCGA
ENST00000371824	ELAVL4	3.6622	8.55253	autonomic_ganglia	CCLE
ENST00000542723	PIWIL1	3.66048	9.29408	Testis	GTEx
ENST00000268624	ADAD2	3.65853	18.8696	Testis	GTEx
ENST00000393830	SIDT1	3.65853	11.4477	Brain	GTEx
ENST00000556526	RNASE12	3.65803	6.43635	Testis	GTEx
ENST00000421646	XIRP1	3.65705	2.04463	Heart	GTEx
ENST00000371802	STAU1	3.65264	25.361	Muscle	GTEx
ENST00000369530	CSDE1	3.65019	13.2751	Muscle	GTEx
ENST00000474675	ELAVL4	3.64968	7.61256	autonomic_ganglia	CCLE
ENST00000541480	PIWIL1	3.64075	11.145	Testis	GTEx
ENST00000526875	DDX25	3.63449	11.4312	Testis	GTEx
ENST00000461401	POU5F1	3.63356	36.6565	TGCT	TCGA
ENST00000497850	NXF3	3.63044	15.9025	Testis	GTEx
ENST00000467658	TNRC6B	3.63012	16.695	LAML	TCGA
ENST00000396251	XIRP1	3.62645	1.30547	Muscle	GTEx
ENST00000315357	DAZ3	3.62613	5.06562	Testis	GTEx
RNF17	RNF17	3.62607	42.9358	TGCT	TCGA
ENST00000547847	PPHLN1	3.62544	72.0632	Testis	GTEx
ENST00000268661	RPL3L	3.62354	4.87258	Muscle	GTEx
ENST00000439307	ADAD1	3.6234	1.48958	NA	CCLE
ENST00000479099	RC3H1	3.62158	18.3861	LAML	TCGA
ENST00000619120	SAMSN1	3.62157	13.457	haematopoietic_and_lymphoid_tissue	CCLE
ENST00000547605	RBFOX1	3.61914	8.83305	autonomic_ganglia	CCLE
TDRD15	TDRD15	3.61774	5.88683	Testis	GTEx
ENST00000571127	YBX2	3.61553	61.4005	Testis	GTEx
ENST00000570627	YBX2	3.61383	33.7299	Testis	GTEx
ENST00000395065	NXF3	3.61193	13.9838	Testis	GTEx
ENST00000494300	NXF3	3.60853	15.5361	Testis	GTEx
ENST00000509030	TNPO1	3.60678	20.935	STAD	TCGA
ENST00000546622	MSI1	3.60671	28.6133	Testis	GTEx
ENST00000421047	IGF2BP2	3.60618	16.1169	Skin	GTEx
ENST00000351424	TPD52L2	3.60416	26.6114	Brain	GTEx
ENST00000532211	PIH1D2	3.59751	38.4127	Testis	GTEx
ENST00000315357	DAZ3	3.5966	9.13764	autonomic_ganglia	CCLE
ENST00000477171	MBNL1	3.5961	35.2708	haematopoietic_and_lymphoid_tissue	CCLE
ENST00000433027	RBM39	3.59505	21.2443	LUAD	TCGA
ENST00000478016	FNDC3B	3.59013	25.7714	LAML	TCGA
XIRP1	XIRP1	3.58903	1.43633	NA	GTEx
ENST00000514927	DROSHA	3.58845	18.4916	biliary_tract	CCLE
ENST00000318682	EIF4E1B	3.5876	2.13704	Brain	GTEx
ENST00000602195	NXF2B	3.58255	2.81339	Testis	GTEx
ENST00000370388	KHDC1L	3.58093	10.3125	TGCT	TCGA
ENST00000373995	A1CF	3.57864	4.67346	Liver	GTEx
ENST00000592218	ELAVL3	3.57295	9.11021	autonomic_ganglia	CCLE
ENST00000491674	FXR1	3.57243	11.6729	LAML	TCGA
ENST00000482642	IPO5	3.5717	36.1404	Testis	GTEx
ENST00000480576	PARP4	3.56912	11.7299	LAML	TCGA
ENST00000427607	EIF4G1	3.5662	23.7033	Testis	GTEx
ENST00000290585	CELF3	3.56059	12.173	PCPG	TCGA
ENST00000441888	POU5F1	3.5602	27.6438	TGCT	TCGA
ENST00000401910	RIMS1	3.5581	10.3548	Brain	GTEx
KHDC1L	KHDC1L	3.55795	10.4492	TGCT	TCGA
ENST00000382294	DAZ2	3.55593	1.22763	NA	GTEx
ENST00000517633	R3HCC1	3.55447	4.40023	LGG	TCGA
ENST00000527064	NXF1	3.55393	20.51	LAML	TCGA
ENST00000358597	CELF1	3.55323	9.33227	Muscle	GTEx
ENST00000509000	NCBP2L	3.55131	31.2943	Testis	GTEx
ENST00000507645	DDX4	3.55025	54.5874	Testis	GTEx
NANOS3	NANOS3	3.54966	31.375	TGCT	TCGA
ENST00000579483	MSI2	3.54905	32.7554	LAML	TCGA
NXF3	NXF3	3.54724	13.5793	Testis	GTEx
ENST00000601392	CELF4	3.54656	6.3518	PCPG	TCGA
ENST00000534980	DDX6	3.54421	4.19503	Skin	GTEx
IFIT1B	IFIT1B	3.53659	7.15708	Blood	GTEx
ENST00000592416	MEX3C	3.53552	52.5851	LAML	TCGA
ENST00000514383	CANX	3.52722	34.5336	Testis	GTEx
ENST00000582772	MSI2	3.52491	52.5189	haematopoietic_and_lymphoid_tissue	CCLE
ENST00000479892	TBL2	3.52237	39.0556	Testis	GTEx
ENST00000487826	MAEL	3.52114	48.1364	Testis	GTEx
ENST00000505469	PPARGC1A	3.52089	29.9672	Testis	GTEx
RPL3L	RPL3L	3.51971	4.90282	Muscle	GTEx
ENST00000447624	MAEL	3.51896	7.95889	endometrium	CCLE
ENST00000589370	CELF5	3.51284	5.8285	autonomic_ganglia	CCLE
ENST00000382365	DAZ3	3.50499	2.97543	Testis	GTEx
ENST00000395854	MOV10L1	3.50212	25.5936	Testis	GTEx
ENST00000492772	SND1	3.50203	5.75707	LAML	TCGA
ADAD2	ADAD2	3.50057	15.4722	Testis	GTEx
ENST00000560052	LARP6	3.49628	51.0375	Testis	GTEx
ENST00000558551	EIF5	3.49538	64.1457	LAML	TCGA
ENST00000382330	EIF4G1	3.49263	5.0068	Brain	GTEx
ENST00000457456	EIF4G1	3.49152	26.1744	Testis	GTEx
ENST00000556681	DICER1	3.48965	3.39189	LAML	TCGA
ENST00000400098	SNRPN	3.48668	5.64743	prostate	CCLE
ENST00000630370	DDX3X	3.48645	20.6994	Testis	GTEx
ENST00000550418	RBFOX1	3.48524	9.08699	autonomic_ganglia	CCLE
ENST00000432037	AFF3	3.48494	10.6069	LAML	TCGA
DND1	DND1	3.48419	28.7456	TGCT	TCGA
ENST00000542735	DND1	3.48419	28.7456	TGCT	TCGA
ENST00000290341	IGF2BP1	3.48168	4.83953	Testis	GTEx
ENST00000586993	DDX39A	3.4815	58.9852	Testis	GTEx
ENST00000361795	CELF4	3.47995	3.80495	Brain	GTEx
ENST00000311745	RBFOX1	3.47804	2.74083	soft_tissue	CCLE
ENST00000629930	SRP68	3.47737	1.26051	NA	TCGA
ENST00000395852	MOV10L1	3.47375	35.4528	Testis	GTEx
ENST00000587074	CELF4	3.47354	42.5485	Testis	GTEx
ENST00000589093	NLRP11	3.47307	11.7548	DLBC	TCGA
ENST00000474668	PTRHD1	3.4724	82.6568	Testis	GTEx
ENST00000595548	KHSRP	3.4711	41.3691	Testis	GTEx
ENST00000518017	XPO7	3.46192	55.3973	Testis	GTEx
ENST00000334602	TERT	3.46103	7.90217	prostate	CCLE
ENST00000201963	DNMT3B	3.46078	19.142	Testis	GTEx
ENST00000620517	DHX57	3.46061	64.3329	Testis	GTEx
ENST00000464160	ADAD1	3.46025	1.69363	NA	CCLE
ENST00000580508	RBFOX3	3.45825	2.05882	Testis	GTEx
ENST00000581014	CDC42EP4	3.45755	1.39424	NA	TCGA
ENST00000433055	RPL39L	3.45649	26.8224	TGCT	TCGA
ENST00000367501	SWT1	3.45379	39.6467	Testis	GTEx
ENST00000619262	RDM1	3.45084	21.0978	Testis	GTEx
ENST00000446769	CEBPZ	3.44829	4.97045	STAD	TCGA
ENST00000568849	GSPT1	3.447	16.9803	Testis	GTEx
ENST00000525943	DDX25	3.44695	5.54219	Testis	GTEx
ENST00000474576	MKRN1	3.44661	21.1675	Testis	GTEx
ENST00000463644	MECP2	3.44452	23.2434	LAML	TCGA
ENST00000523665	RANBP17	3.44333	45.4568	Testis	GTEx
ENST00000559057	MYEF2	3.44256	2.08388	UVM	TCGA
ENST00000507327	RPS3A	3.43993	5.51814	LAML	TCGA
ENST00000622654	TDRD15	3.43887	5.15073	Testis	GTEx
ENST00000395854	MOV10L1	3.43786	7.71839	pleura	CCLE
ENST00000495462	RPN1	3.43679	3.48636	LAML	TCGA
ENST00000529307	CAPRIN1	3.43673	49.2005	Testis	GTEx
ENST00000311745	RBFOX1	3.4357	1.98941	NA	GTEx
ENST00000508461	SMG7	3.43271	29.4298	Testis	GTEx
ENST00000523938	YWHAZ	3.43091	39.7787	Testis	GTEx
ENST00000372386	ASS1	3.42893	61.7379	soft_tissue	CCLE
ENST00000412507	TRIM56	3.42866	3.89385	STAD	TCGA
ENST00000519363	PABPC1	3.42768	1.07975	NA	TCGA
ENST00000618582	CAPRIN1	3.42717	11.1587	LAML	TCGA
ENST00000334293	CELF5	3.42339	2.21773	Brain	GTEx
ENST00000554335	SAMD4A	3.42072	49.81	Testis	GTEx
ENST00000464752	SRRM3	3.41896	3.8759	Brain	GTEx
ENST00000523298	CTNNA1	3.41788	12.2225	Brain	GTEx
ENST00000420428	CELF4	3.41563	3.10645	PCPG	TCGA
ENST00000495924	RANBP2	3.4146	24.3091	LAML	TCGA
ENST00000498008	NSUN4	3.4135	70.9671	Testis	GTEx
ENST00000355731	RPL23A	3.4122	10.7777	Blood	GTEx
ENST00000373821	SRPK1	3.40889	14.0897	STAD	TCGA
IFIT1B	IFIT1B	3.40819	32.7967	LAML	TCGA
ENST00000371809	IFIT1B	3.40819	32.7967	LAML	TCGA
ENST00000424802	QKI	3.40709	13.2746	LGG	TCGA
ENST00000588597	CELF4	3.40532	2.87866	Brain	GTEx
AC004381.6	AC004381.6	3.4033	54.7791	Testis	GTEx
TRIM71	TRIM71	3.40238	7.30009	TGCT	TCGA
ENST00000383763	TRIM71	3.40238	7.30009	TGCT	TCGA
ENST00000440983	WDR43	3.40165	2.4158	LAML	TCGA
DDX4	DDX4	3.40104	45.0593	TGCT	TCGA
ENST00000610559	DDX3X	3.39838	20.8462	salivary_gland	CCLE
ENST00000564824	ZNF598	3.3966	4.72602	LAML	TCGA
ENST00000359227	ELAVL3	3.39412	5.51614	autonomic_ganglia	CCLE
ELAVL3	ELAVL3	3.39296	5.51593	autonomic_ganglia	CCLE
ENST00000426797	EDC3	3.39183	59.1858	Testis	GTEx
ENST00000478588	AFF4	3.39143	10.8943	Testis	GTEx
SAMSN1	SAMSN1	3.38976	12.4323	haematopoietic_and_lymphoid_tissue	CCLE
ENST00000550856	RPLP0	3.38858	2.17757	OV	TCGA
ENST00000421545	TDRD12	3.38729	34.1941	Testis	GTEx
ENST00000485790	SCAF4	3.38657	6.67054	LAML	TCGA
ENST00000612880	YTHDF3	3.38224	33.1067	STAD	TCGA
ENST00000604395	NXF2B	3.38144	5.33893	Testis	GTEx
ENST00000615024	RDM1	3.37923	22.6556	Testis	GTEx
ENST00000591287	CELF4	3.37693	3.26657	Brain	GTEx
ENST00000333418	POLR2F	3.37678	18.1018	skin	CCLE
ENST00000564566	USP10	3.37672	18.9632	LAML	TCGA
ENST00000373993	A1CF	3.37383	6.83306	Liver	GTEx
ENST00000588591	CELF4	3.37017	4.24476	Brain	GTEx
IGF2BP1	IGF2BP1	3.36965	4.43814	Testis	GTEx
ENST00000562649	DDX19A	3.36937	1.37654	NA	TCGA
ENST00000520158	CTNNA1	3.36803	9.06858	STAD	TCGA
ENST00000521834	RANBP17	3.36795	47.1775	Testis	GTEx
ENST00000290583	CELF3	3.36542	1.67238	NA	GTEx
ENST00000434238	WDR43	3.36148	30.6435	Testis	GTEx
ENST00000361795	CELF4	3.35999	2.03182	PCPG	TCGA
ENST00000514014	RBM47	3.35915	1.48375	NA	TCGA
ENST00000438662	ELAVL3	3.35833	5.37194	autonomic_ganglia	CCLE
ENST00000527414	DICER1	3.35802	57.9835	Testis	GTEx
ENST00000551752	RBFOX1	3.35778	30.2743	Brain	GTEx
ENST00000542939	PEBP1	3.35691	21.7832	Adrenal Gland	GTEx
ENST00000471312	KHDC1L	3.35495	11.9981	TGCT	TCGA
ENST00000590239	DDX39A	3.354	35.1454	Testis	GTEx
ENST00000507175	TCERG1	3.35252	4.63979	LAML	TCGA
ENST00000563617	AC004381.6	3.34861	54.2818	Testis	GTEx
ENST00000420342	CELF3	3.34299	3.29234	Brain	GTEx
ENST00000620081	ZFP36L2	3.341	1.69804	NA	TCGA
ENST00000486206	BOLL	3.33939	3.92153	Testis	GTEx
ENST00000452742	LRRFIP2	3.33733	1.37399	NA	TCGA
ENST00000589093	NLRP11	3.33639	15.4896	haematopoietic_and_lymphoid_tissue	CCLE
ENST00000613374	BARD1	3.33638	53.5822	salivary_gland	CCLE
ENST00000332351	WT1	3.33311	4.41981	OV	TCGA
ENST00000514679	DDX4	3.33298	7.75666	Testis	GTEx
ENST00000341552	CCDC108	3.3328	3.52829	Testis	GTEx
ENST00000498051	COL14A1	3.33155	27.8059	thyroid	CCLE
ENST00000415274	SORBS2	3.33141	6.28236	PCPG	TCGA
ENST00000478993	DDX3X	3.33004	15.9678	pleura	CCLE
ENST00000570138	EDC3	3.3265	53.5307	Testis	GTEx
ENST00000554367	DICER1	3.32589	2.50623	LAML	TCGA
PIWIL3	PIWIL3	3.3253	7.4343	Testis	GTEx
ENST00000534389	CSDE1	3.32521	19.3445	LAML	TCGA
ENST00000569889	RBFOX1	3.32467	2.87937	OV	TCGA
ENST00000551771	ZNF385A	3.31934	2.64187	LAML	TCGA
ENST00000515663	CAST	3.31797	31.2677	Testis	GTEx
ENST00000456047	DCD	3.31644	3.05	breast	CCLE
ENST00000544538	ELAVL2	3.31602	2.52076	Testis	GTEx
ENST00000593048	CIRBP	3.31491	5.21565	STAD	TCGA
ENST00000420428	CELF4	3.31109	2.10605	Brain	GTEx
ENST00000455726	EWSR1	3.30904	1.62213	NA	TCGA
ENST00000530304	PCF11	3.30796	23.8031	Testis	GTEx
ENST00000218004	NXT2	3.30777	11.6786	Testis	GTEx
ENST00000482501	BAZ2B	3.30756	18.4618	Testis	GTEx
ENST00000398123	ADD1	3.30653	21.9747	STAD	TCGA
ENST00000453976	RIMS1	3.30629	30.8729	Brain	GTEx
ENST00000552553	KIAA0430	3.30474	7.59115	LAML	TCGA
ENST00000563206	DDX19B	3.30466	41.6305	Testis	GTEx
ENST00000565497	CORO1A	3.30375	10.0222	Blood	GTEx
ENST00000523298	CTNNA1	3.30349	3.34298	LGG	TCGA
ENST00000550457	CCNT1	3.30176	11.6787	LAML	TCGA
ENST00000284776	SORBS2	3.29736	12.1621	Brain	GTEx
ENST00000583802	EIF4A1	3.29602	1.35837	NA	TCGA
CELF3	CELF3	3.29447	2.35807	Pituitary	GTEx
ENST00000244669	APOBEC2	3.29333	3.48942	Muscle	GTEx
ENST00000506538	WDR36	3.29299	51.3107	Testis	GTEx
ENST00000600033	ZFP36	3.28198	4.58713	STAD	TCGA
ENST00000557692	SAMD4A	3.27657	33.5049	Testis	GTEx
ENST00000492299	ELAVL4	3.27596	10.3624	autonomic_ganglia	CCLE
ENST00000441731	R3HDM2	3.27477	5.26091	LGG	TCGA
ENST00000478829	CELF3	3.27037	3.96217	Pituitary	GTEx
ENST00000418120	RNF17	3.26989	26.9337	Testis	GTEx
ENST00000267260	SRRM4	3.26948	7.41494	Brain	GTEx
ENST00000571834	YBX2	3.26479	18.9231	Testis	GTEx
ENST00000396858	GAPDH	3.26325	43.615	Testis	GTEx
ENST00000456594	AGFG1	3.26185	6.73888	LAML	TCGA
ENST00000582344	RBFOX3	3.26103	7.40198	autonomic_ganglia	CCLE
ENST00000523131	YWHAZ	3.25986	32.6156	Testis	GTEx
ENST00000543674	MARK2	3.25498	16.0475	LAML	TCGA
ENST00000502635	DCP2	3.25458	2.04904	LAML	TCGA
ENST00000521695	RALYL	3.25211	4.56201	Brain	GTEx
ENST00000625363	STXBP1	3.25168	14.3373	STAD	TCGA
ENST00000521978	RIMS1	3.24951	3.52779	Brain	GTEx
ENST00000398071	NOP14	3.24927	2.22889	LAML	TCGA
ENST00000251864	TDRD1	3.24891	32.9126	Testis	GTEx
ENST00000354991	DDX4	3.24622	36.4291	TGCT	TCGA
ENST00000567686	RBBP6	3.2456	12.6127	Testis	GTEx
RPL10L	RPL10L	3.24466	15.9772	TGCT	TCGA
ENST00000298283	RPL10L	3.24466	15.9772	TGCT	TCGA
ENST00000563235	SMG1	3.24464	18.6595	LAML	TCGA
ENST00000527062	RNPC3	3.24376	7.30491	LAML	TCGA
ENST00000479892	TBL2	3.24065	1.42321	NA	TCGA
ENST00000334919	CELF4	3.23975	3.32435	PCPG	TCGA
ENST00000521683	CTNNA1	3.23959	13.5619	Brain	GTEx
ENST00000513044	RBM47	3.23602	6.61366	LAML	TCGA
ENST00000432655	SORBS2	3.236	2.68946	PCPG	TCGA
ENST00000412779	RNASE1	3.23568	2.64396	LGG	TCGA
ENST00000413554	TNS1	3.23489	15.5773	skin	CCLE
ENST00000579085	EIF4A1	3.23272	6.474	LAML	TCGA
ENST00000508051	TLR3	3.22939	29.6118	Testis	GTEx
ENST00000419477	YWHAZ	3.22915	10.0371	Testis	GTEx
ENST00000541352	DICER1	3.22897	2.87672	LAML	TCGA
ENST00000465900	SND1	3.22568	10.7197	LAML	TCGA
ENST00000397312	ELAVL2	3.22397	4.80997	Brain	GTEx
RPS4Y2	RPS4Y2	3.22243	9.52479	PRAD	TCGA
ENST00000629237	RPS4Y2	3.22243	9.52479	PRAD	TCGA
ENST00000523717	RBPMS	3.2224	39.15	Testis	GTEx
ENST00000374001	A1CF	3.22158	4.73527	Liver	GTEx
ENST00000602130	HNRNPUL1	3.22117	2.13278	LAML	TCGA
ENST00000604790	NXF2	3.22098	1.66517	NA	GTEx
ENST00000619219	RBMY1B	3.22085	18.1997	Testis	GTEx
ENST00000591161	NANOS3	3.21247	21.0588	TGCT	TCGA
ENST00000505366	ZFR	3.21226	1.1069	NA	TCGA
ENST00000617198	DDX1	3.21224	25.9736	autonomic_ganglia	CCLE
ADAD1	ADAD1	3.2096	1.89854	NA	CCLE
ENST00000568038	SMG1	3.20921	26.4271	LAML	TCGA
ENST00000569469	CORO1A	3.20836	30.1196	haematopoietic_and_lymphoid_tissue	CCLE
APOBEC2	APOBEC2	3.20817	3.54247	Muscle	GTEx
ENST00000490406	SERBP1	3.20751	34.3025	Testis	GTEx
ENST00000633200	CELF2	3.20727	29.5832	LAML	TCGA
ENST00000582772	MSI2	3.20268	17.3525	LAML	TCGA
ENST00000502673	CANX	3.20112	5.35283	STAD	TCGA
ENST00000413910	DKC1	3.20103	5.72649	STAD	TCGA
ENST00000438834	BZW2	3.1987	1.31171	NA	TCGA
ENST00000510473	EIF4E1B	3.19803	1.19514	NA	GTEx
ENST00000629277	MECP2	3.19715	16.5054	LAML	TCGA
ENST00000562103	ZNF598	3.19712	1.07946	NA	TCGA
ENST00000440066	DAZ4	3.19402	4.36218	autonomic_ganglia	CCLE
ENST00000590112	CELF4	3.19193	2.67658	Testis	GTEx
ENST00000492948	MBNL1	3.19187	2.48115	LAML	TCGA
ENST00000381341	DDX1	3.19112	16.872	autonomic_ganglia	CCLE
ENST00000505818	MRPL36	3.18598	52.7379	Testis	GTEx
ENST00000615198	CPEB1	3.18078	12.2674	TGCT	TCGA
ENST00000510810	CANX	3.17968	1.70378	NA	TCGA
A1CF	A1CF	3.17544	4.66174	Liver	GTEx
ENST00000484867	RC3H1	3.17327	13.0945	LAML	TCGA
ENST00000506200	IPO11	3.17302	2.09813	STAD	TCGA
ENST00000464932	CCNT2	3.17063	14.8889	LAML	TCGA
ENST00000504055	RBM24	3.16848	5.6642	UCS	TCGA
ENST00000547605	RBFOX1	3.1681	3.182	Brain	GTEx
ENST00000444136	TDRD5	3.16702	14.1784	Testis	GTEx
ENST00000564169	ADAD2	3.16466	6.72262	Testis	GTEx
ENST00000591287	CELF4	3.16454	1.27086	NA	TCGA
ENST00000588597	CELF4	3.16282	1.92741	NA	TCGA
ENST00000417475	TRIP6	3.16234	1.89572	NA	TCGA
ENST00000477112	DDX17	3.15969	12.9817	LAML	TCGA
ENST00000292672	CELF5	3.158	4.7517	Brain	GTEx
ENST00000335271	MAP4	3.15613	6.22178	LGG	TCGA
ENST00000383763	TRIM71	3.1536	10.0893	Testis	GTEx
ENST00000511491	DDX4	3.15213	30.3732	Testis	GTEx
ENST00000564850	RBFOX1	3.1518	2.99297	Muscle	GTEx
RDM1	RDM1	3.15104	19.0443	Testis	GTEx
ENST00000481183	TARBP1	3.15053	21.4383	Brain	GTEx
ENST00000479893	CELF3	3.14919	9.27842	PCPG	TCGA
ENST00000584641	HELZ	3.14862	8.1365	LAML	TCGA
ENST00000412061	BRCA1	3.14848	7.26598	LAML	TCGA
ENST00000304457	EXOSC10	3.14791	1.17429	NA	CCLE
ENST00000518019	AGO2	3.14693	16.4485	LAML	TCGA
ENST00000497924	ZCCHC7	3.14219	31.5592	haematopoietic_and_lymphoid_tissue	CCLE
ENST00000587911	CELF4	3.14173	4.00295	LGG	TCGA
ENST00000508783	RPS3A	3.14078	2.72647	OV	TCGA
ENST00000388724	ADAD1	3.13944	1.18239	NA	CCLE
ENST00000553123	MARS	3.1384	45.9948	LAML	TCGA
ENST00000462848	CCDC108	3.13748	3.11474	Testis	GTEx
ENST00000261574	IPO5	3.13719	3.10408	biliary_tract	CCLE
PABPC1L2B	PABPC1L2B	3.13445	3.05824	PRAD	TCGA
ENST00000373521	PABPC1L2B	3.13445	3.05824	PRAD	TCGA
ENST00000514494	PPARGC1A	3.13379	4.12149	skin	CCLE
ENST00000494140	SORBS2	3.13332	13.6154	skin	CCLE
ENST00000629104	CHD2	3.13281	1.26303	NA	TCGA
ENST00000381305	ADARB2	3.13229	8.03657	Testis	GTEx
ENST00000522455	RALYL	3.13169	6.72686	Brain	GTEx
ENST00000511996	AFF1	3.1296	3.696	Muscle	GTEx
ENST00000575032	AKAP1	3.12959	48.3002	Testis	GTEx
ENST00000470688	CELF3	3.12887	6.51092	autonomic_ganglia	CCLE
ENST00000610200	PCBP3	3.12871	24.5425	LAML	TCGA
ENST00000473582	IPO5	3.12821	24.7945	STAD	TCGA
ENST00000403230	DDX17	3.12683	2.27938	Muscle	GTEx
SRRM4	SRRM4	3.12671	6.69044	Brain	GTEx
ENST00000518599	GTF2E2	3.12423	20.7865	Testis	GTEx
ENST00000564430	ADAD2	3.12417	7.69524	Testis	GTEx
ENST00000576591	AKAP1	3.12305	14.0479	Testis	GTEx
ENST00000517960	RIMS1	3.12206	6.781	Brain	GTEx
ENST00000467058	LRPPRC	3.11375	1.9999	LAML	TCGA
ENST00000505571	PAPD4	3.1135	14.7279	LAML	TCGA
ENST00000520804	PABPC1	3.11237	1.06509	NA	TCGA
ENST00000557497	ANGEL1	3.11233	22.566	Testis	GTEx
ENST00000544085	AFF1	3.11208	1.82107	NA	TCGA
ENST00000478829	CELF3	3.11166	7.47072	autonomic_ganglia	CCLE
ENST00000592514	MRPL4	3.11038	1.82158	NA	TCGA
ENST00000373997	A1CF	3.11038	2.7961	Liver	GTEx
ENST00000460593	CPSF3	3.11034	60.5323	Testis	GTEx
ENST00000375433	RCC2	3.11033	1.29393	NA	TCGA
ENST00000409659	LRPPRC	3.10946	1.25408	NA	TCGA
ENST00000582582	GRB2	3.10765	2.29909	LAML	TCGA
ENST00000371809	IFIT1B	3.1061	4.06547	Blood	GTEx
ENST00000587819	CELF4	3.1058	2.73732	PCPG	TCGA
ENST00000483316	BAZ2B	3.10426	17.7835	LAML	TCGA
ENST00000618881	NXF2B	3.10345	1.33555	NA	GTEx
ENST00000441731	R3HDM2	3.10025	2.31409	Brain	GTEx
ENST00000485037	EWSR1	3.09971	2.01703	LAML	TCGA
TRIM71	TRIM71	3.09852	9.64531	Testis	GTEx
ENST00000586578	ZFR2	3.09851	1.45512	NA	GTEx
ENST00000530245	TPT1	3.09793	28.301	biliary_tract	CCLE
ENST00000588350	CELF5	3.09681	7.83475	Brain	GTEx
ENST00000614449	CARHSP1	3.09617	8.53096	Testis	GTEx
ENST00000590696	DDX39A	3.09613	37.6366	Testis	GTEx
ENST00000468166	SND1	3.09584	7.43991	PCPG	TCGA
ENST00000621737	PTBP1	3.09332	1.78194	NA	TCGA
ENST00000586086	DNMT1	3.09329	9.37978	LAML	TCGA
ENST00000569973	XPO6	3.09173	12.5214	Testis	GTEx
ENST00000417344	CCNT1	3.09112	2.09027	LAML	TCGA
CELF3	CELF3	3.09083	3.51181	PCPG	TCGA
ENST00000419575	AZGP1	3.08428	2.65146	PRAD	TCGA
ENST00000491719	IGF2BP3	3.08379	4.79917	Testis	GTEx
ENST00000563849	ADAD2	3.08318	12.4245	Testis	GTEx
ENST00000569615	CIRH1A	3.08132	2.30573	KIRP	TCGA
ENST00000417329	TDRD5	3.08032	12.7006	Testis	GTEx
ENST00000348433	AC004381.6	3.07911	33.6458	Testis	GTEx
ENST00000416492	AFF3	3.07781	3.65482	LAML	TCGA
ENST00000436368	RBFOX1	3.07729	4.53163	Muscle	GTEx
ENST00000568982	CORO1A	3.07701	30.1212	haematopoietic_and_lymphoid_tissue	CCLE
ENST00000484204	TLR7	3.07311	4.47858	skin	CCLE
ENST00000483612	AZGP1	3.07297	18.9654	breast	CCLE
ENST00000220478	SCG3	3.07191	1.47333	NA	GTEx
ENST00000441844	RCL1	3.07066	1.76011	NA	GTEx
ENST00000470724	NXF3	3.07013	10.6576	Testis	GTEx
ENST00000380918	SREK1	3.06691	15.9692	LAML	TCGA
ENST00000322945	MAZ	3.0648	1.01235	NA	TCGA
ENST00000522095	MRPS27	3.0611	17.652	LAML	TCGA
ENST00000581135	DDX42	3.06058	42.0626	Testis	GTEx
RNASE3	RNASE3	3.05795	5.26939	Blood	GTEx
ENST00000576383	GEMIN4	3.05562	1.4658	NA	TCGA
ENST00000367870	MAEL	3.05382	7.55386	endometrium	CCLE
ENST00000512169	PPARGC1A	3.05093	23.1977	Testis	GTEx
ENST00000551752	RBFOX1	3.05092	1.24478	NA	CCLE
ENST00000478829	CELF3	3.04888	2.605	PCPG	TCGA
ENST00000514250	THOC3	3.04753	14.7217	stomach	CCLE
ENST00000457069	DGCR8	3.04607	1.75949	NA	TCGA
ENST00000507200	LUC7L3	3.04599	40.6671	LAML	TCGA
ENST00000297183	ANKHD1	3.04551	3.50162	LAML	TCGA
ENST00000371819	ELAVL4	3.04468	3.66055	LGG	TCGA
ENST00000428387	EIF4G1	3.04401	11.8925	Muscle	GTEx
ENST00000354071	BRCA1	3.04206	12.8669	LAML	TCGA
ENST00000567685	ADAD2	3.0418	35.1564	Testis	GTEx
ENST00000448907	ELAVL4	3.04152	1.48009	NA	CCLE
ENST00000489500	TNRC6B	3.03968	3.79082	LAML	TCGA
ENST00000419910	CELF3	3.03957	6.82095	autonomic_ganglia	CCLE
ENST00000521683	CTNNA1	3.03775	18.1086	autonomic_ganglia	CCLE
ENST00000603232	CELF4	3.03681	3.68252	Brain	GTEx
ENST00000480190	PTRHD1	3.03588	54.1159	Testis	GTEx
ENST00000476136	TBL2	3.03461	16.5769	Testis	GTEx
ENST00000370388	KHDC1L	3.03368	11.6067	salivary_gland	CCLE
ENST00000580295	FTSJ3	3.03122	23.1063	Testis	GTEx
ENST00000452863	WT1	3.03054	4.29469	OV	TCGA
ENST00000483344	FNDC3B	3.02962	19.7238	LAML	TCGA
ENST00000381728	RCL1	3.02591	14.1082	Testis	GTEx
ENST00000580030	DHX40	3.02445	4.56774	LAML	TCGA
ENST00000371824	ELAVL4	3.02394	2.20545	PCPG	TCGA
ENST00000434671	DDX1	3.02338	22.149	autonomic_ganglia	CCLE
TDRD1	TDRD1	3.02024	29.0175	Testis	GTEx
ENST00000290583	CELF3	3.01886	7.50188	autonomic_ganglia	CCLE
ENST00000453220	CCDC108	3.01586	3.74967	Testis	GTEx
ENST00000454976	NONO	3.01356	2.92172	STAD	TCGA
ENST00000262961	ZFR2	3.01234	1.58256	NA	GTEx
ENST00000627077	G3BP1	3.01086	1.1811	NA	TCGA
ENST00000471166	TNPO3	3.0105	4.81649	LAML	TCGA
ENST00000472516	DIAPH1	3.00979	24.0998	LAML	TCGA
ENST00000460070	IPO5	3.00908	38.6322	Testis	GTEx
ENST00000543220	MARK2	3.00722	3.77232	LAML	TCGA
ENST00000507438	DROSHA	3.00514	1.98786	NA	TCGA
ENST00000343439	BAZ2B	3.00351	24.4104	LAML	TCGA
ENST00000450697	TDRD6	3.00303	18.203	prostate	CCLE
ENST00000457247	SORBS2	3.00083	16.1271	salivary_gland	CCLE
ENST00000423045	PCBP3	2.99834	25.7484	LAML	TCGA
ENST00000490787	PDCD11	2.99826	1.18753	NA	TCGA
ENST00000483600	AFF3	2.99673	2.4566	LAML	TCGA
ENST00000509462	TAF9	2.99394	34.9041	Testis	GTEx
ENST00000597280	SUGP2	2.99271	15.7117	Testis	GTEx
ENST00000589386	CELF4	2.99262	2.85646	PCPG	TCGA
ENST00000485990	CWC27	2.99171	3.43642	LAML	TCGA
ENST00000444861	EIF4G1	2.98819	1.47536	NA	TCGA
ENST00000562047	EDC3	2.9879	14.5921	Testis	GTEx
ENST00000519768	CTNNA1	2.98712	22.7136	Brain	GTEx
ENST00000601392	CELF4	2.98704	1.40455	NA	GTEx
ENST00000334293	CELF5	2.98701	3.66805	LGG	TCGA
ENST00000372453	PIH1D3	2.98679	2.22927	Testis	GTEx
ELAVL2	ELAVL2	2.9864	1.87827	NA	GTEx
ENST00000405239	DAZ1	2.98581	6.57528	autonomic_ganglia	CCLE
ENST00000531131	NXF1	2.98276	21.5774	LAML	TCGA
ENST00000400577	RBM11	2.97984	22.7582	bone	CCLE
ENST00000354897	CELF2	2.97959	1.47698	NA	GTEx
CELF3	CELF3	2.97931	6.92051	autonomic_ganglia	CCLE
ENST00000481562	APOBEC4	2.97648	4.0866	Testis	GTEx
ENST00000609181	EPRS	2.97592	1.32763	NA	GTEx
ENST00000442985	SPEN	2.97553	52.9843	salivary_gland	CCLE
ENST00000438975	EIF4G3	2.97343	1.92568	NA	TCGA
ENST00000483306	LRRFIP2	2.97296	18.0366	LAML	TCGA
ENST00000488607	ZCCHC7	2.97281	54.9969	haematopoietic_and_lymphoid_tissue	CCLE
ENST00000540501	STIP1	2.97279	33.0437	Testis	GTEx
ENST00000358156	SRSF2	2.97072	11.5959	STAD	TCGA
ENST00000474601	CCDC108	2.97036	4.40049	Testis	GTEx
ENST00000281589	PABPC3	2.96858	49.8386	Testis	GTEx
ENST00000420342	CELF3	2.966	1.12869	NA	TCGA
ENST00000452119	RAE1	2.96404	23.8328	Testis	GTEx
ENST00000290583	CELF3	2.96367	1.8514	NA	TCGA
ENST00000513025	LUC7L3	2.9635	11.1582	LAML	TCGA
ENST00000565611	ZNF106	2.96348	11.5961	Muscle	GTEx
ENST00000489648	PPRC1	2.96217	2.43528	Brain	GTEx
ENST00000546800	OAS3	2.96105	32.1969	Testis	GTEx
ENST00000569970	CORO1A	2.961	22.2798	haematopoietic_and_lymphoid_tissue	CCLE
ENST00000486416	MOV10	2.96097	27.4628	LAML	TCGA
ENST00000578718	KPNB1	2.96025	2.81289	Blood	GTEx
ENST00000463818	SF3A1	2.96005	1.7395	NA	TCGA
ENST00000340209	RBFOX1	2.95869	1.18867	NA	GTEx
ENST00000532118	RDX	2.95775	1.2716	NA	TCGA
SCG3	SCG3	2.95558	1.20807	NA	GTEx
ENST00000440102	ELAVL2	2.95531	2.96402	TGCT	TCGA
ENST00000455343	RBM39	2.95461	5.75483	LAML	TCGA
ENST00000420772	MAP4	2.9535	16.4574	Brain	GTEx
ENST00000218032	TLR8	2.95317	9.72101	haematopoietic_and_lymphoid_tissue	CCLE
ENST00000547372	RBFOX1	2.95258	1.58351	NA	GTEx
ENST00000535956	PIWIL1	2.95212	1.0516	NA	CCLE
ENST00000521376	RALYL	2.95121	7.2119	lung	CCLE
ENST00000540248	DAZ1	2.94915	2.84089	Testis	GTEx
ENST00000407633	BZW2	2.94755	22.591	Testis	GTEx
KHDC1L	KHDC1L	2.94655	11.5436	salivary_gland	CCLE
ENST00000426837	MAP4	2.94607	4.43131	Muscle	GTEx
ENST00000498280	RBM39	2.94522	22.8772	LAML	TCGA
ENST00000551892	MARS	2.94407	3.21534	LAML	TCGA
ENST00000452917	SETD1A	2.9406	2.75598	LAML	TCGA
ENST00000492299	ELAVL4	2.93857	1.60058	NA	GTEx
ENST00000334919	CELF4	2.9382	2.38962	Brain	GTEx
ENST00000465507	XRN1	2.93788	5.22226	LAML	TCGA
PABPC1L2A	PABPC1L2A	2.93713	2.29309	PRAD	TCGA
ENST00000373519	PABPC1L2A	2.93713	2.29309	PRAD	TCGA
ENST00000414183	EWSR1	2.93523	2.36846	Brain	GTEx
ENST00000421573	SPATS2L	2.93467	1.55558	NA	GTEx
ENST00000417658	PRPF18	2.93061	4.62929	Muscle	GTEx
ENST00000552323	ATXN2	2.93023	5.81395	LAML	TCGA
ENST00000409606	R3HDM1	2.9287	2.17961	Muscle	GTEx
ENST00000465032	EIF4A2	2.92853	4.11545	STAD	TCGA
ENST00000568239	SMG1	2.92806	21.9258	LAML	TCGA
ENST00000575322	AKAP1	2.92711	7.65967	STAD	TCGA
ENST00000474566	EBNA1BP2	2.9256	3.83682	Liver	GTEx
ENST00000515458	EIF4E1B	2.92452	1.4304	NA	GTEx
ENST00000517656	CTNNA1	2.92261	23.956	Brain	GTEx
ENST00000359227	ELAVL3	2.91993	2.0055	LGG	TCGA
ENST00000427141	EIF4G1	2.91919	1.34858	NA	GTEx
ZFR2	ZFR2	2.9189	1.55524	NA	GTEx
ENST00000438362	CSDE1	2.91833	4.42771	Muscle	GTEx
ENST00000588101	CELF5	2.91765	4.52421	Brain	GTEx
ENST00000220478	SCG3	2.91765	2.02355	LGG	TCGA
ENST00000536831	RRP12	2.91669	10.6842	salivary_gland	CCLE
ENST00000457968	CCDC108	2.91665	4.59163	Testis	GTEx
ENST00000395554	IARS	2.91418	2.35462	STAD	TCGA
ENST00000629237	RPS4Y2	2.91352	1.75406	NA	GTEx
ENST00000523519	G3BP1	2.91314	31.7628	Testis	GTEx
ENST00000440742	LRRFIP2	2.9128	2.88947	Testis	GTEx
ENST00000455982	DENR	2.91175	4.24273	central_nervous_system	CCLE
ENST00000620507	RBFOX1	2.91004	7.86663	Brain	GTEx
ENST00000529002	SSRP1	2.9042	1.0797	NA	TCGA
ENST00000518599	GTF2E2	2.90325	1.37552	NA	TCGA
ENST00000466476	IGF2BP2	2.90245	7.47157	LAML	TCGA
ENST00000392167	PNLDC1	2.9024	5.33326	stomach	CCLE
ENST00000558265	EIF5	2.8999	1.18059	NA	TCGA
ENST00000301730	RNPS1	2.89946	4.4705	Muscle	GTEx
ENST00000463008	DARS	2.89934	4.76733	LGG	TCGA
ENST00000433055	RPL39L	2.89891	10.4458	soft_tissue	CCLE
ENST00000465870	LRRFIP1	2.89777	24.2784	LAML	TCGA
ENST00000607003	SAP18	2.8971	9.09949	Brain	GTEx
ENST00000311912	TLR8	2.89678	14.7589	LAML	TCGA
ENST00000373302	STXBP1	2.89303	14.3492	Brain	GTEx
ELAVL3	ELAVL3	2.88935	1.87387	NA	TCGA
ENST00000593271	CELF4	2.88929	1.09958	NA	TCGA
ENST00000478578	RPL22L1	2.88787	1.68225	NA	TCGA
ENST00000456594	AGFG1	2.88703	37.2516	Testis	GTEx
ENST00000542355	SCG3	2.8857	3.14908	Pituitary	GTEx
ENST00000258729	IGF2BP3	2.88448	1.96656	NA	GTEx
ENST00000548146	MARS	2.88282	26.1428	LAML	TCGA
ENST00000565154	PKM	2.88136	32.2707	Testis	GTEx
ENST00000437500	RBM5	2.88093	13.8115	LAML	TCGA
ENST00000509259	CAST	2.8794	35.6437	haematopoietic_and_lymphoid_tissue	CCLE
ENST00000417008	TBL2	2.87882	6.6073	small_intestine	CCLE
ENST00000611468	MECP2	2.87777	2.93156	STAD	TCGA
ENST00000355634	SORBS2	2.87563	10.788	PCPG	TCGA
ENST00000438662	ELAVL3	2.8753	1.29095	NA	TCGA
ENST00000531594	RC3H1	2.87465	15.7435	LAML	TCGA
ENST00000517638	RALYL	2.87449	6.11863	PCPG	TCGA
ENST00000562690	RNPS1	2.87425	2.91713	Muscle	GTEx
ENST00000495225	MRPS22	2.87198	4.7548	Testis	GTEx
ENST00000570055	DDX19B	2.87176	30.2809	Testis	GTEx
ENST00000395568	PPHLN1	2.87073	12.5542	LAML	TCGA
ENST00000409296	IPO11	2.87053	5.38483	LAML	TCGA
ENST00000584549	DDX5	2.87033	20.7367	LAML	TCGA
ENST00000565324	SMG1	2.8694	6.19289	LAML	TCGA
ENST00000617381	DDX6	2.86792	1.61163	NA	TCGA
ENST00000465267	EIF4A2	2.86766	5.12759	LAML	TCGA
ENST00000492740	NOP58	2.86659	7.04749	LAML	TCGA
ENST00000461801	FXR1	2.86657	7.04419	LAML	TCGA
ENST00000528439	RPS3	2.86322	1.13972	NA	TCGA
ENST00000420342	CELF3	2.86272	5.50148	autonomic_ganglia	CCLE
ENST00000367070	C4BPA	2.8625	3.8203	LIHC	TCGA
ENST00000388725	ADAD1	2.86233	5.48609	TGCT	TCGA
ENST00000469882	FXR1	2.86011	6.00201	Testis	GTEx
ENST00000470018	PPIE	2.85927	5.06841	LGG	TCGA
ENST00000426000	DAZ1	2.85888	1.10662	NA	CCLE
ENST00000537230	TRIM25	2.85825	1.86793	STAD	TCGA
ENST00000552037	ZFC3H1	2.85697	6.27042	Adrenal Gland	GTEx
C4BPA	C4BPA	2.85687	3.6983	LIHC	TCGA
ENST00000419575	AZGP1	2.85471	2.26663	Prostate	GTEx
ENST00000549133	MARS	2.85302	6.62682	haematopoietic_and_lymphoid_tissue	CCLE
ENST00000570033	XPO6	2.85262	5.71872	LAML	TCGA
ENST00000492104	SORBS2	2.85129	3.44329	skin	CCLE
RNASE6	RNASE6	2.85075	6.54085	haematopoietic_and_lymphoid_tissue	CCLE
ENST00000304677	RNASE6	2.85075	6.54085	haematopoietic_and_lymphoid_tissue	CCLE
ENST00000630370	DDX3X	2.84634	2.44711	lung	CCLE
ENST00000599804	SMG9	2.84578	2.44599	STAD	TCGA
ENST00000587819	CELF4	2.84564	3.33679	Brain	GTEx
ENST00000495427	NSUN4	2.84296	52.3963	Testis	GTEx
ENST00000395489	A1CF	2.84117	2.9381	Liver	GTEx
ENST00000554174	LRP1	2.84117	5.60827	SARC	TCGA
ENST00000395495	A1CF	2.83945	3.33004	Liver	GTEx
ENST00000593271	CELF4	2.83904	2.9402	Brain	GTEx
ENST00000592807	ZFR2	2.83811	1.29065	NA	GTEx
ENST00000380110	ELAVL2	2.83708	2.00305	Brain	GTEx
ENST00000399614	NAP1L4	2.83673	3.05153	LAML	TCGA
ENST00000552089	RBFOX1	2.83617	4.32089	Brain	GTEx
ENST00000377340	CRNKL1	2.83527	1.0959	NA	GTEx
ENST00000488587	U2SURP	2.83412	3.72944	LAML	TCGA
ENST00000454054	DDX3Y	2.83361	31.4516	Testis	GTEx
ENST00000518017	XPO7	2.83299	13.699	LAML	TCGA
ENST00000589386	CELF4	2.83182	1.4097	NA	GTEx
ENST00000523685	CTNNA1	2.82766	2.1842	LGG	TCGA
ENST00000593244	NLRP11	2.82711	8.83324	haematopoietic_and_lymphoid_tissue	CCLE
ENST00000601582	SYMPK	2.82711	44.1931	Testis	GTEx
ENST00000580886	EIF4A1	2.82653	25.1302	LAML	TCGA
ENST00000464554	DIS3L2	2.82587	7.84598	LAML	TCGA
ENST00000521971	DCAF13	2.82565	26.2182	LAML	TCGA
ENST00000430918	HDLBP	2.82467	3.68025	Lung	GTEx
ENST00000382431	DAZ2	2.82416	3.51971	central_nervous_system	CCLE
ENST00000483600	AFF3	2.82333	9.00599	haematopoietic_and_lymphoid_tissue	CCLE
ENST00000490369	IPO5	2.82289	18.6105	Testis	GTEx
ENST00000453385	MRPS2	2.82266	1.66521	NA	TCGA
ENST00000556660	WARS	2.82215	22.6136	Testis	GTEx
ENST00000513710	WDR36	2.81997	1.37251	NA	GTEx
ENST00000421786	C4BPA	2.81987	2.54865	LIHC	TCGA
SCG3	SCG3	2.81935	1.98539	NA	TCGA
ENST00000619418	DDX52	2.81847	7.61472	LAML	TCGA
ENST00000611745	SRRM3	2.81642	1.87364	NA	GTEx
ENST00000333418	POLR2F	2.81315	2.19816	SKCM	TCGA
ENST00000618139	EEF1D	2.81292	1.92195	NA	GTEx
ENST00000371827	ELAVL4	2.80995	1.4983	NA	TCGA
ENST00000480659	INTS3	2.80879	12.1837	LAML	TCGA
ENST00000478993	DDX3X	2.80723	20.0562	Testis	GTEx
ENST00000497735	MAP4	2.80709	1.8262	NA	TCGA
ENST00000378970	NR0B1	2.80565	1.13668	NA	GTEx
ENST00000371824	ELAVL4	2.80557	4.17006	Brain	GTEx
ENST00000402434	RTN4	2.80422	1.30079	NA	TCGA
ENST00000559424	SECISBP2L	2.80371	5.37633	STAD	TCGA
ENST00000539952	CPSF7	2.80361	1.81501	NA	TCGA
ENST00000471312	KHDC1L	2.80286	16.5933	Testis	GTEx
ENST00000335271	MAP4	2.80279	1.9951	Muscle	GTEx
ENST00000480885	UBAP2	2.80131	8.99932	LAML	TCGA
RBFOX1	RBFOX1	2.80048	1.22364	NA	GTEx
ENST00000478535	MBNL1	2.80011	11.09	LAML	TCGA
ENST00000494140	SORBS2	2.79978	1.39298	NA	TCGA
ENST00000628517	BCLAF1	2.79956	1.87934	NA	GTEx
ENST00000382440	DAZ2	2.79858	3.81818	autonomic_ganglia	CCLE
ENST00000427607	EIF4G1	2.79833	2.55045	STAD	TCGA
ENST00000625626	FAM120B	2.79652	8.83021	Testis	GTEx
NXF2B	NXF2B	2.79426	2.05667	Testis	GTEx
ENST00000290585	CELF3	2.79319	5.30164	autonomic_ganglia	CCLE
ENST00000561743	USB1	2.79293	5.61678	Blood	GTEx
ENST00000524180	HNRNPH1	2.79143	4.68202	LAML	TCGA
ENST00000472835	FTO	2.78948	15.5374	Breast	GTEx
ENST00000522013	CTNNA1	2.78948	3.61965	LGG	TCGA
EIF4E1B	EIF4E1B	2.78306	2.00619	Brain	GTEx
ENST00000567626	CARHSP1	2.78295	3.1052	large_intestine	CCLE
ENST00000540871	PSMA6	2.78265	26.5062	Testis	GTEx
ENST00000498051	COL14A1	2.78184	15.8775	Testis	GTEx
ENST00000612355	PPARGC1A	2.77968	6.63225	STAD	TCGA
ENST00000569203	CORO1A	2.77928	12.6827	haematopoietic_and_lymphoid_tissue	CCLE
ENST00000627296	RNGTT	2.77778	6.95767	LAML	TCGA
ENST00000628318	THOC3	2.77687	32.0478	Testis	GTEx
ENST00000375180	FAM120C	2.77463	18.4364	OV	TCGA
ENST00000397990	ANG	2.77322	29.2761	Liver	GTEx
DDX25	DDX25	2.7729	4.39183	Testis	GTEx
ENST00000509684	CPEB2	2.77156	25.8238	Testis	GTEx
ENST00000631047	WDR75	2.77045	3.20349	STAD	TCGA
ENST00000573645	XPO6	2.76941	9.75941	LAML	TCGA
ENST00000471866	ATXN2	2.76901	10.3046	LAML	TCGA
ENST00000547338	RBFOX1	2.76823	2.03443	Testis	GTEx
ENST00000519578	INTS9	2.76771	2.32321	UVM	TCGA
ENST00000466332	DAZ1	2.76656	1.37035	NA	CCLE
ENST00000561849	CORO1A	2.76633	9.0901	haematopoietic_and_lymphoid_tissue	CCLE
ENST00000549337	KIAA0430	2.76563	5.93786	LAML	TCGA
ENST00000588591	CELF4	2.76561	1.2418	NA	TCGA
ENST00000337526	RTN4	2.76226	4.51695	LGG	TCGA
ENST00000564710	N4BP1	2.76173	1.16103	NA	TCGA
ENST00000519768	CTNNA1	2.76104	2.53995	LGG	TCGA
ENST00000382424	DAZ2	2.76075	1.31092	NA	CCLE
ENST00000430000	BZW2	2.76047	1.38081	NA	GTEx
ENST00000574728	PRPF8	2.7598	18.356	LAML	TCGA
ENST00000503678	SMN2	2.75679	1.23417	NA	TCGA
ENST00000555851	ZC3H14	2.75065	23.3371	Testis	GTEx
ENST00000382306	DAZ2	2.74994	1.33637	NA	CCLE
ENST00000423068	EIF2S3	2.74938	7.55242	LAML	TCGA
ENST00000589585	CTIF	2.74938	9.44441	MESO	TCGA
ENST00000489876	HUWE1	2.74674	8.69619	LAML	TCGA
ENST00000217182	EEF1A2	2.74625	4.65345	Muscle	GTEx
ENST00000298049	EEF1A2	2.74541	3.16153	Muscle	GTEx
ENST00000443501	FNDC3B	2.74353	7.86943	Testis	GTEx
ENST00000382296	DAZ4	2.7427	2.93411	autonomic_ganglia	CCLE
ENST00000565497	CORO1A	2.7423	6.03156	LAML	TCGA
ENST00000587579	SNRPD2	2.74089	22.0461	Testis	GTEx
ENST00000488226	EEF1E1	2.7404	23.6093	Testis	GTEx
ENST00000377491	PARK7	2.74027	17.5738	Testis	GTEx
ENST00000546985	MSI1	2.7399	7.0952	Testis	GTEx
ENST00000468528	NXF3	2.73972	18.4765	Testis	GTEx
ENST00000496568	DALRD3	2.73933	1.66653	NA	TCGA
ENST00000548230	CNOT2	2.7393	5.67746	LAML	TCGA
ENST00000439356	MAP4	2.73822	19.6658	Brain	GTEx
ENST00000282641	A1CF	2.73706	1.54869	NA	GTEx
ENST00000502408	AGGF1	2.73676	1.90993	NA	TCGA
ENST00000481507	ZCCHC7	2.73665	22.4765	haematopoietic_and_lymphoid_tissue	CCLE
ENST00000527485	RNH1	2.73524	3.96427	STAD	TCGA
ENST00000470688	CELF3	2.73449	1.10578	NA	GTEx
ENST00000482501	BAZ2B	2.73359	2.33005	STAD	TCGA
NR0B1	NR0B1	2.7322	1.09077	NA	GTEx
ENST00000572008	RPS15A	2.72908	8.61373	STAD	TCGA
ENST00000296513	ADAD1	2.72629	1.15238	NA	CCLE
ENST00000419910	CELF3	2.72558	2.67184	PCPG	TCGA
ENST00000409874	TDRD9	2.72443	15.1648	Testis	GTEx
ENST00000433566	XPO7	2.72406	12.0263	LAML	TCGA
ENST00000322446	EIF2S3L	2.72391	5.0187	Testis	GTEx
ENST00000445505	EEF1B2	2.72384	5.53141	OV	TCGA
ENST00000569764	SMG1	2.72351	19.0067	LAML	TCGA
ENST00000512640	RBM46	2.72136	3.46066	haematopoietic_and_lymphoid_tissue	CCLE
ENST00000522013	CTNNA1	2.7198	33.3847	autonomic_ganglia	CCLE
CELF5	CELF5	2.71808	4.48963	Brain	GTEx
ENST00000397990	ANG	2.71742	13.4488	LIHC	TCGA
LIN28B	LIN28B	2.71621	4.59566	TGCT	TCGA
ENST00000345080	LIN28B	2.71621	4.59566	TGCT	TCGA
ENST00000450697	TDRD6	2.71607	23.3746	Testis	GTEx
ENST00000504597	EIF4E1B	2.71565	1.55683	NA	GTEx
ENST00000613308	RDM1	2.71549	12.54	Testis	GTEx
ENST00000479284	SRRM3	2.71284	6.39446	PCPG	TCGA
ENST00000382432	DAZ4	2.71206	1.48978	NA	CCLE
ENST00000519428	YTHDF3	2.71138	9.01933	LAML	TCGA
ENST00000494002	RSRC1	2.71123	20.7475	Testis	GTEx
ENST00000437304	SORBS2	2.71001	14.6866	Heart	GTEx
ENST00000522042	MRPS27	2.70906	3.87057	LAML	TCGA
TLR8	TLR8	2.70886	3.51367	Blood	GTEx
ENST00000504956	AFF1	2.70791	19.6921	LAML	TCGA
ENST00000367445	TROVE2	2.70531	9.61898	small_intestine	CCLE
ENST00000508863	MRPS27	2.70487	1.72537	NA	TCGA
ENST00000469337	XPO1	2.70462	12.261	LAML	TCGA
ENST00000610041	PNLDC1	2.70282	15.3374	Testis	GTEx
ENST00000577711	GRB2	2.70263	2.41128	LAML	TCGA
ENST00000370108	SRPK3	2.70158	2.31332	soft_tissue	CCLE
EEF1A2	EEF1A2	2.69939	3.7335	Muscle	GTEx
ENST00000469303	SRSF10	2.69938	14.6656	LAML	TCGA
ENST00000591712	ZFR2	2.69912	1.0474	NA	GTEx
ENST00000282486	MBNL1	2.69828	10.6878	Muscle	GTEx
ENST00000588340	EFTUD2	2.69737	8.9162	LAML	TCGA
ENST00000567626	CARHSP1	2.69712	27.5246	Testis	GTEx
ENST00000464045	THUMPD3	2.69672	20.9604	biliary_tract	CCLE
ENST00000522291	RIMS1	2.69665	10.138	Brain	GTEx
ENST00000431824	IGF2BP1	2.69605	15.5304	TGCT	TCGA
ENST00000563068	AC004381.6	2.69575	30.4653	Testis	GTEx
ENST00000416957	FNDC3B	2.69497	11.3704	Skin	GTEx
ENST00000595143	GLTSCR2	2.6948	7.20087	BRCA	TCGA
ENST00000489531	NXF2B	2.6943	1.14208	NA	GTEx
ENST00000562047	EDC3	2.69392	9.89902	LAML	TCGA
ENST00000354897	CELF2	2.69063	4.5027	LAML	TCGA
ENST00000580963	HELZ	2.68906	10.0665	LAML	TCGA
ENST00000532755	CAPRIN1	2.68886	14.0908	LAML	TCGA
ENST00000450424	EIF4G1	2.68834	1.10847	NA	TCGA
ENST00000517533	CTNNA1	2.68819	4.46861	LGG	TCGA
ENST00000616382	FMR1	2.68287	1.02402	NA	TCGA
ENST00000453788	HSPA8	2.68281	1.07581	NA	TCGA
ENST00000465018	XPO4	2.67952	8.04235	LAML	TCGA
ENST00000555900	ZC3H14	2.6793	13.933	Testis	GTEx
ENST00000515709	DDX4	2.67901	28.9145	Testis	GTEx
ENST00000528025	PLEC	2.67897	2.63596	Muscle	GTEx
ENST00000600741	HNRNPL	2.67861	22.4801	LAML	TCGA
ENST00000465058	IGF2BP3	2.67713	18.7942	Testis	GTEx
ENST00000568046	AC004381.6	2.67576	33.1206	Testis	GTEx
ENST00000484042	FXR1	2.67221	9.53057	LAML	TCGA
ENST00000489110	KMT2C	2.67043	16.8734	LAML	TCGA
ENST00000449938	USP36	2.67014	3.22876	LAML	TCGA
ENST00000264839	RIMS1	2.66935	6.83323	Brain	GTEx
ENST00000409948	ZC3H12D	2.66761	8.63986	haematopoietic_and_lymphoid_tissue	CCLE
TLR8	TLR8	2.66615	4.47028	haematopoietic_and_lymphoid_tissue	CCLE
ENST00000575009	SRRM2	2.66517	1.07482	NA	TCGA
ENST00000452476	LYAR	2.66439	31.0196	Testis	GTEx
ENST00000479113	RPN1	2.66379	13.2299	LAML	TCGA
ENST00000526070	DDX6	2.66375	3.20589	LAML	TCGA
ENST00000517638	RALYL	2.6631	1.5264	NA	GTEx
ENST00000584476	MSI2	2.66292	26.6318	LAML	TCGA
ENST00000540615	MOV10L1	2.66221	11.8203	Testis	GTEx
ENST00000330588	SMG1	2.66206	11.9943	LAML	TCGA
ENST00000375356	DXO	2.66175	5.83712	Testis	GTEx
ENST00000449198	NOVA1	2.66006	2.77075	LGG	TCGA
ENST00000503014	ETF1	2.65868	1.43703	NA	GTEx
ENST00000510156	CAST	2.65784	1.01062	NA	TCGA
ENST00000400304	PCBP3	2.65711	2.92778	PCPG	TCGA
ENST00000284776	SORBS2	2.65553	1.19288	NA	TCGA
ENST00000476519	SYNE1	2.65535	22.8237	LAML	TCGA
ENST00000372159	DDX31	2.65527	1.10758	NA	TCGA
ENST00000616501	MAZ	2.65399	5.58025	LAML	TCGA
CCDC108	CCDC108	2.65374	3.96808	Testis	GTEx
ENST00000474566	EBNA1BP2	2.65353	3.57804	LIHC	TCGA
ENST00000526128	PUM1	2.65048	9.11297	LAML	TCGA
ENST00000572557	AKAP1	2.64968	15.8056	Testis	GTEx
ENST00000577567	ERN1	2.64708	1.41278	NA	TCGA
ENST00000530152	PPIG	2.64684	14.1972	STAD	TCGA
ENST00000523850	RALYL	2.64668	3.70075	lung	CCLE
ENST00000541430	CELF5	2.64618	4.41894	Brain	GTEx
ENST00000567413	ADAD2	2.64526	4.39441	cervix	CCLE
RPS4Y2	RPS4Y2	2.64452	1.75812	NA	GTEx
ENST00000497402	WARS2	2.64388	20.4773	Testis	GTEx
ENST00000480354	ZC3H11A	2.64345	9.24396	LAML	TCGA
ENST00000518263	CTNNA1	2.6425	23.8611	Brain	GTEx
ENST00000490910	CRNKL1	2.64143	1.44266	NA	GTEx
ENST00000382639	RBMY1B	2.64036	2.60618	autonomic_ganglia	CCLE
ENST00000502498	CANX	2.64005	1.38689	NA	TCGA
ENST00000304639	RNASE3	2.63802	3.11125	Blood	GTEx
ENST00000465551	FXR1	2.63777	5.28857	STAD	TCGA
ENST00000491071	RIMS1	2.63629	5.15608	LGG	TCGA
ENST00000409011	GEMIN6	2.63468	30.5533	salivary_gland	CCLE
ENST00000400098	SNRPN	2.63267	1.13333	NA	TCGA
ENST00000428363	LUC7L	2.631	32.8854	LAML	TCGA
ENST00000551752	RBFOX1	2.62916	4.43867	LGG	TCGA
ENST00000378970	NR0B1	2.62485	6.16149	ACC	TCGA
ENST00000503725	LARP1B	2.62409	36.1751	Testis	GTEx
ENST00000563448	SMG1	2.62353	10.9486	LAML	TCGA
ENST00000425941	SRSF7	2.62259	16.6283	LAML	TCGA
ELAVL4	ELAVL4	2.62247	1.62238	NA	TCGA
ENST00000496059	EIF2AK2	2.62161	4.67009	LAML	TCGA
ENST00000461428	GTPBP1	2.6196	9.34675	LAML	TCGA
ENST00000526685	WT1	2.61867	1.17924	NA	TCGA
ENST00000370853	MBNL3	2.61848	12.4907	LAML	TCGA
ENST00000492603	URB1	2.61775	3.6083	UVM	TCGA
ENST00000505194	EIF4E	2.61716	1.73535	NA	TCGA
ENST00000618302	NXF2B	2.61652	8.64496	Pituitary	GTEx
ENST00000450926	CPSF3L	2.61476	9.93262	LAML	TCGA
ENST00000593138	HEXIM2	2.6144	16.6024	Testis	GTEx
ENST00000549162	SCAF11	2.61324	2.77091	Testis	GTEx
ENST00000400100	SNRPN	2.61255	1.31731	NA	TCGA
ENST00000546807	DCD	2.61213	1.99945	bone	CCLE
ENST00000507503	LUC7L3	2.61169	2.89964	LAML	TCGA
ENST00000477369	AFF4	2.60943	4.90461	LAML	TCGA
ENST00000565377	RPUSD1	2.60792	1.04559	NA	TCGA
ENST00000466247	RBM6	2.60768	12.9959	LAML	TCGA
ENST00000588591	CELF4	2.60755	1.6809	NA	CCLE
ENST00000610205	RNASE11	2.60752	3.77895	ACC	TCGA
ENST00000468894	XRN1	2.60742	1.45559	NA	TCGA
ADAD1	ADAD1	2.60602	6.85454	TGCT	TCGA
ENST00000471676	HUWE1	2.60545	10.8879	LAML	TCGA
ENST00000439356	MAP4	2.60523	3.28968	LGG	TCGA
ENST00000477140	ADARB2	2.60507	1.88809	NA	TCGA
ENST00000378963	NR0B1	2.60449	1.01589	NA	GTEx
ENST00000546606	ZFC3H1	2.60399	8.81304	LAML	TCGA
ENST00000523685	CTNNA1	2.60028	6.65722	Brain	GTEx
ENST00000468075	MAP4	2.60027	19.3227	Testis	GTEx
ENST00000568906	ZNF106	2.59973	4.01321	LAML	TCGA
ENST00000591421	CELF4	2.59907	1.96096	NA	GTEx
ENST00000265997	CPEB3	2.599	25.5916	Testis	GTEx
ENST00000434267	MAP4	2.59867	7.2515	Brain	GTEx
ENST00000495478	DDX3Y	2.59756	19.2142	LAML	TCGA
ENST00000373993	A1CF	2.59749	4.03422	LIHC	TCGA
ENST00000400304	PCBP3	2.59451	11.6111	autonomic_ganglia	CCLE
ENST00000444215	TDRD12	2.5944	10.7012	Testis	GTEx
ENST00000475871	DIS3	2.59252	26.7839	STAD	TCGA
ENST00000559439	SRP14	2.59214	5.15625	KICH	TCGA
ENST00000576407	PRPF8	2.59139	10.6668	LAML	TCGA
ENST00000552145	DCN	2.59127	1.7493	NA	CCLE
ENST00000412779	RNASE1	2.59083	26.5703	Brain	GTEx
NR0B1	NR0B1	2.58777	5.979	ACC	TCGA
ENST00000371821	ELAVL4	2.58755	1.25258	NA	TCGA
ENST00000481528	ZCCHC11	2.58446	10.0797	LAML	TCGA
ENST00000563842	CLK3	2.58245	6.67829	LAML	TCGA
ENST00000542832	DDX47	2.58219	5.43135	STAD	TCGA
ENST00000511853	DDX4	2.58202	16.6145	TGCT	TCGA
ENST00000370104	SRPK3	2.58042	6.12404	Muscle	GTEx
ENST00000428169	RPL10	2.57894	4.92285	LUAD	TCGA
ENST00000520142	PABPC1	2.57852	1.80126	NA	TCGA
ENST00000494555	ELAVL4	2.57789	2.80595	PCPG	TCGA
ENST00000528948	CAPRIN1	2.57732	13.885	LAML	TCGA
ENST00000592632	DDX39A	2.57608	31.4309	LAML	TCGA
ENST00000531867	PUM1	2.57434	6.24151	LAML	TCGA
ENST00000608795	SETD7	2.57365	15.2373	Testis	GTEx
ENST00000488562	SORBS2	2.57355	1.1333	NA	GTEx
ENST00000460706	PTBP2	2.57301	11.2666	LAML	TCGA
ENST00000502862	IPO11	2.57274	15.0548	LAML	TCGA
ENST00000409865	CCDC108	2.57253	1.2228	NA	GTEx
ENST00000601392	CELF4	2.57159	1.35939	NA	CCLE
ENST00000547372	RBFOX1	2.57129	5.3408	LGG	TCGA
ENST00000521695	RALYL	2.57105	1.09955	NA	TCGA
RNASE2	RNASE2	2.56992	5.61479	Blood	GTEx
ENST00000438834	BZW2	2.56951	1.33878	NA	GTEx
ENST00000484265	PSIP1	2.56832	12.046	LAML	TCGA
ENST00000571485	YBX2	2.56644	13.4913	Testis	GTEx
WT1	WT1	2.56554	2.39561	OV	TCGA
ENST00000537428	NSUN4	2.56526	40.9842	Testis	GTEx
ENST00000282169	UHMK1	2.56451	12.6871	LAML	TCGA
ENST00000524301	DIAPH1	2.56377	15.3354	LAML	TCGA
ENST00000590312	USP36	2.56361	9.71158	LAML	TCGA
ENST00000455982	DENR	2.56317	8.98616	STAD	TCGA
ENST00000460777	NOL9	2.56236	8.04743	LAML	TCGA
ENST00000598182	EEF2	2.56198	19.2297	LAML	TCGA
ENST00000443501	FNDC3B	2.56074	1.60082	NA	TCGA
ENST00000427034	POLR2F	2.55822	17.8213	skin	CCLE
ENST00000371827	ELAVL4	2.55795	2.4984	Brain	GTEx
ENST00000379077	WT1	2.55727	1.45504	NA	TCGA
ENST00000565845	ATXN2L	2.55708	1.25857	NA	TCGA
ENST00000472946	MRPS2	2.55692	1.40358	NA	TCGA
ENST00000469109	LUC7L	2.55685	10.8305	LAML	TCGA
ENST00000475068	SRSF12	2.55684	10.8975	Testis	GTEx
ENST00000609334	PNLDC1	2.55591	21.2695	Testis	GTEx
ENST00000535565	RBFOX1	2.55425	1.82515	NA	GTEx
ENST00000463625	ZCCHC7	2.55417	8.40816	haematopoietic_and_lymphoid_tissue	CCLE
ENST00000441189	DDX3X	2.55405	6.09432	STAD	TCGA
ENST00000336686	LRRFIP2	2.55187	1.67698	NA	GTEx
ENST00000593297	GTPBP3	2.55137	13.118	salivary_gland	CCLE
ENST00000440102	ELAVL2	2.54916	31.6998	Testis	GTEx
ENST00000626000	SNRPA1	2.54914	1.29627	NA	TCGA
ENST00000371821	ELAVL4	2.5481	1.32861	NA	GTEx
ENST00000593338	PCBP3	2.54677	17.3472	LAML	TCGA
ENST00000589211	EFTUD2	2.54466	9.16172	LAML	TCGA
ENST00000518445	GTF2E2	2.54445	1.20945	NA	TCGA
ENST00000393481	TES	2.5441	3.91793	SARC	TCGA
ENST00000470018	PPIE	2.54333	1.59778	NA	GTEx
ENST00000603232	CELF4	2.54305	1.15089	NA	TCGA
ENST00000262961	ZFR2	2.54257	3.12495	PCPG	TCGA
ENST00000567554	CARHSP1	2.54066	16.4543	Testis	GTEx
ENST00000458526	CCDC108	2.54015	2.92934	Testis	GTEx
ENST00000568848	USB1	2.53978	13.0064	STAD	TCGA
ENST00000296513	ADAD1	2.53844	5.69935	TGCT	TCGA
ENST00000369280	TDRD1	2.53754	20.1298	Testis	GTEx
ENST00000552327	BAZ2B	2.53717	3.15727	LAML	TCGA
ENST00000310581	TERT	2.53638	4.61938	Testis	GTEx
ENST00000446699	EIF2AK1	2.53458	2.21356	STAD	TCGA
ENST00000470366	MRRF	2.53388	5.78754	LAML	TCGA
ENST00000618765	RRP12	2.53316	7.94914	LAML	TCGA
ENST00000569916	CNOT1	2.53261	8.10182	LAML	TCGA
ENST00000463807	SAMSN1	2.53217	7.0846	LAML	TCGA
ENST00000380918	SREK1	2.53185	23.8138	Testis	GTEx
ENST00000547647	BAZ2A	2.53055	9.14243	LAML	TCGA
ENST00000577241	MSI2	2.52979	19.3358	LAML	TCGA
ENST00000507755	PAIP2	2.52909	20.9335	Testis	GTEx
ENST00000561380	EIF5	2.52642	14.4011	LAML	TCGA
CELF4	CELF4	2.52626	1.70229	NA	GTEx
ENST00000546304	PRKDC	2.52477	10.2257	LAML	TCGA
ENST00000415365	BZW2	2.52332	1.93945	NA	TCGA
ENST00000493795	BRCA1	2.52281	3.58122	LAML	TCGA
ENST00000510826	RBM24	2.52272	3.74231	Muscle	GTEx
ENST00000518566	RALYL	2.52247	1.98352	NA	GTEx
ENST00000533485	EIF4G2	2.52246	17.2413	LAML	TCGA
ENST00000432655	SORBS2	2.52245	5.42561	Pituitary	GTEx
ENST00000566526	ADAD2	2.52043	5.40568	Testis	GTEx
ENST00000484275	SCAF11	2.51993	13.1427	Testis	GTEx
ENST00000382314	DAZ4	2.51918	3.67655	autonomic_ganglia	CCLE
ENST00000382431	DAZ2	2.51733	1.21877	NA	TCGA
ENST00000505082	TNPO1	2.51522	3.85301	LAML	TCGA
ENST00000373997	A1CF	2.5127	2.76544	LIHC	TCGA
ENST00000451130	EIF2B4	2.51257	34.1384	Testis	GTEx
ENST00000220478	SCG3	2.51172	1.94103	NA	CCLE
ENST00000552555	DDX23	2.51103	18.7985	Testis	GTEx
ENST00000598544	NOSIP	2.50942	18.8894	Testis	GTEx
ENST00000447771	RBM22	2.50911	1.43301	NA	TCGA
ENST00000578887	RBFOX3	2.50602	3.11449	autonomic_ganglia	CCLE
ENST00000522433	KHDRBS3	2.50578	26.491	Testis	GTEx
ENST00000580155	RBFOX3	2.50555	4.80203	LGG	TCGA
ENST00000484958	FXR1	2.50511	8.64328	LAML	TCGA
ENST00000439086	ZFR2	2.50472	2.14124	Pituitary	GTEx
ENST00000492299	ELAVL4	2.50415	3.8275	PCPG	TCGA
ENST00000556045	DICER1	2.50186	18.3985	Testis	GTEx
ENST00000380117	ELAVL2	2.50102	1.1981	NA	GTEx
ENST00000465484	AFF4	2.49943	5.96034	LAML	TCGA
ENST00000560117	AQR	2.49822	30.541	Testis	GTEx
ENST00000570720	YBX2	2.49729	19.583	Testis	GTEx
ENST00000229304	APOBEC1	2.49675	1.08411	NA	TCGA
ENST00000572550	TRIM25	2.49502	4.63523	LAML	TCGA
RBM11	RBM11	2.49478	16.7933	bone	CCLE
ENST00000561815	CORO1A	2.49463	2.50516	haematopoietic_and_lymphoid_tissue	CCLE
ENST00000558709	SCG3	2.49453	4.69932	LGG	TCGA
SCG3	SCG3	2.4941	1.90738	NA	CCLE
ENST00000400097	SNRPN	2.49178	3.06593	autonomic_ganglia	CCLE
ENST00000480461	TRA2B	2.49173	8.73282	LAML	TCGA
ENST00000560117	AQR	2.49051	5.90415	LAML	TCGA
ENST00000521640	CTNNA1	2.48936	4.65333	LGG	TCGA
NLRP11	NLRP11	2.48926	6.75449	Testis	GTEx
ENST00000415508	DAZ4	2.48807	1.08749	NA	CCLE
ENST00000462649	ELAVL2	2.48786	1.09862	NA	GTEx
ENST00000609334	PNLDC1	2.48758	5.64669	stomach	CCLE
ENST00000419054	MOV10L1	2.48687	15.3895	Testis	GTEx
ENST00000485373	RTCB	2.48607	14.4522	STAD	TCGA
ENST00000405240	RTN4	2.48557	2.89486	LGG	TCGA
ENST00000507292	SRPK1	2.4853	7.95523	LAML	TCGA
ENST00000481318	TDRD9	2.48447	1.56849	NA	GTEx
ENST00000397525	EIF4ENIF1	2.48164	23.5634	Testis	GTEx
ENST00000339133	NANOS3	2.481	4.81531	Testis	GTEx
ENST00000468119	DIAPH1	2.48093	1.34635	NA	TCGA
ENST00000568763	CORO1A	2.48001	16.2953	haematopoietic_and_lymphoid_tissue	CCLE
ENST00000585886	TNPO2	2.47952	1.0538	NA	TCGA
ENST00000585986	SMAD7	2.47946	6.28339	KICH	TCGA
ENST00000523808	INTS8	2.47938	8.96432	Testis	GTEx
ENST00000358548	TPD52L2	2.47818	5.66836	Brain	GTEx
ENST00000440068	PPIH	2.47797	19.1923	Testis	GTEx
ENST00000473508	DQX1	2.47763	12.9241	autonomic_ganglia	CCLE
ENST00000603232	CELF4	2.47762	2.00262	autonomic_ganglia	CCLE
ENST00000411987	MKRN2	2.47661	19.8937	Testis	GTEx
ENST00000627460	CHD2	2.47467	3.15138	LAML	TCGA
ENST00000523850	RALYL	2.47377	4.52415	Brain	GTEx
ENST00000397303	RBFOX2	2.47069	10.706	Testis	GTEx
ENST00000483536	NOVA1	2.47058	1.20074	NA	TCGA
ENST00000570606	SMG6	2.47058	10.7078	haematopoietic_and_lymphoid_tissue	CCLE
ENST00000522819	YWHAZ	2.46994	2.30106	LAML	TCGA
ENST00000431643	EIF3B	2.46911	5.01507	LAML	TCGA
ENST00000596518	SYMPK	2.4674	8.9139	LAML	TCGA
ENST00000430930	TNS1	2.46708	2.03695	STAD	TCGA
ENST00000531000	DDX25	2.46611	1.82805	NA	GTEx
ENST00000528229	BCLAF1	2.46526	15.9924	LAML	TCGA
TDRD5	TDRD5	2.46433	7.32815	Testis	GTEx
ENST00000463023	RIMS1	2.4642	5.34919	Brain	GTEx
ENST00000561340	EFTUD1	2.46133	1.08065	NA	TCGA
ENST00000463775	EIF4G3	2.46076	10.7896	LAML	TCGA
ENST00000531159	NAT10	2.4578	2.42779	LAML	TCGA
ENST00000485380	SORBS2	2.45663	3.0108	skin	CCLE
ENST00000518444	LARP4	2.45659	4.32634	Skin	GTEx
ENST00000542355	SCG3	2.45615	1.47206	NA	TCGA
ENST00000618411	SRRT	2.45598	16.2233	Testis	GTEx
ENST00000419054	MOV10L1	2.45492	1.48835	NA	CCLE
RIMS1	RIMS1	2.45397	6.29154	Brain	GTEx
ENST00000403821	R3HDM2	2.45118	13.15	LAML	TCGA
ENST00000508863	MRPS27	2.45105	13.7364	salivary_gland	CCLE
ENST00000361795	CELF4	2.45074	1.49306	NA	CCLE
ENST00000464596	MBNL1	2.44997	1.47011	NA	TCGA
ENST00000512751	DCP2	2.44937	4.62221	LAML	TCGA
ENST00000510902	G3BP2	2.44845	15.673	Testis	GTEx
ENST00000495377	RBFOX2	2.44713	3.48664	Muscle	GTEx
ENST00000482479	TFRC	2.4465	6.64496	LAML	TCGA
ENST00000495055	RBM11	2.44618	17.8426	bone	CCLE
ENST00000465907	MBNL1	2.44268	1.41156	NA	TCGA
ENST00000587212	ZFR2	2.4415	2.00278	Pituitary	GTEx
ENST00000245255	PIWIL1	2.44138	1.12532	NA	CCLE
ENST00000444524	RBM44	2.4413	20.6436	Testis	GTEx
ENST00000507458	SMN2	2.44111	17.4383	LAML	TCGA
ENST00000541371	PRPF19	2.44047	1.15538	NA	TCGA
ENST00000294848	TDRD5	2.43832	8.05958	Testis	GTEx
ENST00000218032	TLR8	2.43691	2.48228	Blood	GTEx
ENST00000469101	DDX3Y	2.43639	15.9026	LAML	TCGA
ENST00000601981	UPF1	2.43592	8.64714	LAML	TCGA
ENST00000442366	AIMP1	2.4359	2.94468	Brain	GTEx
ENST00000558709	SCG3	2.43547	1.12912	NA	CCLE
ENST00000547152	PABPN1L	2.43507	1.32908	NA	CCLE
ENST00000313778	DALRD3	2.43434	28.4865	Testis	GTEx
ENST00000561678	PAPD5	2.43365	12.3348	Testis	GTEx
ENST00000555722	RBM23	2.43261	13.3944	salivary_gland	CCLE
ENST00000463586	PRRC2C	2.43251	10.4151	LAML	TCGA
ENST00000498186	EZH2	2.43102	5.15295	LAML	TCGA
ENST00000484328	NCL	2.43078	14.2041	LAML	TCGA
ENST00000491658	TFRC	2.43032	9.24661	LAML	TCGA
ENST00000441731	R3HDM2	2.4302	10.9963	prostate	CCLE
ENST00000621048	ZCCHC2	2.42963	2.05423	LAML	TCGA
RALYL	RALYL	2.42948	2.28914	Brain	GTEx
ENST00000510826	RBM24	2.42906	2.51982	UCS	TCGA
ENST00000472697	XRN1	2.42761	5.92028	LAML	TCGA
ENST00000570387	PELP1	2.42703	12.5055	Testis	GTEx
ENST00000582326	DDX5	2.42681	11.3359	LAML	TCGA
ENST00000529523	NAT10	2.42653	1.36245	NA	TCGA
ENST00000530116	DDX10	2.42644	11.5399	soft_tissue	CCLE
ENST00000592105	CNP	2.42621	2.19219	STAD	TCGA
ENST00000517394	KHDRBS3	2.42472	1.97847	NA	TCGA
ENST00000297848	COL14A1	2.42409	10.3781	Blood Vessel	GTEx
ENST00000580508	RBFOX3	2.42358	2.17302	autonomic_ganglia	CCLE
ENST00000477140	ADARB2	2.42324	5.01649	Brain	GTEx
ENST00000464752	SRRM3	2.4229	6.38834	PCPG	TCGA
ENST00000512640	RBM46	2.42272	10.9434	Testis	GTEx
ENST00000508019	RBM27	2.42195	7.43292	LAML	TCGA
ENST00000493363	DDX3Y	2.42073	18.0952	LAML	TCGA
MOV10L1	MOV10L1	2.42066	12.5624	Testis	GTEx
ENST00000522013	CTNNA1	2.42061	12.7772	Brain	GTEx
ENST00000628915	R3HDM1	2.41789	19.79	Brain	GTEx
ENST00000484657	GTPBP1	2.41636	2.93756	Muscle	GTEx
ENST00000566565	ERN2	2.41571	1.30373	NA	TCGA
ENST00000463650	ELAVL4	2.41559	1.95808	NA	TCGA
MAEL	MAEL	2.41515	6.55956	endometrium	CCLE
ENST00000536306	ZCCHC8	2.41385	14.6363	Testis	GTEx
ENST00000591746	RNMT	2.41267	17.2615	Testis	GTEx
ENST00000557737	ZC3H14	2.41256	13.6897	LAML	TCGA
PABPC1L2B	PABPC1L2B	2.4125	2.23631	Brain	GTEx
ENST00000570296	CLK3	2.41176	13.8549	LAML	TCGA
ENST00000282641	A1CF	2.41091	3.09274	liver	CCLE
ENST00000545824	ENDOU	2.41074	1.14481	NA	CCLE
ENST00000439307	ADAD1	2.41019	5.90578	TGCT	TCGA
A1CF	A1CF	2.40937	2.82919	LIHC	TCGA
ENST00000374001	A1CF	2.4083	2.31554	LIHC	TCGA
ENST00000548863	CNOT2	2.40699	10.5215	LAML	TCGA
ENST00000373995	A1CF	2.40656	4.67961	LIHC	TCGA
ENST00000591287	CELF4	2.40631	1.31622	NA	CCLE
ENST00000560987	SNRPA1	2.40618	18.7042	Testis	GTEx
ENST00000467311	SNTB2	2.40595	1.38255	NA	TCGA
L1TD1	L1TD1	2.40521	7.23156	soft_tissue	CCLE
ENST00000498273	L1TD1	2.40521	7.23156	soft_tissue	CCLE
ENST00000602326	EIF4G3	2.40391	10.8778	small_intestine	CCLE
ENST00000593021	FARSA	2.40328	3.23267	LAML	TCGA
PABPC1L2B	PABPC1L2B	2.40279	3.29027	thyroid	CCLE
ENST00000373521	PABPC1L2B	2.40279	3.29027	thyroid	CCLE
ENST00000524516	PUM1	2.40261	1.23432	NA	TCGA
ENST00000566619	CORO1A	2.40204	2.86657	haematopoietic_and_lymphoid_tissue	CCLE
ENST00000395495	A1CF	2.40118	2.96991	liver	CCLE
ENST00000540248	DAZ1	2.40048	1.66874	NA	TCGA
ENST00000549571	NOVA1	2.39987	1.34472	NA	TCGA
DNMT3B	DNMT3B	2.39908	10.3664	TGCT	TCGA
ENST00000493649	SRBD1	2.39903	17.5414	LAML	TCGA
ENST00000460791	NXF3	2.39869	6.05904	LAML	TCGA
ENST00000567729	MPHOSPH6	2.39823	17.5392	Testis	GTEx
DQX1	DQX1	2.39761	13.1474	autonomic_ganglia	CCLE
ENST00000482785	SHQ1	2.3972	3.50669	LAML	TCGA
ENST00000557497	ANGEL1	2.39696	3.52185	stomach	CCLE
ENST00000589824	NLRP11	2.3968	4.34053	Testis	GTEx
ENST00000591945	CNP	2.39665	2.91736	LGG	TCGA
ENST00000340209	RBFOX1	2.3962	2.79872	soft_tissue	CCLE
ENST00000426123	EIF4G1	2.39525	1.34039	NA	TCGA
ENST00000434749	LRRFIP2	2.39357	7.66292	LAML	TCGA
ENST00000600233	HNRNPL	2.39234	1.6695	NA	TCGA
ENST00000496116	CMSS1	2.39201	12.2148	LAML	TCGA
ENST00000382440	DAZ2	2.39158	3.04576	ESCA	TCGA
ENST00000598367	HNRNPM	2.39049	1.59978	NA	TCGA
ENST00000473118	TARDBP	2.38988	22.8192	Testis	GTEx
ENST00000583725	UTP18	2.38967	32.9772	Testis	GTEx
PIWIL1	PIWIL1	2.38891	1.12254	NA	CCLE
CELF4	CELF4	2.38857	3.16067	PCPG	TCGA
ENST00000535375	PRKDC	2.38609	5.5453	LAML	TCGA
ENST00000628418	CNOT7	2.38604	1.981	NA	TCGA
ENST00000368480	TDRD10	2.38535	4.10423	thyroid	CCLE
ENST00000479294	SRRM3	2.38387	2.59037	Testis	GTEx
ENST00000434267	MAP4	2.38357	2.22252	LGG	TCGA
ENST00000590112	CELF4	2.38326	2.33304	autonomic_ganglia	CCLE
ENST00000480641	IPO5	2.38272	17.9829	Testis	GTEx
ENST00000419060	PTRH1	2.3817	13.9683	Testis	GTEx
ENST00000620517	DHX57	2.38066	5.60682	LAML	TCGA
ENST00000334919	CELF4	2.37938	1.30604	NA	CCLE
ENST00000476311	SORBS2	2.37921	5.31349	skin	CCLE
ENST00000459735	PTBP2	2.37851	7.50741	LAML	TCGA
ENST00000373519	PABPC1L2A	2.37717	1.8336	NA	GTEx
ENST00000580986	CCDC47	2.37688	6.92248	LAML	TCGA
ENST00000548492	ATXN2	2.37634	8.42577	LAML	TCGA
ENST00000292401	AZGP1	2.37436	3.37841	Salivary Gland	GTEx
ENST00000533198	DDX10	2.37379	18.1173	Kidney	GTEx
DAZ4	DAZ4	2.37176	2.75517	autonomic_ganglia	CCLE
ENST00000590105	EFTUD2	2.37097	6.9501	LAML	TCGA
ENST00000592074	UNK	2.3707	10.8372	LAML	TCGA
ENST00000519634	CTNNA1	2.3702	3.06825	LGG	TCGA
ENST00000504023	MATR3	2.36935	16.8237	LAML	TCGA
RNASE11	RNASE11	2.36931	3.4702	ACC	TCGA
ENST00000275275	PNLDC1	2.36917	13.4174	Testis	GTEx
ENST00000218328	HUWE1	2.36818	1.10923	NA	TCGA
ENST00000550418	RBFOX1	2.36757	1.18059	NA	TCGA
ENST00000605777	DHX8	2.36669	6.29113	LAML	TCGA
ENST00000484894	POLR2F	2.36494	7.81535	skin	CCLE
ENST00000397990	ANG	2.36475	9.23809	liver	CCLE
ENST00000468690	HNRNPU	2.3626	9.73076	LAML	TCGA
ENST00000556504	WARS	2.36248	2.28473	STAD	TCGA
ENST00000357083	ELAVL4	2.3619	1.87292	NA	TCGA
ENST00000507010	HNRNPD	2.36078	3.91214	STAD	TCGA
ENST00000532636	HSPA8	2.36077	11.4595	Testis	GTEx
ENST00000463351	GNL2	2.36064	7.67041	LAML	TCGA
ENST00000494000	FNDC3B	2.36006	10.8145	LAML	TCGA
ENST00000569386	RSL24D1	2.35962	21.9015	Testis	GTEx
ENST00000282641	A1CF	2.35898	2.91256	LIHC	TCGA
APOBEC1	APOBEC1	2.3589	1.02179	NA	TCGA
ENST00000432655	SORBS2	2.35707	1.53931	NA	CCLE
TDRD12	TDRD12	2.35644	11.102	Testis	GTEx
ENST00000550726	RBMS2	2.35611	25.1866	salivary_gland	CCLE
ENST00000537597	SRRM4	2.35097	1.08209	NA	CCLE
ENST00000417253	HELZ	2.35015	13.7308	LAML	TCGA
ENST00000421939	CDK9	2.34891	1.07524	NA	TCGA
ENST00000553395	WARS	2.3481	1.51127	NA	TCGA
PABPC1L2A	PABPC1L2A	2.34802	3.40187	thyroid	CCLE
ENST00000373519	PABPC1L2A	2.34802	3.40187	thyroid	CCLE
ENST00000254231	LIN28A	2.34795	1.35526	NA	CCLE
ENST00000414629	RBMY1J	2.34762	1.20238	NA	TCGA
ENST00000367070	C4BPA	2.34756	5.96396	liver	CCLE
ENST00000373521	PABPC1L2B	2.34746	1.87747	NA	GTEx
ENST00000334557	FMR1	2.34609	5.42315	LAML	TCGA
ENST00000427118	AFF3	2.34595	1.62049	NA	TCGA
ENST00000560389	ANXA2	2.34419	6.52177	BRCA	TCGA
ENST00000619321	SLC16A3	2.34374	18.1096	Muscle	GTEx
ENST00000409579	AFF3	2.34337	4.0948	LAML	TCGA
DAZ1	DAZ1	2.34242	2.6257	autonomic_ganglia	CCLE
ENST00000541480	PIWIL1	2.34234	1.25124	NA	CCLE
ENST00000584285	SUPT6H	2.34219	6.24185	LAML	TCGA
ENST00000600332	HNRNPUL1	2.34195	13.0493	LAML	TCGA
ENST00000479345	DHX57	2.34052	4.3387	LAML	TCGA
ENST00000532570	EIF4G2	2.34047	13.8617	LUAD	TCGA
ENST00000470710	HDLBP	2.33898	1.97743	NA	TCGA
ENST00000590563	LSM12	2.33826	26.8823	Testis	GTEx
ENST00000255189	DMGDH	2.33681	1.05483	NA	TCGA
ENST00000373997	A1CF	2.33603	3.00383	liver	CCLE
ENST00000522455	RALYL	2.33578	1.69962	NA	TCGA
C4BPA	C4BPA	2.33547	5.80441	liver	CCLE
ENST00000355725	THOC2	2.3351	2.88591	LAML	TCGA
ENST00000533680	IPO7	2.33458	5.65126	LAML	TCGA
ENST00000611073	PIWIL2	2.33187	2.84799	salivary_gland	CCLE
ENST00000337018	SUGP2	2.3314	5.923	Testis	GTEx
ENST00000549502	METAP2	2.33137	1.94784	NA	TCGA
PIWIL1	PIWIL1	2.33059	1.10256	NA	TCGA
ENST00000518634	EIF3E	2.33004	4.26263	Kidney	GTEx
ENST00000590188	CIRBP	2.3297	2.39552	UCEC	TCGA
ENST00000507701	G3BP2	2.32951	9.48686	LAML	TCGA
ENST00000347476	NOVA1	2.32673	1.10151	NA	TCGA
ENST00000505034	LARP7	2.32666	1.0194	NA	TCGA
ENST00000468788	RBM11	2.32642	13.4714	bone	CCLE
ENST00000488807	RBM6	2.32604	9.0158	LAML	TCGA
ENST00000607003	SAP18	2.32589	1.42379	NA	TCGA
ENST00000568894	AC004381.6	2.32358	6.88048	Testis	GTEx
ENST00000474309	EXOSC1	2.32346	5.10908	Testis	GTEx
ENST00000527578	HBS1L	2.32339	18.6783	Brain	GTEx
ENST00000551002	EIF4B	2.32335	2.92713	STAD	TCGA
SRRM4	SRRM4	2.32275	1.28318	NA	CCLE
ENST00000334293	CELF5	2.32172	3.94013	autonomic_ganglia	CCLE
ENST00000483941	SMAD9	2.32133	7.52868	STAD	TCGA
ENST00000566526	ADAD2	2.32101	1.30996	NA	CCLE
ENST00000424325	RPL10	2.32096	1.09287	NA	TCGA
ENST00000619267	RBMX2	2.32015	1.46186	NA	TCGA
ENST00000521939	RARS	2.31967	7.39876	STAD	TCGA
ENST00000421420	SORBS2	2.31962	9.47087	Heart	GTEx
ENST00000619544	PPHLN1	2.31838	2.75132	LAML	TCGA
ENST00000483612	AZGP1	2.31723	1.94206	NA	TCGA
ENST00000440554	DDX3Y	2.31686	5.15802	Testis	GTEx
ENST00000578522	SLC16A3	2.31648	8.91385	Muscle	GTEx
ENST00000529523	NAT10	2.31529	11.0698	Testis	GTEx
ENST00000568945	MKRN3	2.31508	1.33194	NA	TCGA
ENST00000413871	CCDC108	2.31463	1.50275	NA	GTEx
ENST00000566080	ATXN2L	2.31427	20.0172	LAML	TCGA
ENST00000464628	SCAF8	2.31426	2.18826	LAML	TCGA
ENST00000522227	CTNNA1	2.31414	6.3923	LGG	TCGA
ENST00000373995	A1CF	2.314	2.10901	liver	CCLE
ENST00000565497	CORO1A	2.31328	9.14322	haematopoietic_and_lymphoid_tissue	CCLE
ENST00000316997	RBM44	2.31204	21.4581	Testis	GTEx
ENST00000518502	STAU2	2.31055	1.53922	NA	TCGA
ENST00000552085	SNRPF	2.31043	4.78868	Testis	GTEx
PABPC1L2A	PABPC1L2A	2.3099	1.90489	NA	GTEx
ENST00000308227	RNASE8	2.30918	11.0979	Salivary Gland	GTEx
ENST00000452863	WT1	2.30558	1.84205	NA	GTEx
ENST00000267260	SRRM4	2.30525	1.51718	NA	TCGA
ENST00000585452	CNP	2.30494	5.10809	LGG	TCGA
ENST00000453779	QKI	2.30418	1.82739	NA	TCGA
ENST00000467171	APOBEC1	2.30392	1.0696	NA	TCGA
ENST00000609985	PCBP3	2.30386	6.24124	PCPG	TCGA
ENST00000490516	EXOSC3	2.30344	29.4145	Testis	GTEx
ENST00000458251	ZC3H12D	2.30282	10.0662	haematopoietic_and_lymphoid_tissue	CCLE
ENST00000413967	EIF4G1	2.30281	1.85761	NA	TCGA
ENST00000479021	PPIA	2.30243	9.39966	Testis	GTEx
ENST00000505863	DDX60L	2.30207	7.01893	LAML	TCGA
ENST00000470400	U2SURP	2.30198	1.52574	NA	TCGA
ENST00000588597	CELF4	2.30161	1.5235	NA	CCLE
ENST00000328969	ZGPAT	2.30118	18.8591	Liver	GTEx
ENST00000464752	SRRM3	2.30052	4.56208	autonomic_ganglia	CCLE
ENST00000477406	FAM208A	2.29974	8.39842	LAML	TCGA
ENST00000525970	CSDE1	2.29946	4.30994	Skin	GTEx
ENST00000548025	KIAA0430	2.29922	4.60663	LAML	TCGA
ENST00000611254	RBM44	2.29873	28.2968	Testis	GTEx
ENST00000318682	EIF4E1B	2.29562	1.83341	NA	TCGA
ENST00000557022	ZFP36L1	2.2939	1.14848	NA	TCGA
ENST00000493426	EWSR1	2.29363	14.1118	LAML	TCGA
ENST00000554902	PNN	2.29328	3.16207	LAML	TCGA
ENST00000622530	DDX27	2.2922	13.8888	Testis	GTEx
ENST00000496495	IGF2BP2	2.29217	5.27472	LAML	TCGA
ENST00000462655	ZC3H12D	2.29148	5.16376	LAML	TCGA
ENST00000521376	RALYL	2.29065	6.38141	PCPG	TCGA
ENST00000400098	SNRPN	2.29024	1.59476	NA	GTEx
ENST00000389568	ALKBH8	2.29012	8.10018	soft_tissue	CCLE
ENST00000490172	ADARB2	2.28891	1.38241	NA	TCGA
ENST00000467184	BAZ2B	2.28813	8.72628	LAML	TCGA
ENST00000558827	SMAD3	2.28807	1.05175	NA	TCGA
ENST00000476446	DHX30	2.2862	23.4539	Testis	GTEx
ENST00000564178	PKM	2.28602	2.331	BRCA	TCGA
ENST00000464969	NOLC1	2.28448	4.13919	LAML	TCGA
ENST00000463683	CCDC108	2.28188	1.24442	NA	GTEx
DAZ2	DAZ2	2.28114	2.32637	autonomic_ganglia	CCLE
ENST00000559923	EIF5	2.28102	12.4008	LAML	TCGA
ENST00000370388	KHDC1L	2.28091	3.82889	Testis	GTEx
ELAVL4	ELAVL4	2.28083	1.48619	NA	GTEx
KHDC1L	KHDC1L	2.28081	5.46482	Testis	GTEx
ENST00000433274	SF1	2.28037	3.56461	Testis	GTEx
ENST00000549327	BAZ2A	2.27989	11.4525	LAML	TCGA
ENST00000381310	ADARB2	2.27848	1.07937	NA	TCGA
ENST00000468039	U2AF1	2.27818	17.2397	LAML	TCGA
ENST00000480277	NAA15	2.27788	1.35448	NA	TCGA
ENST00000466362	EIF4A2	2.27767	3.2196	LAML	TCGA
ENST00000621890	YTHDF3	2.27766	3.57569	LAML	TCGA
SRRM4	SRRM4	2.27696	1.51705	NA	TCGA
ENST00000560175	SMAD3	2.27591	1.55125	NA	TCGA
ENST00000568334	AC004381.6	2.27318	16.3606	LAML	TCGA
ENST00000585452	CNP	2.27249	1.58744	NA	GTEx
ENST00000447973	EWSR1	2.27115	2.00015	Brain	GTEx
ENST00000469034	SUMO1	2.27047	8.52144	LAML	TCGA
ENST00000541443	CARS2	2.26946	9.56919	LAML	TCGA
ENST00000517980	CTNNA1	2.26843	3.58803	Brain	GTEx
ENST00000620725	DAZ1	2.26822	1.69561	NA	CCLE
ENST00000497722	PSPC1	2.2678	19.1948	salivary_gland	CCLE
ENST00000475281	NSUN4	2.26745	9.78693	LAML	TCGA
ENST00000586265	GPATCH8	2.26711	4.00014	LAML	TCGA
ENST00000460569	UPF2	2.26627	1.16519	NA	TCGA
ENST00000538204	MBNL3	2.26601	7.14564	Liver	GTEx
DDX1	DDX1	2.2659	20.5	autonomic_ganglia	CCLE
ENST00000467171	APOBEC1	2.26378	3.48038	large_intestine	CCLE
ENST00000301730	RNPS1	2.26364	1.98191	NA	TCGA
RALYL	RALYL	2.2613	3.14811	PCPG	TCGA
ENST00000475864	RBM11	2.25971	15.1312	bone	CCLE
ENST00000517533	CTNNA1	2.25964	11.258	Brain	GTEx
ENST00000429339	RAE1	2.25924	23.6345	Testis	GTEx
ENST00000422070	RBFOX1	2.25785	4.21801	Brain	GTEx
ENST00000528434	CELF1	2.25726	29.2008	salivary_gland	CCLE
ENST00000505562	IGF2BP1	2.25606	4.26331	Testis	GTEx
ENST00000563915	MVP	2.25456	1.07033	NA	TCGA
ENST00000588554	GPATCH8	2.25302	7.29055	LAML	TCGA
ENST00000488403	NOP58	2.25218	6.20278	LAML	TCGA
ENST00000507261	GNB2L1	2.25162	21.1829	LAML	TCGA
ENST00000518634	EIF3E	2.25155	1.44288	NA	TCGA
ENST00000510473	EIF4E1B	2.25083	2.52178	LGG	TCGA
ENST00000521268	RALYL	2.24817	1.33228	NA	GTEx
ENST00000565340	AC004381.6	2.24813	9.97633	LAML	TCGA
ENST00000476468	NOLC1	2.24788	1.17694	NA	TCGA
ENST00000490832	FNDC3B	2.24636	8.89744	LAML	TCGA
ENST00000441007	EIF4A2	2.24624	13.7079	Testis	GTEx
ENST00000457456	EIF4G1	2.24602	1.63636	NA	TCGA
ENST00000586009	CELF4	2.24562	9.50589	PCPG	TCGA
ENST00000561331	EFTUD1	2.2448	5.33808	LAML	TCGA
ENST00000368219	ISG20L2	2.24476	29.6968	Testis	GTEx
ENST00000525943	DDX25	2.24447	1.10005	NA	CCLE
ENST00000564769	TDRD12	2.24444	11.8982	Testis	GTEx
ENST00000380659	TLR7	2.24235	4.82196	haematopoietic_and_lymphoid_tissue	CCLE
ENST00000473364	MBNL3	2.24143	1.33849	NA	GTEx
LIN28A	LIN28A	2.24042	1.1745	NA	CCLE
AZGP1	AZGP1	2.23483	2.78818	Salivary Gland	GTEx
ENST00000594258	ARHGEF1	2.23402	4.04067	LAML	TCGA
ENST00000514494	PPARGC1A	2.23354	5.52499	KICH	TCGA
ENST00000454009	PIWIL2	2.23349	4.46466	salivary_gland	CCLE
ENST00000588230	CIRBP	2.23347	2.72765	GBM	TCGA
ENST00000332351	WT1	2.23314	1.7362	NA	GTEx
ENST00000329713	MEX3B	2.23311	7.0654	Testis	GTEx
ENST00000531159	NAT10	2.233	1.75987	NA	GTEx
APOBEC2	APOBEC2	2.23283	1.25737	NA	TCGA
ENST00000244669	APOBEC2	2.23283	1.25737	NA	TCGA
ENST00000470087	DIS3L2	2.23242	13.2114	Testis	GTEx
ENST00000326279	LIN28A	2.23206	1.5303	NA	CCLE
ENST00000579249	ERN1	2.23148	8.91787	LAML	TCGA
ENST00000568072	ZC3H18	2.23112	14.4287	LAML	TCGA
ENST00000612355	PPARGC1A	2.23085	16.9694	Heart	GTEx
ENST00000486357	APOBEC3G	2.23081	4.89374	biliary_tract	CCLE
ENST00000367872	MAEL	2.22964	5.25895	endometrium	CCLE
ENST00000337526	RTN4	2.22853	2.31405	Brain	GTEx
ENST00000493782	U2SURP	2.22783	1.38401	NA	TCGA
ENST00000420772	MAP4	2.22672	1.43772	NA	TCGA
ENST00000509686	RBM24	2.22373	1.39746	NA	GTEx
ENST00000423966	AFF3	2.22301	1.06191	NA	GTEx
ENST00000593297	GTPBP3	2.22216	5.88864	STAD	TCGA
ENST00000473186	KMT2C	2.22211	3.87979	LAML	TCGA
TEX13A	TEX13A	2.2215	8.66347	TGCT	TCGA
ENST00000421786	C4BPA	2.22022	4.12097	liver	CCLE
ENST00000620507	RBFOX1	2.22009	1.27555	NA	CCLE
ENST00000514995	DDX60	2.21952	1.60555	NA	TCGA
ENST00000481416	AKAP1	2.21879	19.4227	Testis	GTEx
ENST00000592342	DNMT1	2.21876	4.05917	LAML	TCGA
ENST00000518566	RALYL	2.21825	2.38249	prostate	CCLE
ENST00000542723	PIWIL1	2.21812	1.22253	NA	CCLE
ENST00000504472	EIF4E	2.21658	8.03879	LAML	TCGA
CORO1A	CORO1A	2.21638	12.2497	haematopoietic_and_lymphoid_tissue	CCLE
ENST00000577148	METTL16	2.21587	8.37146	LAML	TCGA
ENST00000593200	EFTUD2	2.2149	8.88882	LAML	TCGA
ENST00000245255	PIWIL1	2.21429	2.82577	TGCT	TCGA
ENST00000382653	RBMY1D	2.21421	1.95302	NA	CCLE
ENST00000609181	EPRS	2.21365	1.8593	NA	TCGA
ENST00000602061	SYMPK	2.21341	2.18077	LAML	TCGA
ENST00000438976	GPATCH4	2.21333	1.06287	NA	TCGA
ENST00000267260	SRRM4	2.21288	1.26346	NA	CCLE
ENST00000591421	CELF4	2.21238	1.74793	NA	CCLE
ENST00000488718	NVL	2.21212	2.60919	LAML	TCGA
ENST00000598471	UPF1	2.21171	7.79749	PCPG	TCGA
ENST00000392348	BCLAF1	2.21129	2.98224	Blood	GTEx
ENST00000489521	MRPS22	2.21113	3.88018	Skin	GTEx
ENST00000585340	HEXIM2	2.21112	26.8952	Muscle	GTEx
ENST00000446596	BZW2	2.21063	1.66559	NA	GTEx
ENST00000528833	IPO7	2.2102	6.356	LAML	TCGA
ENST00000580155	RBFOX3	2.2087	1.52901	NA	GTEx
ENST00000510676	PTCD2	2.2076	25.6648	salivary_gland	CCLE
ENST00000506626	SMAD1	2.20695	7.0634	LAML	TCGA
ENST00000416425	LRRFIP2	2.20647	26.5275	LAML	TCGA
ENST00000532356	SERPINH1	2.20473	1.60137	NA	TCGA
ENST00000544829	IPO8	2.2014	23.2157	Testis	GTEx
ENST00000484238	TERT	2.20128	3.50379	Testis	GTEx
ENST00000557923	SECISBP2L	2.20068	5.94666	LAML	TCGA
ENST00000425662	RIMS1	2.20053	4.16525	prostate	CCLE
ENST00000462527	EIF3A	2.19893	9.45899	LAML	TCGA
ENST00000472953	BAZ2B	2.19888	10.4925	LAML	TCGA
ENST00000515516	TCOF1	2.19854	1.51395	NA	TCGA
ENST00000440742	LRRFIP2	2.19834	2.84412	LGG	TCGA
ENST00000374001	A1CF	2.19788	3.18483	liver	CCLE
ENST00000463625	ZCCHC7	2.1975	1.92588	NA	TCGA
ENST00000409755	SPATS2L	2.19681	2.09549	KIRC	TCGA
ENST00000233084	DDX1	2.19512	21.7528	autonomic_ganglia	CCLE
ENST00000414192	RIMS1	2.19457	2.15635	Esophagus	GTEx
ENST00000409579	AFF3	2.19322	4.1888	prostate	CCLE
ENST00000400100	SNRPN	2.19212	1.0355	NA	GTEx
ENST00000522344	CPEB4	2.19139	9.8265	LAML	TCGA
ENST00000591965	ZFR2	2.19112	2.26475	Pituitary	GTEx
ENST00000426951	RBM39	2.19016	11.7366	LAML	TCGA
ENST00000470537	XRN1	2.18999	4.54241	LAML	TCGA
ENST00000395489	A1CF	2.18997	1.66666	NA	TCGA
ENST00000561478	ERN2	2.18883	1.08908	NA	TCGA
ENST00000496189	SF3A1	2.18747	6.82508	LAML	TCGA
ENST00000395799	TNRC6A	2.18705	1.21384	NA	TCGA
ENST00000442934	MSI2	2.18646	3.38451	Ovary	GTEx
ENST00000413437	CSTF2	2.18567	1.00927	NA	TCGA
ENST00000421545	TDRD12	2.18536	1.18809	NA	CCLE
ENST00000577939	SUPT6H	2.18464	4.76085	LAML	TCGA
ENST00000589252	ATP5A1	2.18439	1.1925	NA	TCGA
ENST00000579205	MSI2	2.18368	7.92444	LAML	TCGA
ENST00000395308	KTN1	2.18326	1.596	NA	GTEx
ENST00000415570	EIF2AK3	2.1832	2.06976	LAML	TCGA
ENST00000592105	CNP	2.18316	5.30755	Brain	GTEx
DAZ3	DAZ3	2.1818	2.07627	autonomic_ganglia	CCLE
ENST00000478798	BCCIP	2.18173	6.46676	LAML	TCGA
ENST00000419169	SMG7	2.18118	1.22298	NA	TCGA
ENST00000530414	DDX25	2.18093	1.77867	NA	GTEx
ENST00000427561	UBA1	2.18082	2.55196	Testis	GTEx
ENST00000589370	CELF5	2.18062	2.23374	LGG	TCGA
ENST00000476619	RTCB	2.17961	6.70555	Testis	GTEx
ENST00000470688	CELF3	2.17959	1.20745	NA	TCGA
ENST00000494555	ELAVL4	2.17912	1.33622	NA	GTEx
ENST00000591914	SMAD4	2.17894	1.36007	NA	TCGA
ENST00000484454	TARBP1	2.17842	8.93296	LAML	TCGA
ENST00000552535	KIAA0430	2.17841	7.68448	LAML	TCGA
ENST00000467077	XRN1	2.17779	9.05972	LAML	TCGA
ENST00000472829	GOLGB1	2.17772	2.48674	LAML	TCGA
ENST00000425662	RIMS1	2.17752	2.1381	Brain	GTEx
APOBEC1	APOBEC1	2.17671	3.29164	large_intestine	CCLE
ENST00000292401	AZGP1	2.17556	1.04948	NA	TCGA
ENST00000622432	AATF	2.17549	1.89806	NA	GTEx
ENST00000551678	KIAA0430	2.17462	6.24556	LAML	TCGA
TLR7	TLR7	2.17423	2.42601	haematopoietic_and_lymphoid_tissue	CCLE
ENST00000493651	TRMT13	2.17363	7.01872	LAML	TCGA
ENST00000613151	TPR	2.17284	1.57459	NA	TCGA
ENST00000592054	DNMT1	2.17275	1.09606	NA	TCGA
AZGP1	AZGP1	2.17223	1.10225	NA	TCGA
ENST00000570244	CORO1A	2.17213	10.4901	haematopoietic_and_lymphoid_tissue	CCLE
ENST00000479294	SRRM3	2.17196	1.98425	NA	CCLE
ENST00000446723	DAZ3	2.17111	1.11163	NA	CCLE
ENST00000563392	DDX19B	2.17084	7.5362	Testis	GTEx
ENST00000339534	ZCCHC13	2.17019	4.86349	TGCT	TCGA
ZCCHC13	ZCCHC13	2.17019	4.86349	TGCT	TCGA
ENST00000615742	DDX3X	2.16998	15.7769	Testis	GTEx
ENST00000521376	RALYL	2.16957	2.75163	Brain	GTEx
ENST00000586009	CELF4	2.16954	1.51974	NA	CCLE
ENST00000506477	HSPA9	2.1683	2.38203	LAML	TCGA
ENST00000483983	TFRC	2.16767	11.2806	LAML	TCGA
ENST00000444113	EIF4E2	2.16648	6.67365	Muscle	GTEx
ENST00000474675	ELAVL4	2.16572	8.72385	Testis	GTEx
ENST00000409579	AFF3	2.16407	9.48789	Testis	GTEx
ENST00000451695	XRCC5	2.164	1.11233	NA	TCGA
ENST00000491997	INTS6	2.16287	7.10315	LAML	TCGA
ENST00000503040	RPL9	2.1612	4.4817	OV	TCGA
ENST00000397555	NANOS3	2.15959	4.4671	Testis	GTEx
ENST00000584992	RIOK3	2.15915	4.32025	LAML	TCGA
ENST00000562129	CORO1A	2.15671	11.3398	haematopoietic_and_lymphoid_tissue	CCLE
ENST00000525082	DDX6	2.15624	5.42446	LAML	TCGA
ENST00000479338	EIF4H	2.15541	10.1301	LAML	TCGA
ENST00000525632	SNTB2	2.15447	1.70015	NA	TCGA
ENST00000468832	SPATS2L	2.15413	1.11522	NA	TCGA
ENST00000304625	RNASE2	2.15345	3.6897	Blood	GTEx
ENST00000533198	DDX10	2.15272	1.33147	NA	TCGA
ENST00000483954	ATXN1	2.15164	5.83369	LAML	TCGA
ENST00000493415	A1CF	2.15062	4.69868	LIHC	TCGA
ENST00000557904	ANXA2	2.14998	1.18377	NA	TCGA
ENST00000438362	CSDE1	2.14802	4.10917	UCS	TCGA
ENST00000216330	FKBP3	2.14753	11.5019	Testis	GTEx
ENST00000558428	SMAD3	2.147	1.50756	NA	TCGA
ENST00000329092	RPL35A	2.14561	1.39888	NA	TCGA
ENST00000481941	DHX36	2.14384	2.64278	LAML	TCGA
ENST00000415761	EWSR1	2.14298	1.42077	NA	TCGA
ENST00000629232	PARP1	2.14283	1.27655	NA	TCGA
ENST00000297579	DCAF13	2.14269	2.50205	STAD	TCGA
ENST00000492152	IPO13	2.14268	8.58208	Testis	GTEx
ENST00000457008	ERN2	2.14228	1.18058	NA	CCLE
ENST00000475103	RBMS1	2.14197	1.20069	NA	TCGA
ENST00000356577	SON	2.14162	3.02318	LAML	TCGA
ENST00000550712	ZFC3H1	2.14097	23.1199	Testis	GTEx
ENST00000438014	R3HDM1	2.14058	5.31644	Testis	GTEx
ENST00000538204	MBNL3	2.13993	14.2214	LIHC	TCGA
ENST00000599705	RPS16	2.13952	24.2588	biliary_tract	CCLE
ENST00000331666	EIF3C	2.13919	1.26584	NA	TCGA
RNASE8	RNASE8	2.13892	10.6787	Salivary Gland	GTEx
ENST00000567554	CARHSP1	2.13842	25.6228	salivary_gland	CCLE
ENST00000580508	RBFOX3	2.13781	1.01426	NA	TCGA
ENST00000477458	DUSP11	2.13698	1.20678	NA	TCGA
ENST00000298690	RNASE7	2.13553	1.0188	NA	GTEx
ANG	ANG	2.13523	11.007	LIHC	TCGA
ENST00000495727	RC3H2	2.1352	3.36658	LAML	TCGA
TERT	TERT	2.13487	3.55808	Testis	GTEx
ENST00000473053	JAKMIP1	2.13326	1.94091	NA	CCLE
ENST00000459706	DDX1	2.13314	11.3543	autonomic_ganglia	CCLE
ENST00000426105	PUM1	2.13283	1.00402	NA	TCGA
ENST00000546483	ATXN2	2.13149	5.83363	LAML	TCGA
ENST00000526794	DDX10	2.13088	10.8108	LAML	TCGA
ENST00000613744	POLR2J3	2.13002	8.24947	LAML	TCGA
ENST00000587769	CTIF	2.12956	2.48164	STAD	TCGA
ENST00000461557	EBNA1BP2	2.12912	1.19268	NA	GTEx
ENST00000583649	CASC3	2.12882	5.00286	LAML	TCGA
ENST00000393951	DQX1	2.12793	2.26311	Small Intestine	GTEx
ENST00000368714	S100A4	2.1279	3.44879	UCEC	TCGA
ENST00000468149	MSL3	2.12757	1.99048	NA	TCGA
ENST00000492810	SORBS2	2.12744	2.45888	Blood Vessel	GTEx
ENST00000530285	AHNAK	2.12729	7.80924	STAD	TCGA
ENST00000482125	FXR1	2.12655	7.63611	Muscle	GTEx
ENST00000419504	TNS1	2.12586	1.89321	NA	TCGA
ENST00000487836	SORBS2	2.12521	2.3147	skin	CCLE
ENST00000522542	YWHAZ	2.12226	1.20334	NA	GTEx
ENST00000487612	RRP12	2.12148	17.5577	LAML	TCGA
ENST00000562562	ERN2	2.12144	1.08314	NA	CCLE
ENST00000566565	ERN2	2.12092	1.13668	NA	CCLE
ENST00000558629	EIF2AK4	2.12058	12.6104	LAML	TCGA
PIH1D2	PIH1D2	2.12055	11.1174	Testis	GTEx
ENST00000455450	THOC5	2.1201	1.30006	NA	TCGA
ENST00000418120	RNF17	2.11936	13.0472	TGCT	TCGA
ENST00000419504	TNS1	2.11909	2.61552	pleura	CCLE
ENST00000511133	IPO11	2.11851	8.77955	LAML	TCGA
ENST00000528292	HSPA8	2.11797	1.85064	NA	TCGA
ENST00000618084	LARS	2.11637	2.72879	LAML	TCGA
ENST00000553688	PSMA6	2.11547	9.83001	LAML	TCGA
ENST00000521461	KHDRBS3	2.11519	6.79247	Testis	GTEx
ENST00000597994	AKAP8L	2.11463	4.9311	LAML	TCGA
ENST00000400602	XPO4	2.11115	13.1839	Muscle	GTEx
ENST00000374281	ADD1	2.10946	14.3504	LAML	TCGA
ENST00000512640	RBM46	2.10916	1.45104	NA	TCGA
ENST00000469524	EIF4E3	2.10882	11.4354	LAML	TCGA
ENST00000484449	PPP1R10	2.10865	3.79125	LAML	TCGA
ENST00000571988	RSL1D1	2.10802	3.73382	STAD	TCGA
ENST00000496341	XPO5	2.10714	4.2021	LAML	TCGA
ENST00000466776	GTF3A	2.10706	1.46768	NA	TCGA
ENST00000462266	GRB2	2.10554	1.61928	NA	TCGA
ENST00000496705	EIF4G3	2.10332	10.8486	LAML	TCGA
ENST00000518892	LARP1	2.10142	6.42129	LAML	TCGA
ENST00000469491	FNDC3B	2.1	7.1218	LAML	TCGA
ENST00000547486	CPSF6	2.09971	6.02473	LAML	TCGA
ENST00000526094	UBTF	2.09956	3.67151	LAML	TCGA
ENST00000587752	CTIF	2.09921	1.52443	NA	TCGA
ENST00000471142	TBRG4	2.09798	1.13977	NA	TCGA
ENST00000281722	RBM46	2.09729	1.06271	NA	TCGA
ENST00000382449	DAZ2	2.09705	1.13721	NA	CCLE
ENST00000519848	PABPC1	2.09675	9.47936	LAML	TCGA
ENST00000479284	SRRM3	2.09671	3.39087	autonomic_ganglia	CCLE
ENST00000483612	AZGP1	2.0965	1.47175	NA	GTEx
ENST00000497845	POLR2B	2.09503	4.88137	LAML	TCGA
ENST00000525072	PIH1D2	2.09428	17.8176	Testis	GTEx
ENST00000494179	MRPL38	2.09355	5.53219	LAML	TCGA
ENST00000487586	TFB1M	2.09343	8.24834	LAML	TCGA
ENST00000512893	USO1	2.09022	6.87759	LAML	TCGA
ENST00000475193	DYNC1LI1	2.08973	13.9787	LAML	TCGA
ENST00000561203	SECISBP2L	2.08907	7.76309	LAML	TCGA
ENST00000449947	DAZ2	2.08895	1.04091	NA	CCLE
ENST00000314126	AKAP1	2.08885	1.8685	NA	TCGA
ENST00000229304	APOBEC1	2.08868	2.63075	large_intestine	CCLE
ENST00000569903	ERN2	2.08857	1.01155	NA	CCLE
ENST00000567083	CELF6	2.08801	4.06556	autonomic_ganglia	CCLE
WT1	WT1	2.08622	1.48602	NA	GTEx
ENST00000547619	NOVA1	2.08549	1.33904	NA	TCGA
ENST00000421573	SPATS2L	2.08442	1.07732	NA	TCGA
ENST00000298690	RNASE7	2.08385	2.02616	HNSC	TCGA
ENST00000432943	COL14A1	2.08363	1.14528	NA	CCLE
ENST00000583894	DDX5	2.0822	28.486	LAML	TCGA
ENST00000532928	DDX25	2.08152	2.48069	autonomic_ganglia	CCLE
ENST00000455432	TSN	2.0815	1.9974	STAD	TCGA
ENST00000426592	IFI16	2.07953	2.05589	TGCT	TCGA
ENST00000409979	AGFG1	2.07839	2.27299	Testis	GTEx
ENST00000527414	DICER1	2.07801	1.72679	NA	TCGA
ENST00000537124	QKI	2.07738	2.91991	LAML	TCGA
ENST00000383767	RBMS3	2.07736	2.79282	Testis	GTEx
ENST00000585223	DDX5	2.07663	18.3327	LAML	TCGA
ENST00000530304	PCF11	2.07653	1.79637	NA	TCGA
ENST00000561478	ERN2	2.07582	1.00435	NA	CCLE
ENST00000496706	YWHAE	2.07447	1.54725	NA	TCGA
ENST00000574997	TRIM25	2.07397	4.21467	LAML	TCGA
ENST00000479937	TDRD10	2.07307	13.2567	Testis	GTEx
ENST00000540719	QKI	2.07306	1.18663	NA	TCGA
ENST00000392562	GRB2	2.07222	14.1927	LAML	TCGA
ENST00000503340	MATR3	2.07153	12.6586	LAML	TCGA
ENST00000578805	INTS2	2.07142	4.57021	LAML	TCGA
ENST00000340209	RBFOX1	2.07136	3.5752	LGG	TCGA
ENST00000546864	KIAA0430	2.06839	6.0284	LAML	TCGA
DAZ2	DAZ2	2.06728	1.02705	NA	TCGA
ENST00000497563	IGF2BP3	2.06601	12.0246	Testis	GTEx
ENST00000382294	DAZ2	2.0653	1.23814	NA	CCLE
ENST00000558227	EIF3J	2.06504	3.2094	LAML	TCGA
ENST00000505194	EIF4E	2.06491	27.5792	Testis	GTEx
ENST00000441751	TNRC6B	2.06473	6.81703	LAML	TCGA
ENST00000492810	SORBS2	2.06439	3.15766	STAD	TCGA
ENST00000468263	IGF2BP3	2.06379	8.39903	Testis	GTEx
ENST00000622373	DDX3X	2.06314	14.8048	LAML	TCGA
ENST00000486932	AGFG1	2.06308	1.85096	NA	GTEx
ENST00000544497	DDX47	2.06215	10.5728	LAML	TCGA
ENST00000520578	G3BP1	2.06206	9.905	Testis	GTEx
ENST00000627541	ZCCHC17	2.06171	17.562	salivary_gland	CCLE
ENST00000532928	DDX25	2.06106	1.03825	NA	GTEx
ENST00000568849	GSPT1	2.06094	1.41733	NA	TCGA
ENST00000580155	RBFOX3	2.06052	3.13409	autonomic_ganglia	CCLE
RBM46	RBM46	2.0583	1.41512	NA	TCGA
ENST00000594320	PCBP3	2.05788	11.4189	LAML	TCGA
ENST00000409606	R3HDM1	2.05748	1.14267	NA	TCGA
ENST00000518566	RALYL	2.05726	3.53536	PCPG	TCGA
ENST00000470674	DDX1	2.05693	16.1764	autonomic_ganglia	CCLE
ENST00000295729	CCDC108	2.05658	4.27149	Pituitary	GTEx
ENST00000479080	CHD3	2.05633	8.29057	LAML	TCGA
ENST00000460875	DHX36	2.05602	6.8437	LAML	TCGA
ENST00000598896	SYMPK	2.05522	5.43045	LAML	TCGA
ENST00000378383	FNDC3A	2.05499	14.1327	LAML	TCGA
ENST00000590112	CELF4	2.05453	3.06816	PCPG	TCGA
ENST00000282924	JAKMIP1	2.05414	2.57029	Brain	GTEx
ENST00000596714	SMG9	2.05316	4.72458	LAML	TCGA
ENST00000530116	DDX10	2.05175	3.24697	LAML	TCGA
ENST00000483941	SMAD9	2.05168	4.7497	autonomic_ganglia	CCLE
ENST00000339524	RNF17	2.05019	1.60467	NA	CCLE
ENST00000439108	RBMY1A1	2.04872	1.25908	NA	CCLE
ENST00000421047	IGF2BP2	2.04861	1.27226	NA	TCGA
RNASE7	RNASE7	2.0484	2.00914	HNSC	TCGA
ENST00000619828	RDM1	2.04823	9.96408	Testis	GTEx
ENST00000467279	DDX17	2.04784	4.20409	LAML	TCGA
ENST00000292672	CELF5	2.04781	2.42403	LGG	TCGA
ENST00000444215	TDRD12	2.04764	3.36972	breast	CCLE
ENST00000551825	UTP20	2.04759	8.40294	Salivary Gland	GTEx
ENST00000583212	DDX5	2.04708	12.4963	LAML	TCGA
ENST00000480665	TNS1	2.04702	6.56865	Muscle	GTEx
ENST00000589485	ILF3	2.04695	3.02575	LAML	TCGA
ENST00000467238	SND1	2.04684	6.68086	LAML	TCGA
ENST00000628776	PCBP3	2.0468	5.743	LAML	TCGA
ENST00000367694	RC3H1	2.04636	4.74792	LAML	TCGA
ENST00000585949	ZCCHC2	2.04473	2.15944	LAML	TCGA
ENST00000481853	TIPARP	2.04387	7.68364	Testis	GTEx
ENST00000620097	OAS2	2.04367	1.21755	NA	TCGA
ENST00000492793	CLK1	2.04276	21.3313	LAML	TCGA
ENST00000521695	RALYL	2.04247	2.21825	lung	CCLE
[truncated: 47,582 more rows]
