# Supplementary material for: Systematic characterization of cancer transcriptome at transcript resolution
Source: Nat Commun. 2022 Nov 10;13:6803. doi: 10.1038/s41467-022-34568-z (PMC9649690; doi:10.1038/s41467-022-34568-z)
Supplement: Supplementary file 9 — Source Data [file 41467_2022_34568_MOESM9_ESM.xlsx]

## Sheet: Fig. 1b
Fig. 1b The distribution of normalized transcript numbers across different cell lineages.
Cell line	Primary site	Number of transcripts (X 1,000) per million mapped reads
SNU245_BILIARY_TRACT	biliary_tract	1.34978
MDAMB453_BREAST	breast	2.12524
SKHEP1_LIVER	liver	1.52505
BV173_HAEMATOPOIETIC_AND_LYMPHOID_TISSUE	haematopoietic_and_lymphoid_tissue	1.36399
SNU878_LIVER	liver	2.10192
NCIH1793_LUNG	lung	1.49958
SNU387_LIVER	liver	1.90369
JHH6_LIVER	liver	1.59816
CAKI2_KIDNEY	kidney	1.12799
CAL148_BREAST	breast	1.74699
JHH4_LIVER	liver	1.85141
NCIH2227_LUNG	lung	2.20225
NCIH1341_LUNG	lung	1.93656
CHAGOK1_LUNG	lung	1.38239
NCIH684_LIVER	liver	1.16309
SNU182_LIVER	liver	1.35671
SNU475_LIVER	liver	1.89501
HLF_LIVER	liver	1.59167
CAS1_CENTRAL_NERVOUS_SYSTEM	central_nervous_system	1.76637
ACHN_KIDNEY	kidney	1.83267
NCIH1184_LUNG	lung	2.1076
CORL105_LUNG	lung	1.54405
JHH1_LIVER	liver	1.88726
KMS28BM_HAEMATOPOIETIC_AND_LYMPHOID_TISSUE	haematopoietic_and_lymphoid_tissue	1.78032
CH157MN_CENTRAL_NERVOUS_SYSTEM	central_nervous_system	0.917229
HEPG2_LIVER	liver	1.50239
SNU738_CENTRAL_NERVOUS_SYSTEM	central_nervous_system	1.36001
HUH7_LIVER	liver	1.70836
NIHOVCAR3_OVARY	ovary	2.35396
VCAP_PROSTATE	prostate	1.18047
SKNFI_AUTONOMIC_GANGLIA	autonomic_ganglia	1.55557
MDAMB436_BREAST	breast	1.94286
CAL12T_LUNG	lung	1.60231
PLCPRF5_LIVER	liver	1.73343
RI1_HAEMATOPOIETIC_AND_LYMPHOID_TISSUE	haematopoietic_and_lymphoid_tissue	1.22167
YKG1_CENTRAL_NERVOUS_SYSTEM	central_nervous_system	2.07256
HSC3_UPPER_AERODIGESTIVE_TRACT	upper_aerodigestive_tract	1.71005
ACCMESO1_PLEURA	pleura	1.95446
RPMI8402_HAEMATOPOIETIC_AND_LYMPHOID_TISSUE	haematopoietic_and_lymphoid_tissue	1.57777
SAOS2_BONE	bone	1.53191
BT483_BREAST	breast	1.69136
NCIH2196_LUNG	lung	1.96254
NCIH1876_LUNG	lung	2.13597
MEC1_HAEMATOPOIETIC_AND_LYMPHOID_TISSUE	haematopoietic_and_lymphoid_tissue	1.67422
HCC366_LUNG	lung	1.81251
G361_SKIN	skin	1.57062
LI7_LIVER	liver	1.97997
HUH1_LIVER	liver	1.61377
SNU423_LIVER	liver	1.9508
SNU886_LIVER	liver	1.20739
HT1080_SOFT_TISSUE	soft_tissue	1.53509
JHH2_LIVER	liver	1.73843
HSC2_UPPER_AERODIGESTIVE_TRACT	upper_aerodigestive_tract	1.42711
NCIH661_LUNG	lung	2.58318
NCIH2106_LUNG	lung	2.09585
JHH7_LIVER	liver	2.0115
KMM1_HAEMATOPOIETIC_AND_LYMPHOID_TISSUE	haematopoietic_and_lymphoid_tissue	2.12702
SNU449_LIVER	liver	1.47355
NMCG1_CENTRAL_NERVOUS_SYSTEM	central_nervous_system	1.63697
BT474_BREAST	breast	1.77628
ZR7530_BREAST	breast	1.68408
HUH6_LIVER	liver	1.71767
NCIH2286_LUNG	lung	1.59863
JHH5_LIVER	liver	1.96597
NHAHTDD_CENTRAL_NERVOUS_SYSTEM	central_nervous_system	1.65556
SNU1197_LARGE_INTESTINE	large_intestine	1.48243
NCIH2291_LUNG	lung	1.48932
SNU761_LIVER	liver	1.19392
HEP3B217_LIVER	liver	1.81091
KMRC1_KIDNEY	kidney	1.19629
HSC4_UPPER_AERODIGESTIVE_TRACT	upper_aerodigestive_tract	1.89408
CA46_HAEMATOPOIETIC_AND_LYMPHOID_TISSUE	haematopoietic_and_lymphoid_tissue	1.68027
UACC893_BREAST	breast	1.57867
MDAMB468_BREAST	breast	2.61699
VMCUB1_URINARY_TRACT	urinary_tract	2.84712
SNU398_LIVER	liver	1.32867
MDST8_LARGE_INTESTINE	large_intestine	1.66686
TE15_OESOPHAGUS	oesophagus	1.84724
OCIMY5_HAEMATOPOIETIC_AND_LYMPHOID_TISSUE	haematopoietic_and_lymphoid_tissue	1.5529
OCIMY7_HAEMATOPOIETIC_AND_LYMPHOID_TISSUE	haematopoietic_and_lymphoid_tissue	1.61672
OCUM1_STOMACH	stomach	1.71888
OE19_OESOPHAGUS	oesophagus	1.56181
OE21_OESOPHAGUS	oesophagus	1.14934
NCIH2073_LUNG	lung	1.42671
OE33_OESOPHAGUS	oesophagus	1.50973
NCIH2066_LUNG	lung	2.9225
NCIH2052_PLEURA	pleura	2.15535
OELE_OVARY	ovary	1.80494
ONCODG1_OVARY	ovary	1.45865
NCIH2030_LUNG	lung	1.51919
NCIH2029_LUNG	lung	1.85314
MESSA_SOFT_TISSUE	soft_tissue	2.29411
NCIH2023_LUNG	lung	1.67997
MELJUSO_SKIN	skin	1.82595
MELHO_SKIN	skin	1.93736
NCIH2009_LUNG	lung	1.85832
NCIH2004RT_SOFT_TISSUE	soft_tissue	1.61945
MEG01_HAEMATOPOIETIC_AND_LYMPHOID_TISSUE	haematopoietic_and_lymphoid_tissue	1.80434
NCIH1975_LUNG	lung	1.79885
CAL27_UPPER_AERODIGESTIVE_TRACT	upper_aerodigestive_tract	2.34319
CAL120_BREAST	breast	1.78203
UMUC1_URINARY_TRACT	urinary_tract	1.42095
SUDHL6_HAEMATOPOIETIC_AND_LYMPHOID_TISSUE	haematopoietic_and_lymphoid_tissue	1.55637
MFE319_ENDOMETRIUM	endometrium	2.34541
CAKI1_KIDNEY	kidney	1.48788
NCIH196_LUNG	lung	2.1347
OCIM1_HAEMATOPOIETIC_AND_LYMPHOID_TISSUE	haematopoietic_and_lymphoid_tissue	1.71534
PANC0504_PANCREAS	pancreas	1.61513
MFE296_ENDOMETRIUM	endometrium	1.49646
CADOES1_BONE	bone	1.82169
MFE280_ENDOMETRIUM	endometrium	2.21826
PANC0813_PANCREAS	pancreas	1.93424
UBLC1_URINARY_TRACT	urinary_tract	1.85019
ECGI10_OESOPHAGUS	oesophagus	1.69302
MEWO_SKIN	skin	1.91983
SR786_HAEMATOPOIETIC_AND_LYMPHOID_TISSUE	haematopoietic_and_lymphoid_tissue	1.25027
MHHCALL2_HAEMATOPOIETIC_AND_LYMPHOID_TISSUE	haematopoietic_and_lymphoid_tissue	1.36419
UACC812_BREAST	breast	1.37806
HEC1A_ENDOMETRIUM	endometrium	1.65981
MG63_BONE	bone	2.03689
HEC151_ENDOMETRIUM	endometrium	1.65091
HEC108_ENDOMETRIUM	endometrium	1.80634
ST486_HAEMATOPOIETIC_AND_LYMPHOID_TISSUE	haematopoietic_and_lymphoid_tissue	1.05645
HDQP1_BREAST	breast	1.69983
UACC62_SKIN	skin	1.7044
PANC0213_PANCREAS	pancreas	1.76394
HDMYZ_HAEMATOPOIETIC_AND_LYMPHOID_TISSUE	haematopoietic_and_lymphoid_tissue	1.39374
STM9101_SOFT_TISSUE	soft_tissue	2.48437
OCIAML3_HAEMATOPOIETIC_AND_LYMPHOID_TISSUE	haematopoietic_and_lymphoid_tissue	1.50261
SU8686_PANCREAS	pancreas	2.02883
OCILY3_HAEMATOPOIETIC_AND_LYMPHOID_TISSUE	haematopoietic_and_lymphoid_tissue	0.820451
SUDHL10_HAEMATOPOIETIC_AND_LYMPHOID_TISSUE	haematopoietic_and_lymphoid_tissue	1.35848
OAW28_OVARY	ovary	1.48175
PANC1005_PANCREAS	pancreas	1.80622
NUGC4_STOMACH	stomach	2.02433
HDLM2_HAEMATOPOIETIC_AND_LYMPHOID_TISSUE	haematopoietic_and_lymphoid_tissue	1.82309
SUDHL4_HAEMATOPOIETIC_AND_LYMPHOID_TISSUE	haematopoietic_and_lymphoid_tissue	1.36367
HCT15_LARGE_INTESTINE	large_intestine	1.66494
HCT116_LARGE_INTESTINE	large_intestine	1.7267
HCC95_LUNG	lung	1.58771
UACC257_SKIN	skin	2.04109
HCC827_LUNG	lung	1.64072
NCIH1048_LUNG	lung	1.89168
SW1271_LUNG	lung	1.72696
NCCSTCK140_STOMACH	stomach	1.34445
CAPAN2_PANCREAS	pancreas	1.42994
EJM_HAEMATOPOIETIC_AND_LYMPHOID_TISSUE	haematopoietic_and_lymphoid_tissue	1.72258
GSS_STOMACH	stomach	1.67065
CAPAN1_PANCREAS	pancreas	1.81285
EKVX_LUNG	lung	1.77285
NB4_HAEMATOPOIETIC_AND_LYMPHOID_TISSUE	haematopoietic_and_lymphoid_tissue	1.53024
GRANTA519_HAEMATOPOIETIC_AND_LYMPHOID_TISSUE	haematopoietic_and_lymphoid_tissue	1.84365
EFO27_OVARY	ovary	2.17412
CAL51_BREAST	breast	2.06183
CCFSTTG1_CENTRAL_NERVOUS_SYSTEM	central_nervous_system	1.58973
NB1_AUTONOMIC_GANGLIA	autonomic_ganglia	1.47007
GP2D_LARGE_INTESTINE	large_intestine	1.75147
EHEB_HAEMATOPOIETIC_AND_LYMPHOID_TISSUE	haematopoietic_and_lymphoid_tissue	1.57159
CAL33_UPPER_AERODIGESTIVE_TRACT	upper_aerodigestive_tract	1.30469
GOS3_CENTRAL_NERVOUS_SYSTEM	central_nervous_system	1.45242
CAL29_URINARY_TRACT	urinary_tract	1.51531
EFM19_BREAST	breast	1.63446
NCIH23_LUNG	lung	1.49783
NAMALWA_HAEMATOPOIETIC_AND_LYMPHOID_TISSUE	haematopoietic_and_lymphoid_tissue	1.22656
GMS10_CENTRAL_NERVOUS_SYSTEM	central_nervous_system	1.67153
NALM6_HAEMATOPOIETIC_AND_LYMPHOID_TISSUE	haematopoietic_and_lymphoid_tissue	1.90068
EFO21_OVARY	ovary	1.47221
KMS26_HAEMATOPOIETIC_AND_LYMPHOID_TISSUE	haematopoietic_and_lymphoid_tissue	1.6108
KMS27_HAEMATOPOIETIC_AND_LYMPHOID_TISSUE	haematopoietic_and_lymphoid_tissue	2.00231
CFPAC1_PANCREAS	pancreas	1.76989
KMS20_HAEMATOPOIETIC_AND_LYMPHOID_TISSUE	haematopoietic_and_lymphoid_tissue	2.24106
EFE184_ENDOMETRIUM	endometrium	1.42488
EFM192A_BREAST	breast	1.33525
KMS21BM_HAEMATOPOIETIC_AND_LYMPHOID_TISSUE	haematopoietic_and_lymphoid_tissue	1.76415
CCK81_LARGE_INTESTINE	large_intestine	1.86929
GI1_CENTRAL_NERVOUS_SYSTEM	central_nervous_system	1.75665
EM2_HAEMATOPOIETIC_AND_LYMPHOID_TISSUE	haematopoietic_and_lymphoid_tissue	1.27718
KMS12BM_HAEMATOPOIETIC_AND_LYMPHOID_TISSUE	haematopoietic_and_lymphoid_tissue	1.75776
GDM1_HAEMATOPOIETIC_AND_LYMPHOID_TISSUE	haematopoietic_and_lymphoid_tissue	1.76815
EN_ENDOMETRIUM	endometrium	1.94095
KMS18_HAEMATOPOIETIC_AND_LYMPHOID_TISSUE	haematopoietic_and_lymphoid_tissue	1.33444
KMRC3_KIDNEY	kidney	2.19834
PK45H_PANCREAS	pancreas	1.29704
GCT_SOFT_TISSUE	soft_tissue	1.71132
H4_CENTRAL_NERVOUS_SYSTEM	central_nervous_system	1.5081
PK1_PANCREAS	pancreas	1.75517
DU4475_BREAST	breast	1.81638
GSU_STOMACH	stomach	1.55532
PECAPJ41CLONED2_UPPER_AERODIGESTIVE_TRACT	upper_aerodigestive_tract	1.36211
KMS11_HAEMATOPOIETIC_AND_LYMPHOID_TISSUE	haematopoietic_and_lymphoid_tissue	2.24157
TE8_OESOPHAGUS	oesophagus	2.1429
KMRC20_KIDNEY	kidney	2.06973
KYM1_SOFT_TISSUE	soft_tissue	1.78199
KMRC2_KIDNEY	kidney	1.48784
LS513_LARGE_INTESTINE	large_intestine	1.64305
LS411N_LARGE_INTESTINE	large_intestine	1.73047
KELLY_AUTONOMIC_GANGLIA	autonomic_ganglia	2.43942
PECAPJ34CLONEC12_UPPER_AERODIGESTIVE_TRACT	upper_aerodigestive_tract	1.41435
LN319_CENTRAL_NERVOUS_SYSTEM	central_nervous_system	2.0558
RMUGS_OVARY	ovary	1.62755
SNU869_BILIARY_TRACT	biliary_tract	1.03111
AGS_STOMACH	stomach	1.29771
KE97_HAEMATOPOIETIC_AND_LYMPHOID_TISSUE	haematopoietic_and_lymphoid_tissue	1.76266
ABC1_LUNG	lung	1.7981
LU99_LUNG	lung	1.68369
AMO1_HAEMATOPOIETIC_AND_LYMPHOID_TISSUE	haematopoietic_and_lymphoid_tissue	1.5117
LU65_LUNG	lung	2.13924
AML193_HAEMATOPOIETIC_AND_LYMPHOID_TISSUE	haematopoietic_and_lymphoid_tissue	2.4682
PATU8988T_PANCREAS	pancreas	1.48867
RMGI_OVARY	ovary	1.41881
AM38_CENTRAL_NERVOUS_SYSTEM	central_nervous_system	1.4907
LS1034_LARGE_INTESTINE	large_intestine	1.98028
NUDHL1_HAEMATOPOIETIC_AND_LYMPHOID_TISSUE	haematopoietic_and_lymphoid_tissue	1.19504
KASUMI2_HAEMATOPOIETIC_AND_LYMPHOID_TISSUE	haematopoietic_and_lymphoid_tissue	2.47416
NUDUL1_HAEMATOPOIETIC_AND_LYMPHOID_TISSUE	haematopoietic_and_lymphoid_tissue	1.71835
KASUMI1_HAEMATOPOIETIC_AND_LYMPHOID_TISSUE	haematopoietic_and_lymphoid_tissue	1.53739
SNUC1_LARGE_INTESTINE	large_intestine	1.65303
NOMO1_HAEMATOPOIETIC_AND_LYMPHOID_TISSUE	haematopoietic_and_lymphoid_tissue	1.40433
SNUC2A_LARGE_INTESTINE	large_intestine	2.10439
LP1_HAEMATOPOIETIC_AND_LYMPHOID_TISSUE	haematopoietic_and_lymphoid_tissue	1.68022
ALLSIL_HAEMATOPOIETIC_AND_LYMPHOID_TISSUE	haematopoietic_and_lymphoid_tissue	1.72332
KATOIII_STOMACH	stomach	1.85138
SNU899_UPPER_AERODIGESTIVE_TRACT	upper_aerodigestive_tract	1.63894
ASPC1_PANCREAS	pancreas	1.75681
KASUMI6_HAEMATOPOIETIC_AND_LYMPHOID_TISSUE	haematopoietic_and_lymphoid_tissue	1.98152
LS180_LARGE_INTESTINE	large_intestine	1.92562
KD_SOFT_TISSUE	soft_tissue	2.3488
LS123_LARGE_INTESTINE	large_intestine	2.21611
SNU8_OVARY	ovary	1.26593
KCL22_HAEMATOPOIETIC_AND_LYMPHOID_TISSUE	haematopoietic_and_lymphoid_tissue	2.08058
LN340_CENTRAL_NERVOUS_SYSTEM	central_nervous_system	1.84934
LXF289_LUNG	lung	2.1426
KE39_STOMACH	stomach	1.59349
NCO2_HAEMATOPOIETIC_AND_LYMPHOID_TISSUE	haematopoietic_and_lymphoid_tissue	1.14746
L1236_HAEMATOPOIETIC_AND_LYMPHOID_TISSUE	haematopoietic_and_lymphoid_tissue	1.99544
LUDLU1_LUNG	lung	2.32115
AN3CA_ENDOMETRIUM	endometrium	1.74134
KE37_HAEMATOPOIETIC_AND_LYMPHOID_TISSUE	haematopoietic_and_lymphoid_tissue	2.14041
NH6_AUTONOMIC_GANGLIA	autonomic_ganglia	1.89445
SUDHL5_HAEMATOPOIETIC_AND_LYMPHOID_TISSUE	haematopoietic_and_lymphoid_tissue	2.54698
HS294T_SKIN	skin	1.88278
L33_PANCREAS	pancreas	1.71279
SUDHL1_HAEMATOPOIETIC_AND_LYMPHOID_TISSUE	haematopoietic_and_lymphoid_tissue	1.46508
HS281T_FIBROBLAST	breast	1.48697
KYSE520_OESOPHAGUS	oesophagus	2.09492
NUGC2_STOMACH	stomach	1.38482
HS274T_FIBROBLAST	breast	2.17476
KYSE70_OESOPHAGUS	oesophagus	1.76222
NUGC3_STOMACH	stomach	1.69122
HS255T_FIBROBLAST	large_intestine	1.5091
HCC56_LARGE_INTESTINE	large_intestine	1.58716
HS606T_FIBROBLAST	breast	1.48946
HCC70_BREAST	breast	1.74088
JHESOAD1_OESOPHAGUS	oesophagus	1.84286
HCC461_LUNG	lung	1.53103
HS600T_FIBROBLAST	skin	1.69253
L363_HAEMATOPOIETIC_AND_LYMPHOID_TISSUE	haematopoietic_and_lymphoid_tissue	1.80049
HCC515_LUNG	lung	1.74156
HS578T_BREAST	breast	1.66645
HCC4006_LUNG	lung	1.79527
HS343T_FIBROBLAST	breast	1.57134
HCC44_LUNG	lung	1.64069
CORL24_LUNG	lung	2.09837
HCC38_BREAST	breast	1.80694
CORL279_LUNG	lung	2.24343
HS616T_FIBROBLAST	haematopoietic_and_lymphoid_tissue	1.53991
SW620_LARGE_INTESTINE	large_intestine	1.76817
L428_HAEMATOPOIETIC_AND_LYMPHOID_TISSUE	haematopoietic_and_lymphoid_tissue	1.76332
HCC78_LUNG	lung	1.66275
CORL23_LUNG	lung	1.63556
HCC827GR5_LUNG	lung	1.74253
ISTMES1_PLEURA	pleura	1.75306
CORL88_LUNG	lung	2.49488
DU145_PROSTATE	prostate	3.95466
NCIH747_LARGE_INTESTINE	large_intestine	2.45009
SKOV3_OVARY	ovary	2.29094
PC9_LUNG	lung	1.34278
NCIH2405_LUNG	lung	1.7493
CORL95_LUNG	lung	1.66989
TE441T_SOFT_TISSUE	soft_tissue	2.41615
CORL311_LUNG	lung	1.98319
PFEIFFER_HAEMATOPOIETIC_AND_LYMPHOID_TISSUE	haematopoietic_and_lymphoid_tissue	1.27788
SKNSH_AUTONOMIC_GANGLIA	autonomic_ganglia	1.85155
JEKO1_HAEMATOPOIETIC_AND_LYMPHOID_TISSUE	haematopoietic_and_lymphoid_tissue	1.47539
CORL47_LUNG	lung	1.54421
PF382_HAEMATOPOIETIC_AND_LYMPHOID_TISSUE	haematopoietic_and_lymphoid_tissue	1.78504
TE1_OESOPHAGUS	oesophagus	1.50951
CAOV3_OVARY	ovary	2.21461
PEER_HAEMATOPOIETIC_AND_LYMPHOID_TISSUE	haematopoietic_and_lymphoid_tissue	1.43149
CAOV4_OVARY	ovary	1.59384
J82_URINARY_TRACT	urinary_tract	1.75705
NCIH727_LUNG	lung	1.55363
OCILY19_HAEMATOPOIETIC_AND_LYMPHOID_TISSUE	haematopoietic_and_lymphoid_tissue	1.3345
IOMMLEE_CENTRAL_NERVOUS_SYSTEM	central_nervous_system	1.61626
PECAPJ49_UPPER_AERODIGESTIVE_TRACT	upper_aerodigestive_tract	1.27127
NCIH2444_LUNG	lung	1.34438
SNUC5_LARGE_INTESTINE	large_intestine	2.78138
INA6_HAEMATOPOIETIC_AND_LYMPHOID_TISSUE	haematopoietic_and_lymphoid_tissue	1.86422
OCIAML5_HAEMATOPOIETIC_AND_LYMPHOID_TISSUE	haematopoietic_and_lymphoid_tissue	1.68761
SNU308_BILIARY_TRACT	biliary_tract	1.73754
ISHIKAWAHERAKLIO02ER_ENDOMETRIUM	endometrium	1.76066
TE6_OESOPHAGUS	oesophagus	2.15154
KYSE450_OESOPHAGUS	oesophagus	1.59812
TE617T_SOFT_TISSUE	soft_tissue	1.51362
RVH421_SKIN	skin	1.6331
DMS114_LUNG	lung	2.02089
T98G_CENTRAL_NERVOUS_SYSTEM	central_nervous_system	1.83508
SNU283_LARGE_INTESTINE	large_intestine	1.58941
OVK18_OVARY	ovary	1.25188
IPC298_SKIN	skin	2.24079
NCIH1436_LUNG	lung	2.45991
NCIH1693_LUNG	lung	1.6952
OCIAML2_HAEMATOPOIETIC_AND_LYMPHOID_TISSUE	haematopoietic_and_lymphoid_tissue	1.57995
NCIH2347_LUNG	lung	1.46485
COV362_OVARY	ovary	1.46109
SNU216_STOMACH	stomach	1.55675
NCIN87_STOMACH	stomach	0.964367
GB1_CENTRAL_NERVOUS_SYSTEM	central_nervous_system	2.06232
COLO680N_OESOPHAGUS	oesophagus	1.66942
HS852T_SKIN	skin	1.79771
FUOV1_OVARY	ovary	1.88665
DMS454_LUNG	lung	1.74403
NCIH2887_LUNG	lung	1.58202
TC71_BONE	bone	1.6699
U937_HAEMATOPOIETIC_AND_LYMPHOID_TISSUE	haematopoietic_and_lymphoid_tissue	1.593
SNU685_ENDOMETRIUM	endometrium	1.48349
NCIH28_PLEURA	pleura	1.5342
TE125T_FIBROBLAST	soft_tissue	2.3768
SKM1_HAEMATOPOIETIC_AND_LYMPHOID_TISSUE	haematopoietic_and_lymphoid_tissue	1.38597
HS888T_FIBROBLAST	bone	1.56444
RT4_URINARY_TRACT	urinary_tract	1.44973
LN229_CENTRAL_NERVOUS_SYSTEM	central_nervous_system	1.68048
KP3_PANCREAS	pancreas	2.10496
RERFLCMS_LUNG	lung	2.03087
OC314_OVARY	ovary	1.91535
MDAMB157_BREAST	breast	1.96438
SNU349_KIDNEY	kidney	1.28342
OAW42_OVARY	ovary	1.14422
HS870T_FIBROBLAST	bone	1.81463
NCIH2452_PLEURA	pleura	1.55429
SKMEL3_SKIN	skin	1.51974
OPM1_HAEMATOPOIETIC_AND_LYMPHOID_TISSUE	haematopoietic_and_lymphoid_tissue	1.61927
HCC2450_LUNG	lung	1.6121
MKN45_STOMACH	stomach	1.57249
SNU324_PANCREAS	pancreas	1.20721
LN428_CENTRAL_NERVOUS_SYSTEM	central_nervous_system	1.78603
KP2_PANCREAS	pancreas	1.74075
RT112_URINARY_TRACT	urinary_tract	1.78248
MKN74_STOMACH	stomach	1.72106
M059K_CENTRAL_NERVOUS_SYSTEM	central_nervous_system	2.02706
LN443_CENTRAL_NERVOUS_SYSTEM	central_nervous_system	1.93732
HCC2814_LUNG	lung	1.59777
HS895T_FIBROBLAST	skin	1.5914
NALM1_HAEMATOPOIETIC_AND_LYMPHOID_TISSUE	haematopoietic_and_lymphoid_tissue	1.46652
RS5_FIBROBLAST	pleura	1.13187
LN464_CENTRAL_NERVOUS_SYSTEM	central_nervous_system	1.55391
BDCM_HAEMATOPOIETIC_AND_LYMPHOID_TISSUE	haematopoietic_and_lymphoid_tissue	1.46573
DMS53_LUNG	lung	2.12117
RS411_HAEMATOPOIETIC_AND_LYMPHOID_TISSUE	haematopoietic_and_lymphoid_tissue	1.17941
BCP1_HAEMATOPOIETIC_AND_LYMPHOID_TISSUE	haematopoietic_and_lymphoid_tissue	1.33057
LN18_CENTRAL_NERVOUS_SYSTEM	central_nervous_system	2.10452
HCC2108_LUNG	lung	1.64568
LNCAPCLONEFGC_PROSTATE	prostate	2.04288
SKMEL28_SKIN	skin	1.85523
HS939T_SKIN	skin	1.69712
HCC2279_LUNG	lung	1.70708
LK2_LUNG	lung	2.0923
CAL54_KIDNEY	kidney	1.47086
PANC0327_PANCREAS	pancreas	1.66897
HCC2218_BREAST	breast	1.30432
HS944T_SKIN	skin	1.65573
TE5_OESOPHAGUS	oesophagus	1.90837
AU565_BREAST	breast	1.46441
RPMI7951_SKIN	skin	1.78458
SKMEL30_SKIN	skin	1.85921
DMS273_LUNG	lung	1.55456
LNZ308_CENTRAL_NERVOUS_SYSTEM	central_nervous_system	1.87907
MJ_HAEMATOPOIETIC_AND_LYMPHOID_TISSUE	haematopoietic_and_lymphoid_tissue	1.2569
BHT101_THYROID	thyroid	1.35378
SNU410_PANCREAS	pancreas	1.40728
SKMEL5_SKIN	skin	1.70833
DEL_HAEMATOPOIETIC_AND_LYMPHOID_TISSUE	haematopoietic_and_lymphoid_tissue	1.70079
TE4_OESOPHAGUS	oesophagus	2.14128
DKMG_CENTRAL_NERVOUS_SYSTEM	central_nervous_system	2.15927
SNU407_LARGE_INTESTINE	large_intestine	1.84836
BHY_UPPER_AERODIGESTIVE_TRACT	upper_aerodigestive_tract	2.16295
NALM19_HAEMATOPOIETIC_AND_LYMPHOID_TISSUE	haematopoietic_and_lymphoid_tissue	1.26345
LOUCY_HAEMATOPOIETIC_AND_LYMPHOID_TISSUE	haematopoietic_and_lymphoid_tissue	2.49393
HS940T_FIBROBLAST	skin	1.43516
HS683_CENTRAL_NERVOUS_SYSTEM	central_nervous_system	1.62275
HS751T_FIBROBLAST	haematopoietic_and_lymphoid_tissue	1.54228
DB_HAEMATOPOIETIC_AND_LYMPHOID_TISSUE	haematopoietic_and_lymphoid_tissue	1.59627
LOUNH91_LUNG	lung	2.09195
MKN1_STOMACH	stomach	1.61188
SUIT2_PANCREAS	pancreas	2.41869
HS766T_PANCREAS	pancreas	2.06701
DBTRG05MG_CENTRAL_NERVOUS_SYSTEM	central_nervous_system	2.28348
NCIH2882_LUNG	lung	1.46139
SNB75_CENTRAL_NERVOUS_SYSTEM	central_nervous_system	1.60502
A4FUK_HAEMATOPOIETIC_AND_LYMPHOID_TISSUE	haematopoietic_and_lymphoid_tissue	2.1012
JHUEM7_ENDOMETRIUM	endometrium	1.89878
SKNO1_HAEMATOPOIETIC_AND_LYMPHOID_TISSUE	haematopoietic_and_lymphoid_tissue	1.64015
SNU840_OVARY	ovary	1.86699
IM95_STOMACH	stomach	1.71379
HS742T_FIBROBLAST	breast	1.31704
NCIH1648_LUNG	lung	1.5875
SKNMC_BONE	bone	1.44869
HCC2157_BREAST	breast	1.58596
JHUEM3_ENDOMETRIUM	endometrium	2.17521
MIAPACA2_PANCREAS	pancreas	1.46577
COV644_OVARY	ovary	2.24301
NCIH929_HAEMATOPOIETIC_AND_LYMPHOID_TISSUE	haematopoietic_and_lymphoid_tissue	1.26585
COLO783_SKIN	skin	1.80522
IMR32_AUTONOMIC_GANGLIA	autonomic_ganglia	1.64707
JHUEM2_ENDOMETRIUM	endometrium	2.05128
HS746T_STOMACH	stomach	1.58789
A549_LUNG	lung	1.39384
COLO684_ENDOMETRIUM	endometrium	1.52529
IGROV1_OVARY	ovary	2.01226
HS822T_FIBROBLAST	bone	1.45066
U266B1_HAEMATOPOIETIC_AND_LYMPHOID_TISSUE	haematopoietic_and_lymphoid_tissue	2.46764
JL1_PLEURA	pleura	1.64898
IGR1_SKIN	skin	1.95992
NCIH1339_LUNG	lung	2.03947
A2780_OVARY	ovary	1.57818
HS834T_FIBROBLAST	skin	1.71022
HCC33_LUNG	lung	1.98151
SKNEP1_BONE	bone	2.42072
PATU8988S_PANCREAS	pancreas	1.41441
NCIH1355_LUNG	lung	1.45203
HS819T_FIBROBLAST	bone	1.44827
JK1_HAEMATOPOIETIC_AND_LYMPHOID_TISSUE	haematopoietic_and_lymphoid_tissue	2.06139
COV434_OVARY	ovary	1.44641
KYSE510_OESOPHAGUS	oesophagus	1.93233
MINO_HAEMATOPOIETIC_AND_LYMPHOID_TISSUE	haematopoietic_and_lymphoid_tissue	1.27613
RERFLCSQ1_LUNG	lung	1.59875
D341MED_CENTRAL_NERVOUS_SYSTEM	central_nervous_system	1.78842
SKNBE2_AUTONOMIC_GANGLIA	autonomic_ganglia	1.49571
HS821T_FIBROBLAST	bone	1.31276
HUT102_HAEMATOPOIETIC_AND_LYMPHOID_TISSUE	haematopoietic_and_lymphoid_tissue	1.87805
JJN3_HAEMATOPOIETIC_AND_LYMPHOID_TISSUE	haematopoietic_and_lymphoid_tissue	1.7563
DAOY_CENTRAL_NERVOUS_SYSTEM	central_nervous_system	1.93463
SKNAS_AUTONOMIC_GANGLIA	autonomic_ganglia	1.56887
A3KAW_HAEMATOPOIETIC_AND_LYMPHOID_TISSUE	haematopoietic_and_lymphoid_tissue	1.69803
JIMT1_BREAST	breast	1.73609
RCHACV_HAEMATOPOIETIC_AND_LYMPHOID_TISSUE	haematopoietic_and_lymphoid_tissue	1.11207
KLE_ENDOMETRIUM	endometrium	1.94425
HS839T_FIBROBLAST	skin	1.80329
SNU61_LARGE_INTESTINE	large_intestine	1.35481
HS611T_HAEMATOPOIETIC_AND_LYMPHOID_TISSUE	haematopoietic_and_lymphoid_tissue	1.65231
MHHES1_BONE	bone	1.50507
SNU620_STOMACH	stomach	1.2649
SKMM2_HAEMATOPOIETIC_AND_LYMPHOID_TISSUE	haematopoietic_and_lymphoid_tissue	1.57172
KMH2_HAEMATOPOIETIC_AND_LYMPHOID_TISSUE	haematopoietic_and_lymphoid_tissue	2.01714
MHHNB11_AUTONOMIC_GANGLIA	autonomic_ganglia	1.4635
PK59_PANCREAS	pancreas	1.45401
HS840T_FIBROBLAST	upper_aerodigestive_tract	1.74598
SLR26_KIDNEY	kidney	1.52254
NCIH2087_LUNG	lung	1.44261
SW48_LARGE_INTESTINE	large_intestine	2.47452
KMBC2_URINARY_TRACT	urinary_tract	2.21526
JMSU1_URINARY_TRACT	urinary_tract	1.64694
MHHCALL3_HAEMATOPOIETIC_AND_LYMPHOID_TISSUE	haematopoietic_and_lymphoid_tissue	1.64376
SW900_LUNG	lung	1.96341
SW837_LARGE_INTESTINE	large_intestine	2.8474
T173_FIBROBLAST	bone	1.69036
JM1_HAEMATOPOIETIC_AND_LYMPHOID_TISSUE	haematopoietic_and_lymphoid_tissue	1.09636
KG1C_CENTRAL_NERVOUS_SYSTEM	central_nervous_system	1.63219
NCIH1105_LUNG	lung	2.3658
MHHCALL4_HAEMATOPOIETIC_AND_LYMPHOID_TISSUE	haematopoietic_and_lymphoid_tissue	1.97536
SW948_LARGE_INTESTINE	large_intestine	2.04344
RPMI8226_HAEMATOPOIETIC_AND_LYMPHOID_TISSUE	haematopoietic_and_lymphoid_tissue	1.91108
NCIH441_LUNG	lung	1.35071
QGP1_PANCREAS	pancreas	1.60282
SNU1076_UPPER_AERODIGESTIVE_TRACT	upper_aerodigestive_tract	1.42908
T24_URINARY_TRACT	urinary_tract	1.70732
SW1573_LUNG	lung	2.30162
RAJI_HAEMATOPOIETIC_AND_LYMPHOID_TISSUE	haematopoietic_and_lymphoid_tissue	1.22041
SNU668_STOMACH	stomach	1.44262
JHOC5_OVARY	ovary	1.51785
PRECLH_PROSTATE	prostate	2.4939
SKPNDW_BONE	bone	2.77362
CHP126_AUTONOMIC_GANGLIA	autonomic_ganglia	1.63715
SKUT1_SOFT_TISSUE	soft_tissue	1.45763
PSN1_PANCREAS	pancreas	1.64079
SW1710_URINARY_TRACT	urinary_tract	2.06074
HT29_LARGE_INTESTINE	large_intestine	2.63004
JHOM1_OVARY	ovary	1.68468
CAL78_BONE	bone	3.02376
JHOS2_OVARY	ovary	1.62093
SLR20_KIDNEY	kidney	1.79459
NCIH510_LUNG	lung	1.99295
CAL851_BREAST	breast	1.22312
SW1116_LARGE_INTESTINE	large_intestine	2.03501
SLR21_KIDNEY	kidney	1.69362
NCIH841_LUNG	lung	0.867851
SW1088_CENTRAL_NERVOUS_SYSTEM	central_nervous_system	2.62773
ONS76_CENTRAL_NERVOUS_SYSTEM	central_nervous_system	2.01572
SUPT1_HAEMATOPOIETIC_AND_LYMPHOID_TISSUE	haematopoietic_and_lymphoid_tissue	1.84622
NCIH460_LUNG	lung	1.28762
OVCAR4_OVARY	ovary	1.58182
NCIH292_LUNG	lung	1.43598
SW1417_LARGE_INTESTINE	large_intestine	2.37385
HT55_LARGE_INTESTINE	large_intestine	1.64
NCIH838_LUNG	lung	1.27374
SUPT11_HAEMATOPOIETIC_AND_LYMPHOID_TISSUE	haematopoietic_and_lymphoid_tissue	1.56181
KYSE150_OESOPHAGUS	oesophagus	1.88006
SW1463_LARGE_INTESTINE	large_intestine	2.30809
NCIH3122_LUNG	lung	1.51362
SNU1196_BILIARY_TRACT	biliary_tract	1.43031
NCIH889_LUNG	lung	1.87997
SUPM2_HAEMATOPOIETIC_AND_LYMPHOID_TISSUE	haematopoietic_and_lymphoid_tissue	1.78411
CALU6_LUNG	lung	1.38859
SNU1105_CENTRAL_NERVOUS_SYSTEM	central_nervous_system	1.92343
NCIH1792_LUNG	lung	1.92666
SW1783_CENTRAL_NERVOUS_SYSTEM	central_nervous_system	1.77377
NCIH82_LUNG	lung	2.04179
SNU16_STOMACH	stomach	1.72545
NCIH1092_LUNG	lung	1.82527
CAMA1_BREAST	breast	1.34468
OVCAR8_OVARY	ovary	1.49473
SNU1214_UPPER_AERODIGESTIVE_TRACT	upper_aerodigestive_tract	1.3688
UOK101_KIDNEY	kidney	1.75409
NCIH1694_LUNG	lung	1.96825
UO31_KIDNEY	kidney	1.92533
HCC1428_BREAST	breast	1.43632
SW1990_PANCREAS	pancreas	1.95578
CALU1_LUNG	lung	1.60646
LN382_CENTRAL_NERVOUS_SYSTEM	central_nervous_system	1.83713
NCIH1703_LUNG	lung	1.41181
OV90_OVARY	ovary	1.69636
CALU3_LUNG	lung	1.51609
OUMS23_LARGE_INTESTINE	large_intestine	1.52794
NCIH1734_LUNG	lung	1.54392
SNU1272_KIDNEY	kidney	1.22272
HARA_LUNG	lung	2.30456
CAL62_THYROID	thyroid	1.62456
NCIH211_LUNG	lung	1.63025
UMUC3_URINARY_TRACT	urinary_tract	1.48753
HCC1419_BREAST	breast	1.72952
KYSE140_OESOPHAGUS	oesophagus	2.00038
KMS34_HAEMATOPOIETIC_AND_LYMPHOID_TISSUE	haematopoietic_and_lymphoid_tissue	1.67472
A204_SOFT_TISSUE	soft_tissue	1.9863
SHP77_LUNG	lung	1.9323
KNS81_CENTRAL_NERVOUS_SYSTEM	central_nervous_system	1.84889
MOLM13_HAEMATOPOIETIC_AND_LYMPHOID_TISSUE	haematopoietic_and_lymphoid_tissue	1.83634
KYSE270_OESOPHAGUS	oesophagus	1.99739
HCC1395_BREAST	breast	2.10294
LC1F_LUNG	lung	1.99761
SIMA_AUTONOMIC_GANGLIA	autonomic_ganglia	1.57014
NCIH1838_LUNG	lung	1.37371
MM1S_HAEMATOPOIETIC_AND_LYMPHOID_TISSUE	haematopoietic_and_lymphoid_tissue	1.56289
HCC1359_LUNG	lung	1.59022
KNS62_LUNG	lung	2.16358
JVM2_HAEMATOPOIETIC_AND_LYMPHOID_TISSUE	haematopoietic_and_lymphoid_tissue	2.36964
NCIH2342_LUNG	lung	1.78902
HCC1195_LUNG	lung	1.22291
OSRC2_KIDNEY	kidney	1.72262
SKBR3_BREAST	breast	1.35296
JVM3_HAEMATOPOIETIC_AND_LYMPHOID_TISSUE	haematopoietic_and_lymphoid_tissue	2.01453
NCIH1836_LUNG	lung	2.75652
KPNSI9S_AUTONOMIC_GANGLIA	autonomic_ganglia	1.94401
NCIH1755_LUNG	lung	1.59763
NCIH1819_LUNG	lung	1.80157
TCCPAN2_PANCREAS	pancreas	1.76612
JURKAT_HAEMATOPOIETIC_AND_LYMPHOID_TISSUE	haematopoietic_and_lymphoid_tissue	2.28828
SNU1066_UPPER_AERODIGESTIVE_TRACT	upper_aerodigestive_tract	1.50476
SJSA1_BONE	bone	1.87333
NCIH2171_LUNG	lung	2.62623
KYO1_HAEMATOPOIETIC_AND_LYMPHOID_TISSUE	haematopoietic_and_lymphoid_tissue	1.91253
OVTOKO_OVARY	ovary	1.23619
SF295_CENTRAL_NERVOUS_SYSTEM	central_nervous_system	1.60837
TE10_OESOPHAGUS	oesophagus	1.03984
NCIH2170_LUNG	lung	1.86178
NCIH1373_LUNG	lung	1.95132
OVISE_OVARY	ovary	1.41571
NCIH2172_LUNG	lung	1.39325
KYSE180_OESOPHAGUS	oesophagus	1.43691
A427_LUNG	lung	1.16963
KS1_CENTRAL_NERVOUS_SYSTEM	central_nervous_system	2.0766
NCIH1650_LUNG	lung	1.64325
SF268_CENTRAL_NERVOUS_SYSTEM	central_nervous_system	1.18763
TE11_OESOPHAGUS	oesophagus	1.42347
NCIH1915_LUNG	lung	1.63352
SKES1_BONE	bone	1.54692
KU1919_URINARY_TRACT	urinary_tract	2.34722
KYSE410_OESOPHAGUS	oesophagus	2.10081
RL_HAEMATOPOIETIC_AND_LYMPHOID_TISSUE	haematopoietic_and_lymphoid_tissue	1.81652
DM3_FIBROBLAST	pleura	1.35506
T84_LARGE_INTESTINE	large_intestine	1.07494
COLO679_SKIN	skin	1.5401
NCIH1573_LUNG	lung	1.88162
KYSE30_OESOPHAGUS	oesophagus	1.81044
KPL1_BREAST	breast	1.8993
F36P_HAEMATOPOIETIC_AND_LYMPHOID_TISSUE	haematopoietic_and_lymphoid_tissue	1.50034
COLO678_LARGE_INTESTINE	large_intestine	1.53738
SKCO1_LARGE_INTESTINE	large_intestine	1.74082
HS934T_FIBROBLAST	skin	1.65366
NCIH2228_LUNG	lung	1.49614
SNU81_LARGE_INTESTINE	large_intestine	2.58723
EOL1_HAEMATOPOIETIC_AND_LYMPHOID_TISSUE	haematopoietic_and_lymphoid_tissue	1.11569
JURLMK1_HAEMATOPOIETIC_AND_LYMPHOID_TISSUE	haematopoietic_and_lymphoid_tissue	2.13074
COLO668_LUNG	lung	1.89492
SKLMS1_SOFT_TISSUE	soft_tissue	1.98609
NCIH1869_LUNG	lung	0.986615
PC14_LUNG	lung	1.64031
SF539_CENTRAL_NERVOUS_SYSTEM	central_nervous_system	1.2708
KPMRTRY_SOFT_TISSUE	soft_tissue	2.37569
SNU601_STOMACH	stomach	1.45287
NCIH1568_LUNG	lung	1.87959
SNU1079_BILIARY_TRACT	biliary_tract	1.51528
LCLC103H_LUNG	lung	2.39755
NCIH2077_LUNG	lung	1.87917
HS936T_SKIN	skin	1.6852
NCIH1651_LUNG	lung	2.51578
KPNRTBM1_AUTONOMIC_GANGLIA	autonomic_ganglia	2.71492
NCIH1385_LUNG	lung	1.97164
NCIH1618_LUNG	lung	2.4449
ESS1_ENDOMETRIUM	endometrium	1.79393
BICR6_UPPER_AERODIGESTIVE_TRACT	upper_aerodigestive_tract	1.33666
KALS1_CENTRAL_NERVOUS_SYSTEM	central_nervous_system	1.73528
SET2_HAEMATOPOIETIC_AND_LYMPHOID_TISSUE	haematopoietic_and_lymphoid_tissue	1.8958
OVSAHO_OVARY	ovary	1.67649
HT115_LARGE_INTESTINE	large_intestine	0.811563
NCIH2085_LUNG	lung	1.37643
KU812_HAEMATOPOIETIC_AND_LYMPHOID_TISSUE	haematopoietic_and_lymphoid_tissue	2.02957
SW579_THYROID	thyroid	1.73176
NCIH1666_LUNG	lung	1.82863
ES2_OVARY	ovary	1.33569
SEM_HAEMATOPOIETIC_AND_LYMPHOID_TISSUE	haematopoietic_and_lymphoid_tissue	1.93593
NCIH1581_LUNG	lung	1.96248
L540_HAEMATOPOIETIC_AND_LYMPHOID_TISSUE	haematopoietic_and_lymphoid_tissue	2.2681
KURAMOCHI_OVARY	ovary	2.03918
SNU1077_ENDOMETRIUM	endometrium	1.27897
DMS79_LUNG	lung	2.34239
ZR751_BREAST	breast	2.40214
COLO829_SKIN	skin	1.39831
CACO2_LARGE_INTESTINE	large_intestine	1.79781
KARPAS299_HAEMATOPOIETIC_AND_LYMPHOID_TISSUE	haematopoietic_and_lymphoid_tissue	2.23453
TUHR4TKB_KIDNEY	kidney	2.54417
BICR56_UPPER_AERODIGESTIVE_TRACT	upper_aerodigestive_tract	1.21651
WM88_SKIN	skin	2.24567
PC3_PROSTATE	prostate	1.86448
COLO800_SKIN	skin	1.502
SF172_CENTRAL_NERVOUS_SYSTEM	central_nervous_system	1.53063
NCIH522_LUNG	lung	1.74695
TYKNU_OVARY	ovary	1.44236
BT549_BREAST	breast	1.16769
LAMA84_HAEMATOPOIETIC_AND_LYMPHOID_TISSUE	haematopoietic_and_lymphoid_tissue	1.5873
786O_KIDNEY	kidney	1.72905
HCC364_LUNG	lung	1.89999
NCIH650_LUNG	lung	2.15948
SNU719_STOMACH	stomach	2.16491
SNUC4_LARGE_INTESTINE	large_intestine	1.71848
NCIH520_LUNG	lung	1.5027
PANC1_PANCREAS	pancreas	1.33128
769P_KIDNEY	kidney	1.59586
K029AX_SKIN	skin	2.15783
SF126_CENTRAL_NERVOUS_SYSTEM	central_nervous_system	1.74805
NCIH660_PROSTATE	prostate	2.08132
KP4_PANCREAS	pancreas	1.6809
8505C_THYROID	thyroid	2.06338
TE159T_FIBROBLAST	soft_tissue	1.06491
OVKATE_OVARY	ovary	2.20626
K562_HAEMATOPOIETIC_AND_LYMPHOID_TISSUE	haematopoietic_and_lymphoid_tissue	1.80937
NCIH1299_LUNG	lung	1.71613
RKN_SOFT_TISSUE	soft_tissue	1.48049
YAPC_PANCREAS	pancreas	2.23486
BXPC3_PANCREAS	pancreas	1.40652
SNU1033_LARGE_INTESTINE	large_intestine	1.44264
MUTZ5_HAEMATOPOIETIC_AND_LYMPHOID_TISSUE	haematopoietic_and_lymphoid_tissue	1.36368
NCIH524_LUNG	lung	2.09415
RH41_SOFT_TISSUE	soft_tissue	1.51484
MDAMB134VI_BREAST	breast	2.37331
KM12_LARGE_INTESTINE	large_intestine	1.73355
8305C_THYROID	thyroid	1.60391
NCIH526_LUNG	lung	2.00524
MV411_HAEMATOPOIETIC_AND_LYMPHOID_TISSUE	haematopoietic_and_lymphoid_tissue	1.33269
RKO_LARGE_INTESTINE	large_intestine	2.15133
HT1197_URINARY_TRACT	urinary_tract	1.90697
NCIH596_LUNG	lung	1.58278
KG1_HAEMATOPOIETIC_AND_LYMPHOID_TISSUE	haematopoietic_and_lymphoid_tissue	2.16626
C2BBE1_LARGE_INTESTINE	large_intestine	1.71599
SALE_LUNG	lung	2.19431
WSUDLCL2_HAEMATOPOIETIC_AND_LYMPHOID_TISSUE	haematopoietic_and_lymphoid_tissue	1.84344
NCIH358_LUNG	lung	1.56376
BL70_HAEMATOPOIETIC_AND_LYMPHOID_TISSUE	haematopoietic_and_lymphoid_tissue	1.33668
A101D_SKIN	skin	1.73643
C32_SKIN	skin	1.75998
NCIH226_LUNG	lung	1.86408
KIJK_HAEMATOPOIETIC_AND_LYMPHOID_TISSUE	haematopoietic_and_lymphoid_tissue	1.78367
RH18_SOFT_TISSUE	soft_tissue	1.47163
YD8_UPPER_AERODIGESTIVE_TRACT	upper_aerodigestive_tract	2.43418
HEC1B_ENDOMETRIUM	endometrium	1.5772
8MGBA_CENTRAL_NERVOUS_SYSTEM	central_nervous_system	1.79987
BL41_HAEMATOPOIETIC_AND_LYMPHOID_TISSUE	haematopoietic_and_lymphoid_tissue	1.4864
SNGM_ENDOMETRIUM	endometrium	1.86189
KHM1B_HAEMATOPOIETIC_AND_LYMPHOID_TISSUE	haematopoietic_and_lymphoid_tissue	1.81794
BICR18_UPPER_AERODIGESTIVE_TRACT	upper_aerodigestive_tract	2.31093
C8166_HAEMATOPOIETIC_AND_LYMPHOID_TISSUE	haematopoietic_and_lymphoid_tissue	2.61868
YD38_UPPER_AERODIGESTIVE_TRACT	upper_aerodigestive_tract	2.29831
HT1376_URINARY_TRACT	urinary_tract	1.66951
NCIH647_LUNG	lung	1.32176
JHOM2B_OVARY	ovary	2.18243
HS172T_FIBROBLAST	urinary_tract	2.48146
SNU1041_UPPER_AERODIGESTIVE_TRACT	upper_aerodigestive_tract	1.39712
NCIH3255_LUNG	lung	1.34143
YH13_CENTRAL_NERVOUS_SYSTEM	central_nervous_system	2.81617
CHP212_AUTONOMIC_GANGLIA	autonomic_ganglia	1.62018
MCAS_OVARY	ovary	2.04225
HOP62_LUNG	lung	1.70848
HEC251_ENDOMETRIUM	endometrium	1.95571
HT144_SKIN	skin	2.07625
MCF7_BREAST	breast	1.65418
TOLEDO_HAEMATOPOIETIC_AND_LYMPHOID_TISSUE	haematopoietic_and_lymphoid_tissue	1.2968
VMRCRCZ_KIDNEY	kidney	1.85582
A172_CENTRAL_NERVOUS_SYSTEM	central_nervous_system	1.84886
JHOS4_OVARY	ovary	2.05041
MALME3M_SKIN	skin	1.85347
SKMEL1_SKIN	skin	1.48082
NCIH322_LUNG	lung	1.61866
697_HAEMATOPOIETIC_AND_LYMPHOID_TISSUE	haematopoietic_and_lymphoid_tissue	1.47562
A1207_CENTRAL_NERVOUS_SYSTEM	central_nervous_system	2.25821
WM1799_SKIN	skin	1.46145
BICR31_UPPER_AERODIGESTIVE_TRACT	upper_aerodigestive_tract	1.53506
SKMEL24_SKIN	skin	1.34374
MC116_HAEMATOPOIETIC_AND_LYMPHOID_TISSUE	haematopoietic_and_lymphoid_tissue	2.14493
SUPB15_HAEMATOPOIETIC_AND_LYMPHOID_TISSUE	haematopoietic_and_lymphoid_tissue	1.57653
SNU478_BILIARY_TRACT	biliary_tract	1.78614
M07E_HAEMATOPOIETIC_AND_LYMPHOID_TISSUE	haematopoietic_and_lymphoid_tissue	1.92123
SKLU1_LUNG	lung	1.24777
SW1353_BONE	bone	1.66891
TOV112D_OVARY	ovary	1.6497
BICR22_UPPER_AERODIGESTIVE_TRACT	upper_aerodigestive_tract	1.33163
LCLC97TM1_LUNG	lung	2.01268
SNU201_CENTRAL_NERVOUS_SYSTEM	central_nervous_system	2.03276
HOP92_LUNG	lung	1.56864
SNU1040_LARGE_INTESTINE	large_intestine	1.36776
HEC265_ENDOMETRIUM	endometrium	1.70364
TUHR14TKB_KIDNEY	kidney	1.86817
SNU213_PANCREAS	pancreas	1.55607
HMEL_BREAST	breast	1.92779
SNU489_CENTRAL_NERVOUS_SYSTEM	central_nervous_system	1.47261
MDAPCA2B_PROSTATE	prostate	2.09078
VMRCRCW_KIDNEY	kidney	2.67674
SNU503_LARGE_INTESTINE	large_intestine	1.7543
MDAMB361_BREAST	breast	4.50725
WM115_SKIN	skin	1.57537
SNU1_STOMACH	stomach	1.34952
TM87_SOFT_TISSUE	soft_tissue	1.64515
HNT34_HAEMATOPOIETIC_AND_LYMPHOID_TISSUE	haematopoietic_and_lymphoid_tissue	1.4732
TUHR10TKB_KIDNEY	kidney	1.5555
MDAMB415_BREAST	breast	1.89377
BT12_SOFT_TISSUE	soft_tissue	1.42726
ECC12_STOMACH	stomach	1.45472
TO175T_FIBROBLAST	haematopoietic_and_lymphoid_tissue	1.75681
NCIH1930_LUNG	lung	2.47252
NCIH1395_LUNG	lung	1.36286
SKMEL31_SKIN	skin	1.69741
HMC18_BREAST	breast	1.4582
SNU466_CENTRAL_NERVOUS_SYSTEM	central_nervous_system	1.5424
PANC0403_PANCREAS	pancreas	1.27809
RH30_SOFT_TISSUE	soft_tissue	1.18585
U118MG_CENTRAL_NERVOUS_SYSTEM	central_nervous_system	1.10985
MDAMB435S_SKIN	skin	2.29186
HPAFII_PANCREAS	pancreas	1.39536
NCIH508_LARGE_INTESTINE	large_intestine	1.75372
MDAMB175VII_BREAST	breast	1.94204
BICR16_UPPER_AERODIGESTIVE_TRACT	upper_aerodigestive_tract	1.20536
TIG3TD_FIBROBLAST	lung	1.69377
ME1_HAEMATOPOIETIC_AND_LYMPHOID_TISSUE	haematopoietic_and_lymphoid_tissue	1.74634
U87MG_CENTRAL_NERVOUS_SYSTEM	central_nervous_system	1.75504
NCIH446_LUNG	lung	1.63615
SNU175_LARGE_INTESTINE	large_intestine	1.81131
TM31_CENTRAL_NERVOUS_SYSTEM	central_nervous_system	1.59401
S117_THYROID	soft_tissue	1.55296
HEC59_ENDOMETRIUM	endometrium	2.09679
647V_URINARY_TRACT	urinary_tract	1.49646
TTC709_SOFT_TISSUE	soft_tissue	1.61541
TE9_OESOPHAGUS	oesophagus	1.8265
HPBALL_HAEMATOPOIETIC_AND_LYMPHOID_TISSUE	haematopoietic_and_lymphoid_tissue	1.4155
253J_URINARY_TRACT	urinary_tract	1.6897
MDAMB231_BREAST	breast	2.05276
HEC50B_ENDOMETRIUM	endometrium	1.58549
TTC642_SOFT_TISSUE	soft_tissue	2.40929
BFTC905_URINARY_TRACT	urinary_tract	1.82562
HOS_BONE	bone	1.71339
TT_THYROID	thyroid	2.09663
HL60_HAEMATOPOIETIC_AND_LYMPHOID_TISSUE	haematopoietic_and_lymphoid_tissue	1.23619
HEC6_ENDOMETRIUM	endometrium	1.96556
U178_CENTRAL_NERVOUS_SYSTEM	central_nervous_system	1.88702
SKMES1_LUNG	lung	1.99071
NCIH1623_LUNG	lung	1.37663
MOLM6_HAEMATOPOIETIC_AND_LYMPHOID_TISSUE	haematopoietic_and_lymphoid_tissue	1.28067
A673_BONE	bone	1.48515
KPNYN_AUTONOMIC_GANGLIA	autonomic_ganglia	2.292
SW403_LARGE_INTESTINE	large_intestine	2.07172
TT_OESOPHAGUS	oesophagus	2.01174
HEKTE_KIDNEY	kidney	1.75487
U251MG_CENTRAL_NERVOUS_SYSTEM	central_nervous_system	1.89194
NCIH1435_LUNG	lung	2.02701
253JBV_URINARY_TRACT	urinary_tract	1.77441
TT2609C02_THYROID	thyroid	2.04803
BFTC909_KIDNEY	kidney	1.42279
HPAC_PANCREAS	pancreas	1.9367
RERFLCKJ_LUNG	lung	1.35629
SW480_LARGE_INTESTINE	large_intestine	1.37559
2313287_STOMACH	stomach	1.91067
BT20_BREAST	breast	1.34462
MOLT16_HAEMATOPOIETIC_AND_LYMPHOID_TISSUE	haematopoietic_and_lymphoid_tissue	1.55353
22RV1_PROSTATE	prostate	1.73879
BEN_LUNG	lung	1.37264
TOV21G_OVARY	ovary	1.97925
SH4_SKIN	skin	1.35763
639V_URINARY_TRACT	urinary_tract	1.72536
EW8_BONE	bone	1.76834
HEL9217_HAEMATOPOIETIC_AND_LYMPHOID_TISSUE	haematopoietic_and_lymphoid_tissue	1.60389
PATU8902_PANCREAS	pancreas	1.42371
SNU46_UPPER_AERODIGESTIVE_TRACT	upper_aerodigestive_tract	2.20736
BCPAP_THYROID	thyroid	1.66259
T47D_BREAST	breast	1.87898
MOLT13_HAEMATOPOIETIC_AND_LYMPHOID_TISSUE	haematopoietic_and_lymphoid_tissue	1.5862
SNU119_OVARY	ovary	1.13726
THP1_HAEMATOPOIETIC_AND_LYMPHOID_TISSUE	haematopoietic_and_lymphoid_tissue	1.84318
HEL_HAEMATOPOIETIC_AND_LYMPHOID_TISSUE	haematopoietic_and_lymphoid_tissue	1.72869
59M_OVARY	ovary	1.49553
BC3C_URINARY_TRACT	urinary_tract	1.83215
SNU520_STOMACH	stomach	1.38824
HMCB_SKIN	skin	1.67125
HS695T_SKIN	skin	1.48057
TEN_ENDOMETRIUM	endometrium	1.66914
SNU5_STOMACH	stomach	1.30462
DOHH2_HAEMATOPOIETIC_AND_LYMPHOID_TISSUE	haematopoietic_and_lymphoid_tissue	1.27227
MPP89_PLEURA	pleura	1.41413
SH10TC_STOMACH	stomach	1.99958
MOLM16_HAEMATOPOIETIC_AND_LYMPHOID_TISSUE	haematopoietic_and_lymphoid_tissue	1.33753
NCIH1437_LUNG	lung	2.003
HGC27_STOMACH	stomach	1.49781
HS698T_FIBROBLAST	large_intestine	1.84424
NCIH2122_LUNG	lung	1.86837
5637_URINARY_TRACT	urinary_tract	1.43954
TF1_HAEMATOPOIETIC_AND_LYMPHOID_TISSUE	haematopoietic_and_lymphoid_tissue	1.48521
DND41_HAEMATOPOIETIC_AND_LYMPHOID_TISSUE	haematopoietic_and_lymphoid_tissue	2.17305
42MGBA_CENTRAL_NERVOUS_SYSTEM	central_nervous_system	1.77829
ECC10_STOMACH	stomach	1.86203
SUDHL8_HAEMATOPOIETIC_AND_LYMPHOID_TISSUE	haematopoietic_and_lymphoid_tissue	1.25317
HUNS1_HAEMATOPOIETIC_AND_LYMPHOID_TISSUE	haematopoietic_and_lymphoid_tissue	1.53008
SCC9_UPPER_AERODIGESTIVE_TRACT	upper_aerodigestive_tract	1.3475
HEYA8_OVARY	ovary	1.70489
NCIH2126_LUNG	lung	1.55551
HCC1954_BREAST	breast	2.31055
MOLP8_HAEMATOPOIETIC_AND_LYMPHOID_TISSUE	haematopoietic_and_lymphoid_tissue	1.26497
HS706T_BONE	bone	1.58908
EBC1_LUNG	lung	1.45825
HCC202_BREAST	breast	1.89603
SCLC21H_LUNG	lung	1.91666
HUH28_BILIARY_TRACT	biliary_tract	1.8652
HCC1438_LUNG	lung	1.54474
HUG1N_STOMACH	stomach	1.49629
HCC1187_BREAST	breast	1.8557
SCC25_UPPER_AERODIGESTIVE_TRACT	upper_aerodigestive_tract	1.42793
TTC549_SOFT_TISSUE	soft_tissue	2.68956
HCC15_LUNG	lung	1.57433
HUCCT1_BILIARY_TRACT	biliary_tract	0.794166
HCC1171_LUNG	lung	1.67871
TTC1240_SOFT_TISSUE	soft_tissue	2.15908
CL11_LARGE_INTESTINE	large_intestine	1.6313
EB1_HAEMATOPOIETIC_AND_LYMPHOID_TISSUE	haematopoietic_and_lymphoid_tissue	1.5531
RERFLCAI_LUNG	lung	1.5952
HCC1806_BREAST	breast	1.27387
GCIY_STOMACH	stomach	1.89338
HS729_SOFT_TISSUE	soft_tissue	1.92623
HT_HAEMATOPOIETIC_AND_LYMPHOID_TISSUE	haematopoietic_and_lymphoid_tissue	1.46042
COV318_OVARY	ovary	1.65163
HS618T_FIBROBLAST	lung	1.56707
MOLP2_HAEMATOPOIETIC_AND_LYMPHOID_TISSUE	haematopoietic_and_lymphoid_tissue	1.57999
HCC1143_BREAST	breast	2.09812
U2OS_BONE	bone	2.21835
DV90_LUNG	lung	1.58099
CL34_LARGE_INTESTINE	large_intestine	1.43942
RDES_BONE	bone	1.54722
HUPT4_PANCREAS	pancreas	1.47404
D283MED_CENTRAL_NERVOUS_SYSTEM	central_nervous_system	1.39117
TCCSUP_URINARY_TRACT	urinary_tract	2.33567
ML1_THYROID	thyroid	1.51622
U343_CENTRAL_NERVOUS_SYSTEM	central_nervous_system	1.73999
HCC1833_LUNG	lung	1.8761
A2058_SKIN	skin	1.53084
COLO201_LARGE_INTESTINE	large_intestine	1.63998
SCC4_UPPER_AERODIGESTIVE_TRACT	upper_aerodigestive_tract	1.82066
RCM1_LARGE_INTESTINE	large_intestine	1.60188
CW2_LARGE_INTESTINE	large_intestine	1.45435
TALL1_HAEMATOPOIETIC_AND_LYMPHOID_TISSUE	haematopoietic_and_lymphoid_tissue	1.89186
HCC1937_BREAST	breast	1.83169
MKN7_STOMACH	stomach	1.93044
HUPT3_PANCREAS	pancreas	1.56936
DANG_PANCREAS	pancreas	1.54018
HS675T_FIBROBLAST	large_intestine	1.38927
TE14_OESOPHAGUS	oesophagus	2.40758
HCC1500_BREAST	breast	1.44393
PECAPJ15_UPPER_AERODIGESTIVE_TRACT	upper_aerodigestive_tract	1.87467
HS688AT_FIBROBLAST	skin	1.50915
HH_HAEMATOPOIETIC_AND_LYMPHOID_TISSUE	haematopoietic_and_lymphoid_tissue	1.47764
LN235_CENTRAL_NERVOUS_SYSTEM	central_nervous_system	1.84493
SCABER_URINARY_TRACT	urinary_tract	1.34768
SKNDZ_AUTONOMIC_GANGLIA	autonomic_ganglia	1.58275
DAUDI_HAEMATOPOIETIC_AND_LYMPHOID_TISSUE	haematopoietic_and_lymphoid_tissue	1.2482
REC1_HAEMATOPOIETIC_AND_LYMPHOID_TISSUE	haematopoietic_and_lymphoid_tissue	1.35515
HLFA_FIBROBLAST	lung	1.47504
SW780_URINARY_TRACT	urinary_tract	0.99227
COLO792_SKIN	skin	1.22924
NCIH716_LARGE_INTESTINE	large_intestine	1.81535
LN215_CENTRAL_NERVOUS_SYSTEM	central_nervous_system	1.95393
MOLT3_HAEMATOPOIETIC_AND_LYMPHOID_TISSUE	haematopoietic_and_lymphoid_tissue	1.32697
COLO741_SKIN	skin	1.73789
SCC15_UPPER_AERODIGESTIVE_TRACT	upper_aerodigestive_tract	1.44942
RCC10RGB_KIDNEY	kidney	1.57745
RD_SOFT_TISSUE	soft_tissue	1.38061
CI1_HAEMATOPOIETIC_AND_LYMPHOID_TISSUE	haematopoietic_and_lymphoid_tissue	1.27961
PLB985_HAEMATOPOIETIC_AND_LYMPHOID_TISSUE	haematopoietic_and_lymphoid_tissue	1.36707
MONOMAC1_HAEMATOPOIETIC_AND_LYMPHOID_TISSUE	haematopoietic_and_lymphoid_tissue	1.84453
CJM_SKIN	skin	1.42454
MONOMAC6_HAEMATOPOIETIC_AND_LYMPHOID_TISSUE	haematopoietic_and_lymphoid_tissue	1.58547
RERFGC1B_STOMACH	stomach	1.96577
LMSU_STOMACH	stomach	2.00311
HCC1569_BREAST	breast	1.81224
CL14_LARGE_INTESTINE	large_intestine	1.93737
HS737T_FIBROBLAST	bone	1.61572
MON_SOFT_TISSUE	soft_tissue	2.68405
IGR39_SKIN	skin	1.72578
REH_HAEMATOPOIETIC_AND_LYMPHOID_TISSUE	haematopoietic_and_lymphoid_tissue	2.00113
MORCPR_LUNG	lung	1.79843
CL40_LARGE_INTESTINE	large_intestine	1.16365
TGBC11TKB_STOMACH	stomach	2.38341
HCC1588_LUNG	lung	1.352
HS739T_FIBROBLAST	breast	1.71621
RERFLCAD2_LUNG	lung	1.53689
MSTO211H_PLEURA	pleura	2.14732
CMK_HAEMATOPOIETIC_AND_LYMPHOID_TISSUE	haematopoietic_and_lymphoid_tissue	1.57054
SBC5_LUNG	lung	1.65708
MUTZ3_HAEMATOPOIETIC_AND_LYMPHOID_TISSUE	haematopoietic_and_lymphoid_tissue	2.93302
SIGM5_HAEMATOPOIETIC_AND_LYMPHOID_TISSUE	haematopoietic_and_lymphoid_tissue	1.56172
HCC1599_BREAST	breast	1.68635
CMLT1_HAEMATOPOIETIC_AND_LYMPHOID_TISSUE	haematopoietic_and_lymphoid_tissue	1.69922
RERFLCAD1_LUNG	lung	1.46873
SQ1_LUNG	lung	0.981247
OVMANA_OVARY	ovary	1.47326
NCIH1155_LUNG	lung	1.64991
KNS60_CENTRAL_NERVOUS_SYSTEM	central_nervous_system	2.0743
IGR37_SKIN	skin	1.4766
KNS42_CENTRAL_NERVOUS_SYSTEM	central_nervous_system	2.13818
FU97_STOMACH	stomach	1.4344
COLO320_LARGE_INTESTINE	large_intestine	1.5641
IALM_LUNG	lung	1.49649
PL21_HAEMATOPOIETIC_AND_LYMPHOID_TISSUE	haematopoietic_and_lymphoid_tissue	1.23571
G292CLONEA141B1_BONE	bone	1.36953
KARPAS422_HAEMATOPOIETIC_AND_LYMPHOID_TISSUE	haematopoietic_and_lymphoid_tissue	2.26442
P31FUJ_HAEMATOPOIETIC_AND_LYMPHOID_TISSUE	haematopoietic_and_lymphoid_tissue	1.59759
NCIH2081_LUNG	lung	2.17494
HUT78_HAEMATOPOIETIC_AND_LYMPHOID_TISSUE	haematopoietic_and_lymphoid_tissue	1.90467
G401_SOFT_TISSUE	soft_tissue	1.85935
LOVO_LARGE_INTESTINE	large_intestine	1.50732
NCIH1963_LUNG	lung	2.08055
G402_SOFT_TISSUE	soft_tissue	1.42093
KARPAS620_HAEMATOPOIETIC_AND_LYMPHOID_TISSUE	haematopoietic_and_lymphoid_tissue	1.73319
T3M10_LUNG	lung	1.43387
NCIH854_LUNG	lung	1.49692
NCIH1944_LUNG	lung	1.40167
LOXIMVI_SKIN	skin	1.56394
GA10_HAEMATOPOIETIC_AND_LYMPHOID_TISSUE	haematopoietic_and_lymphoid_tissue	1.14688
SKRC20_KIDNEY	kidney	1.57379
NCIH1563_LUNG	lung	1.18121
P12ICHIKAWA_HAEMATOPOIETIC_AND_LYMPHOID_TISSUE	haematopoietic_and_lymphoid_tissue	1.28472
NCIH1781_LUNG	lung	1.61736
KOPN8_HAEMATOPOIETIC_AND_LYMPHOID_TISSUE	haematopoietic_and_lymphoid_tissue	1.71023
GAMG_CENTRAL_NERVOUS_SYSTEM	central_nervous_system	2.12305
SLR23_KIDNEY	kidney	1.89298
NCIH209_LUNG	lung	1.79323
NCIH146_LUNG	lung	1.92662
KO52_HAEMATOPOIETIC_AND_LYMPHOID_TISSUE	haematopoietic_and_lymphoid_tissue	1.7346
SLR24_KIDNEY	kidney	1.6535
PANC0203_PANCREAS	pancreas	1.40868
RL952_ENDOMETRIUM	endometrium	1.58575
NCIH810_LUNG	lung	1.85505
HCC2935_LUNG	lung	1.80659
SLR25_KIDNEY	kidney	1.8249
NCIH2110_LUNG	lung	1.43177
P3HR1_HAEMATOPOIETIC_AND_LYMPHOID_TISSUE	haematopoietic_and_lymphoid_tissue	1.408
DMS153_LUNG	lung	1.87449
FTC238_THYROID	thyroid	1.74332
NCIH69_LUNG	lung	1.94307
FTC133_THYROID	thyroid	1.48279
HS229T_FIBROBLAST	lung	1.38919
DETROIT562_UPPER_AERODIGESTIVE_TRACT	upper_aerodigestive_tract	1.3868
OV7_OVARY	ovary	1.49281
OV56_OVARY	ovary	1.42796
T3M4_PANCREAS	pancreas	1.87425
EWS502_BONE	bone	1.64046
OPM2_HAEMATOPOIETIC_AND_LYMPHOID_TISSUE	haematopoietic_and_lymphoid_tissue	2.32289
A704_KIDNEY	kidney	1.97958
HS863T_FIBROBLAST	bone	1.64265
A498_KIDNEY	kidney	1.69175
A375_SKIN	skin	2.05629
FADU_UPPER_AERODIGESTIVE_TRACT	upper_aerodigestive_tract	2.14969
EPLC272H_LUNG	lung	1.15824
WM983B_SKIN	skin	2.10254
YD10B_UPPER_AERODIGESTIVE_TRACT	upper_aerodigestive_tract	2.10629
WM2664_SKIN	skin	2.71522
WM793_SKIN	skin	1.55026

## Sheet: Fig. 1e-f
Fig. 1e the expression of LAPTM5-a7 and CORO1A-u2 transcripts across all cell lines.
Fig. 1f The expression of MFSD12-a11 and AC141557.1-u1 transcripts across all cell lines.
Transcript id	Cell line	TPM	Primary site
LAPTM5-a7	SNU245_BILIARY_TRACT	0.402145	biliary_tract
LAPTM5-a7	MDAMB453_BREAST	0	breast
LAPTM5-a7	SKHEP1_LIVER	0.443599	liver
LAPTM5-a7	BV173_HAEMATOPOIETIC_AND_LYMPHOID_TISSUE	230.27	haematopoietic_and_lymphoid_tissue
LAPTM5-a7	SNU878_LIVER	1.06699	liver
LAPTM5-a7	NCIH1793_LUNG	0.592093	lung
LAPTM5-a7	SNU387_LIVER	75.1298	liver
LAPTM5-a7	JHH6_LIVER	20.5552	liver
LAPTM5-a7	CAKI2_KIDNEY	5.66535	kidney
LAPTM5-a7	CAL148_BREAST	0.918179	breast
LAPTM5-a7	JHH4_LIVER	0.579308	liver
LAPTM5-a7	NCIH2227_LUNG	0	lung
LAPTM5-a7	NCIH1341_LUNG	1.06311	lung
LAPTM5-a7	CHAGOK1_LUNG	0.464474	lung
LAPTM5-a7	NCIH684_LIVER	0.490107	liver
LAPTM5-a7	SNU182_LIVER	0.447008	liver
LAPTM5-a7	SNU475_LIVER	0.52031	liver
LAPTM5-a7	HLF_LIVER	0.450584	liver
LAPTM5-a7	CAS1_CENTRAL_NERVOUS_SYSTEM	4.09552	central_nervous_system
LAPTM5-a7	ACHN_KIDNEY	1.96548	kidney
LAPTM5-a7	NCIH1184_LUNG	0	lung
LAPTM5-a7	CORL105_LUNG	0.440693	lung
LAPTM5-a7	JHH1_LIVER	0.236031	liver
LAPTM5-a7	KMS28BM_HAEMATOPOIETIC_AND_LYMPHOID_TISSUE	0.50436	haematopoietic_and_lymphoid_tissue
LAPTM5-a7	CH157MN_CENTRAL_NERVOUS_SYSTEM	13.1327	central_nervous_system
LAPTM5-a7	HEPG2_LIVER	1.00849	liver
LAPTM5-a7	SNU738_CENTRAL_NERVOUS_SYSTEM	0.283399	central_nervous_system
LAPTM5-a7	HUH7_LIVER	0	liver
LAPTM5-a7	NIHOVCAR3_OVARY	0	ovary
LAPTM5-a7	VCAP_PROSTATE	0	prostate
LAPTM5-a7	SKNFI_AUTONOMIC_GANGLIA	0	autonomic_ganglia
LAPTM5-a7	MDAMB436_BREAST	0.680347	breast
LAPTM5-a7	CAL12T_LUNG	9.14392	lung
LAPTM5-a7	PLCPRF5_LIVER	0.353978	liver
LAPTM5-a7	RI1_HAEMATOPOIETIC_AND_LYMPHOID_TISSUE	541.927	haematopoietic_and_lymphoid_tissue
LAPTM5-a7	YKG1_CENTRAL_NERVOUS_SYSTEM	22.0339	central_nervous_system
LAPTM5-a7	HSC3_UPPER_AERODIGESTIVE_TRACT	12.9395	upper_aerodigestive_tract
LAPTM5-a7	ACCMESO1_PLEURA	1.12087	pleura
LAPTM5-a7	RPMI8402_HAEMATOPOIETIC_AND_LYMPHOID_TISSUE	262.728	haematopoietic_and_lymphoid_tissue
LAPTM5-a7	SAOS2_BONE	0.508033	bone
LAPTM5-a7	BT483_BREAST	0.98734	breast
LAPTM5-a7	NCIH2196_LUNG	1.32763	lung
LAPTM5-a7	NCIH1876_LUNG	0.745874	lung
LAPTM5-a7	MEC1_HAEMATOPOIETIC_AND_LYMPHOID_TISSUE	675.524	haematopoietic_and_lymphoid_tissue
LAPTM5-a7	HCC366_LUNG	2.54372	lung
LAPTM5-a7	G361_SKIN	0	skin
LAPTM5-a7	LI7_LIVER	0.540575	liver
LAPTM5-a7	HUH1_LIVER	0.224837	liver
LAPTM5-a7	SNU423_LIVER	1.48481	liver
LAPTM5-a7	SNU886_LIVER	6.28847	liver
LAPTM5-a7	HT1080_SOFT_TISSUE	0.965229	soft_tissue
LAPTM5-a7	JHH2_LIVER	2.18489	liver
LAPTM5-a7	HSC2_UPPER_AERODIGESTIVE_TRACT	4.21211	upper_aerodigestive_tract
LAPTM5-a7	NCIH661_LUNG	2.34195	lung
LAPTM5-a7	NCIH2106_LUNG	1.72254	lung
LAPTM5-a7	JHH7_LIVER	0.757772	liver
LAPTM5-a7	KMM1_HAEMATOPOIETIC_AND_LYMPHOID_TISSUE	0	haematopoietic_and_lymphoid_tissue
LAPTM5-a7	SNU449_LIVER	0	liver
LAPTM5-a7	NMCG1_CENTRAL_NERVOUS_SYSTEM	0.146136	central_nervous_system
LAPTM5-a7	BT474_BREAST	0.335169	breast
LAPTM5-a7	ZR7530_BREAST	0	breast
LAPTM5-a7	HUH6_LIVER	0.665659	liver
LAPTM5-a7	NCIH2286_LUNG	2.74386	lung
LAPTM5-a7	JHH5_LIVER	0.333291	liver
LAPTM5-a7	NHAHTDD_CENTRAL_NERVOUS_SYSTEM	1.48193	central_nervous_system
LAPTM5-a7	SNU1197_LARGE_INTESTINE	4.36797	large_intestine
LAPTM5-a7	NCIH2291_LUNG	2.93223	lung
LAPTM5-a7	SNU761_LIVER	1.36279	liver
LAPTM5-a7	HEP3B217_LIVER	0	liver
LAPTM5-a7	KMRC1_KIDNEY	0	kidney
LAPTM5-a7	HSC4_UPPER_AERODIGESTIVE_TRACT	0.280402	upper_aerodigestive_tract
LAPTM5-a7	CA46_HAEMATOPOIETIC_AND_LYMPHOID_TISSUE	882.564	haematopoietic_and_lymphoid_tissue
LAPTM5-a7	UACC893_BREAST	0	breast
LAPTM5-a7	MDAMB468_BREAST	2.77727	breast
LAPTM5-a7	VMCUB1_URINARY_TRACT	15.5509	urinary_tract
LAPTM5-a7	SNU398_LIVER	0	liver
LAPTM5-a7	MDST8_LARGE_INTESTINE	0.193962	large_intestine
LAPTM5-a7	TE15_OESOPHAGUS	0	oesophagus
LAPTM5-a7	OCIMY5_HAEMATOPOIETIC_AND_LYMPHOID_TISSUE	120.977	haematopoietic_and_lymphoid_tissue
LAPTM5-a7	OCIMY7_HAEMATOPOIETIC_AND_LYMPHOID_TISSUE	7.44355	haematopoietic_and_lymphoid_tissue
LAPTM5-a7	OCUM1_STOMACH	0.538295	stomach
LAPTM5-a7	OE19_OESOPHAGUS	0.697741	oesophagus
LAPTM5-a7	OE21_OESOPHAGUS	3.30413	oesophagus
LAPTM5-a7	NCIH2073_LUNG	1.20048	lung
LAPTM5-a7	OE33_OESOPHAGUS	0	oesophagus
LAPTM5-a7	NCIH2066_LUNG	1.44115	lung
LAPTM5-a7	NCIH2052_PLEURA	1.05451	pleura
LAPTM5-a7	OELE_OVARY	1.067	ovary
LAPTM5-a7	ONCODG1_OVARY	0.500498	ovary
LAPTM5-a7	NCIH2030_LUNG	0.806761	lung
LAPTM5-a7	NCIH2029_LUNG	0	lung
LAPTM5-a7	MESSA_SOFT_TISSUE	2.84219	soft_tissue
LAPTM5-a7	NCIH2023_LUNG	1.81754	lung
LAPTM5-a7	MELJUSO_SKIN	38.0922	skin
LAPTM5-a7	MELHO_SKIN	0.635584	skin
LAPTM5-a7	NCIH2009_LUNG	2.15273	lung
LAPTM5-a7	NCIH2004RT_SOFT_TISSUE	30.4044	soft_tissue
LAPTM5-a7	MEG01_HAEMATOPOIETIC_AND_LYMPHOID_TISSUE	594.508	haematopoietic_and_lymphoid_tissue
LAPTM5-a7	NCIH1975_LUNG	1.52867	lung
LAPTM5-a7	CAL27_UPPER_AERODIGESTIVE_TRACT	9.88508	upper_aerodigestive_tract
LAPTM5-a7	CAL120_BREAST	0	breast
LAPTM5-a7	UMUC1_URINARY_TRACT	6.45319	urinary_tract
LAPTM5-a7	SUDHL6_HAEMATOPOIETIC_AND_LYMPHOID_TISSUE	610.89	haematopoietic_and_lymphoid_tissue
LAPTM5-a7	MFE319_ENDOMETRIUM	0.553979	endometrium
LAPTM5-a7	CAKI1_KIDNEY	0.349292	kidney
LAPTM5-a7	NCIH196_LUNG	0	lung
LAPTM5-a7	OCIM1_HAEMATOPOIETIC_AND_LYMPHOID_TISSUE	732.154	haematopoietic_and_lymphoid_tissue
LAPTM5-a7	PANC0504_PANCREAS	7.13222	pancreas
LAPTM5-a7	MFE296_ENDOMETRIUM	0.449789	endometrium
LAPTM5-a7	CADOES1_BONE	1.37993	bone
LAPTM5-a7	MFE280_ENDOMETRIUM	0.599953	endometrium
LAPTM5-a7	PANC0813_PANCREAS	3.5712	pancreas
LAPTM5-a7	UBLC1_URINARY_TRACT	5.48408	urinary_tract
LAPTM5-a7	ECGI10_OESOPHAGUS	5.41302	oesophagus
LAPTM5-a7	MEWO_SKIN	3.57249	skin
LAPTM5-a7	SR786_HAEMATOPOIETIC_AND_LYMPHOID_TISSUE	159.839	haematopoietic_and_lymphoid_tissue
LAPTM5-a7	MHHCALL2_HAEMATOPOIETIC_AND_LYMPHOID_TISSUE	636.987	haematopoietic_and_lymphoid_tissue
LAPTM5-a7	UACC812_BREAST	1.52839	breast
LAPTM5-a7	HEC1A_ENDOMETRIUM	4.08144	endometrium
LAPTM5-a7	MG63_BONE	7.83995	bone
LAPTM5-a7	HEC151_ENDOMETRIUM	0	endometrium
LAPTM5-a7	HEC108_ENDOMETRIUM	0.777217	endometrium
LAPTM5-a7	ST486_HAEMATOPOIETIC_AND_LYMPHOID_TISSUE	720.298	haematopoietic_and_lymphoid_tissue
LAPTM5-a7	HDQP1_BREAST	2.14764	breast
LAPTM5-a7	UACC62_SKIN	3.16581	skin
LAPTM5-a7	PANC0213_PANCREAS	8.40276	pancreas
LAPTM5-a7	HDMYZ_HAEMATOPOIETIC_AND_LYMPHOID_TISSUE	0	haematopoietic_and_lymphoid_tissue
LAPTM5-a7	STM9101_SOFT_TISSUE	0	soft_tissue
LAPTM5-a7	OCIAML3_HAEMATOPOIETIC_AND_LYMPHOID_TISSUE	369.432	haematopoietic_and_lymphoid_tissue
LAPTM5-a7	SU8686_PANCREAS	145.749	pancreas
LAPTM5-a7	OCILY3_HAEMATOPOIETIC_AND_LYMPHOID_TISSUE	280.922	haematopoietic_and_lymphoid_tissue
LAPTM5-a7	SUDHL10_HAEMATOPOIETIC_AND_LYMPHOID_TISSUE	388.084	haematopoietic_and_lymphoid_tissue
LAPTM5-a7	OAW28_OVARY	0.609442	ovary
LAPTM5-a7	PANC1005_PANCREAS	0.428774	pancreas
LAPTM5-a7	NUGC4_STOMACH	0	stomach
LAPTM5-a7	HDLM2_HAEMATOPOIETIC_AND_LYMPHOID_TISSUE	150.872	haematopoietic_and_lymphoid_tissue
LAPTM5-a7	SUDHL4_HAEMATOPOIETIC_AND_LYMPHOID_TISSUE	425.199	haematopoietic_and_lymphoid_tissue
LAPTM5-a7	HCT15_LARGE_INTESTINE	0	large_intestine
LAPTM5-a7	HCT116_LARGE_INTESTINE	0	large_intestine
LAPTM5-a7	HCC95_LUNG	0.814553	lung
LAPTM5-a7	UACC257_SKIN	0	skin
LAPTM5-a7	HCC827_LUNG	0.792668	lung
LAPTM5-a7	NCIH1048_LUNG	0	lung
LAPTM5-a7	SW1271_LUNG	4.90874	lung
LAPTM5-a7	NCCSTCK140_STOMACH	0.873465	stomach
LAPTM5-a7	CAPAN2_PANCREAS	2.5919	pancreas
LAPTM5-a7	EJM_HAEMATOPOIETIC_AND_LYMPHOID_TISSUE	100.183	haematopoietic_and_lymphoid_tissue
LAPTM5-a7	GSS_STOMACH	0.660161	stomach
LAPTM5-a7	CAPAN1_PANCREAS	2.86653	pancreas
LAPTM5-a7	EKVX_LUNG	0	lung
LAPTM5-a7	NB4_HAEMATOPOIETIC_AND_LYMPHOID_TISSUE	165.014	haematopoietic_and_lymphoid_tissue
LAPTM5-a7	GRANTA519_HAEMATOPOIETIC_AND_LYMPHOID_TISSUE	527.246	haematopoietic_and_lymphoid_tissue
LAPTM5-a7	EFO27_OVARY	0	ovary
LAPTM5-a7	CAL51_BREAST	0	breast
LAPTM5-a7	CCFSTTG1_CENTRAL_NERVOUS_SYSTEM	5.6478	central_nervous_system
LAPTM5-a7	NB1_AUTONOMIC_GANGLIA	0.331039	autonomic_ganglia
LAPTM5-a7	GP2D_LARGE_INTESTINE	7.16646	large_intestine
LAPTM5-a7	EHEB_HAEMATOPOIETIC_AND_LYMPHOID_TISSUE	1759.91	haematopoietic_and_lymphoid_tissue
LAPTM5-a7	CAL33_UPPER_AERODIGESTIVE_TRACT	1.04772	upper_aerodigestive_tract
LAPTM5-a7	GOS3_CENTRAL_NERVOUS_SYSTEM	1.28776	central_nervous_system
LAPTM5-a7	CAL29_URINARY_TRACT	2.25312	urinary_tract
LAPTM5-a7	EFM19_BREAST	1.20958	breast
LAPTM5-a7	NCIH23_LUNG	0.305535	lung
LAPTM5-a7	NAMALWA_HAEMATOPOIETIC_AND_LYMPHOID_TISSUE	653.355	haematopoietic_and_lymphoid_tissue
LAPTM5-a7	GMS10_CENTRAL_NERVOUS_SYSTEM	183.753	central_nervous_system
LAPTM5-a7	NALM6_HAEMATOPOIETIC_AND_LYMPHOID_TISSUE	464.652	haematopoietic_and_lymphoid_tissue
LAPTM5-a7	EFO21_OVARY	25.8001	ovary
LAPTM5-a7	KMS26_HAEMATOPOIETIC_AND_LYMPHOID_TISSUE	25.2696	haematopoietic_and_lymphoid_tissue
LAPTM5-a7	KMS27_HAEMATOPOIETIC_AND_LYMPHOID_TISSUE	226.303	haematopoietic_and_lymphoid_tissue
LAPTM5-a7	CFPAC1_PANCREAS	10.887	pancreas
LAPTM5-a7	KMS20_HAEMATOPOIETIC_AND_LYMPHOID_TISSUE	1.62132	haematopoietic_and_lymphoid_tissue
LAPTM5-a7	EFE184_ENDOMETRIUM	1.2576	endometrium
LAPTM5-a7	EFM192A_BREAST	1.27196	breast
LAPTM5-a7	KMS21BM_HAEMATOPOIETIC_AND_LYMPHOID_TISSUE	38.4503	haematopoietic_and_lymphoid_tissue
LAPTM5-a7	CCK81_LARGE_INTESTINE	6.05164	large_intestine
LAPTM5-a7	GI1_CENTRAL_NERVOUS_SYSTEM	1.51721	central_nervous_system
LAPTM5-a7	EM2_HAEMATOPOIETIC_AND_LYMPHOID_TISSUE	621.776	haematopoietic_and_lymphoid_tissue
LAPTM5-a7	KMS12BM_HAEMATOPOIETIC_AND_LYMPHOID_TISSUE	53.5353	haematopoietic_and_lymphoid_tissue
LAPTM5-a7	GDM1_HAEMATOPOIETIC_AND_LYMPHOID_TISSUE	764.802	haematopoietic_and_lymphoid_tissue
LAPTM5-a7	EN_ENDOMETRIUM	0.732104	endometrium
LAPTM5-a7	KMS18_HAEMATOPOIETIC_AND_LYMPHOID_TISSUE	201.844	haematopoietic_and_lymphoid_tissue
LAPTM5-a7	KMRC3_KIDNEY	2.82582	kidney
LAPTM5-a7	PK45H_PANCREAS	1.13005	pancreas
LAPTM5-a7	GCT_SOFT_TISSUE	23.2659	soft_tissue
LAPTM5-a7	H4_CENTRAL_NERVOUS_SYSTEM	1.11277	central_nervous_system
LAPTM5-a7	PK1_PANCREAS	0.969219	pancreas
LAPTM5-a7	DU4475_BREAST	0.856402	breast
LAPTM5-a7	GSU_STOMACH	0.320297	stomach
LAPTM5-a7	PECAPJ41CLONED2_UPPER_AERODIGESTIVE_TRACT	1.16679	upper_aerodigestive_tract
LAPTM5-a7	KMS11_HAEMATOPOIETIC_AND_LYMPHOID_TISSUE	128.42	haematopoietic_and_lymphoid_tissue
LAPTM5-a7	TE8_OESOPHAGUS	2.44218	oesophagus
LAPTM5-a7	KMRC20_KIDNEY	0.641644	kidney
LAPTM5-a7	KYM1_SOFT_TISSUE	0.527978	soft_tissue
LAPTM5-a7	KMRC2_KIDNEY	0.596683	kidney
LAPTM5-a7	LS513_LARGE_INTESTINE	0.612599	large_intestine
LAPTM5-a7	LS411N_LARGE_INTESTINE	0.759632	large_intestine
LAPTM5-a7	KELLY_AUTONOMIC_GANGLIA	0	autonomic_ganglia
LAPTM5-a7	PECAPJ34CLONEC12_UPPER_AERODIGESTIVE_TRACT	0.462083	upper_aerodigestive_tract
LAPTM5-a7	LN319_CENTRAL_NERVOUS_SYSTEM	0	central_nervous_system
LAPTM5-a7	RMUGS_OVARY	0.581937	ovary
LAPTM5-a7	SNU869_BILIARY_TRACT	5.87033	biliary_tract
LAPTM5-a7	AGS_STOMACH	0	stomach
LAPTM5-a7	KE97_HAEMATOPOIETIC_AND_LYMPHOID_TISSUE	511.63	haematopoietic_and_lymphoid_tissue
LAPTM5-a7	ABC1_LUNG	0	lung
LAPTM5-a7	LU99_LUNG	0.628589	lung
LAPTM5-a7	AMO1_HAEMATOPOIETIC_AND_LYMPHOID_TISSUE	94.7545	haematopoietic_and_lymphoid_tissue
LAPTM5-a7	LU65_LUNG	0.544476	lung
LAPTM5-a7	AML193_HAEMATOPOIETIC_AND_LYMPHOID_TISSUE	423.053	haematopoietic_and_lymphoid_tissue
LAPTM5-a7	PATU8988T_PANCREAS	0	pancreas
LAPTM5-a7	RMGI_OVARY	5.3864	ovary
LAPTM5-a7	AM38_CENTRAL_NERVOUS_SYSTEM	0.991979	central_nervous_system
LAPTM5-a7	LS1034_LARGE_INTESTINE	5.85406	large_intestine
LAPTM5-a7	NUDHL1_HAEMATOPOIETIC_AND_LYMPHOID_TISSUE	564.422	haematopoietic_and_lymphoid_tissue
LAPTM5-a7	KASUMI2_HAEMATOPOIETIC_AND_LYMPHOID_TISSUE	774.636	haematopoietic_and_lymphoid_tissue
LAPTM5-a7	NUDUL1_HAEMATOPOIETIC_AND_LYMPHOID_TISSUE	1055.03	haematopoietic_and_lymphoid_tissue
LAPTM5-a7	KASUMI1_HAEMATOPOIETIC_AND_LYMPHOID_TISSUE	87.877	haematopoietic_and_lymphoid_tissue
LAPTM5-a7	SNUC1_LARGE_INTESTINE	0	large_intestine
LAPTM5-a7	NOMO1_HAEMATOPOIETIC_AND_LYMPHOID_TISSUE	568.129	haematopoietic_and_lymphoid_tissue
LAPTM5-a7	SNUC2A_LARGE_INTESTINE	0.35662	large_intestine
LAPTM5-a7	LP1_HAEMATOPOIETIC_AND_LYMPHOID_TISSUE	0	haematopoietic_and_lymphoid_tissue
LAPTM5-a7	ALLSIL_HAEMATOPOIETIC_AND_LYMPHOID_TISSUE	79.5456	haematopoietic_and_lymphoid_tissue
LAPTM5-a7	KATOIII_STOMACH	0	stomach
LAPTM5-a7	SNU899_UPPER_AERODIGESTIVE_TRACT	16.0758	upper_aerodigestive_tract
LAPTM5-a7	ASPC1_PANCREAS	0.26373	pancreas
LAPTM5-a7	KASUMI6_HAEMATOPOIETIC_AND_LYMPHOID_TISSUE	1085.77	haematopoietic_and_lymphoid_tissue
LAPTM5-a7	LS180_LARGE_INTESTINE	0.735308	large_intestine
LAPTM5-a7	KD_SOFT_TISSUE	0	soft_tissue
LAPTM5-a7	LS123_LARGE_INTESTINE	1.20101	large_intestine
LAPTM5-a7	SNU8_OVARY	1.81622	ovary
LAPTM5-a7	KCL22_HAEMATOPOIETIC_AND_LYMPHOID_TISSUE	425.096	haematopoietic_and_lymphoid_tissue
LAPTM5-a7	LN340_CENTRAL_NERVOUS_SYSTEM	85.7564	central_nervous_system
LAPTM5-a7	LXF289_LUNG	0.989819	lung
LAPTM5-a7	KE39_STOMACH	0.234397	stomach
LAPTM5-a7	NCO2_HAEMATOPOIETIC_AND_LYMPHOID_TISSUE	440.556	haematopoietic_and_lymphoid_tissue
LAPTM5-a7	L1236_HAEMATOPOIETIC_AND_LYMPHOID_TISSUE	0.837196	haematopoietic_and_lymphoid_tissue
LAPTM5-a7	LUDLU1_LUNG	0.702959	lung
LAPTM5-a7	AN3CA_ENDOMETRIUM	0.557001	endometrium
LAPTM5-a7	KE37_HAEMATOPOIETIC_AND_LYMPHOID_TISSUE	287.768	haematopoietic_and_lymphoid_tissue
LAPTM5-a7	NH6_AUTONOMIC_GANGLIA	0.84551	autonomic_ganglia
LAPTM5-a7	SUDHL5_HAEMATOPOIETIC_AND_LYMPHOID_TISSUE	53.4936	haematopoietic_and_lymphoid_tissue
LAPTM5-a7	HS294T_SKIN	3.07436	skin
LAPTM5-a7	L33_PANCREAS	1.20148	pancreas
LAPTM5-a7	SUDHL1_HAEMATOPOIETIC_AND_LYMPHOID_TISSUE	0.905968	haematopoietic_and_lymphoid_tissue
LAPTM5-a7	HS281T_FIBROBLAST	0.673946	breast
LAPTM5-a7	KYSE520_OESOPHAGUS	0	oesophagus
LAPTM5-a7	NUGC2_STOMACH	3.72012	stomach
LAPTM5-a7	HS274T_FIBROBLAST	1.08694	breast
LAPTM5-a7	KYSE70_OESOPHAGUS	2.98696	oesophagus
LAPTM5-a7	NUGC3_STOMACH	0.509097	stomach
LAPTM5-a7	HS255T_FIBROBLAST	0.353671	large_intestine
LAPTM5-a7	HCC56_LARGE_INTESTINE	1.83374	large_intestine
LAPTM5-a7	HS606T_FIBROBLAST	0.650318	breast
LAPTM5-a7	HCC70_BREAST	1.19009	breast
LAPTM5-a7	JHESOAD1_OESOPHAGUS	4.91004	oesophagus
LAPTM5-a7	HCC461_LUNG	4.46142	lung
LAPTM5-a7	HS600T_FIBROBLAST	4.83698	skin
LAPTM5-a7	L363_HAEMATOPOIETIC_AND_LYMPHOID_TISSUE	20.9708	haematopoietic_and_lymphoid_tissue
LAPTM5-a7	HCC515_LUNG	2.19771	lung
LAPTM5-a7	HS578T_BREAST	0	breast
LAPTM5-a7	HCC4006_LUNG	0	lung
LAPTM5-a7	HS343T_FIBROBLAST	0	breast
LAPTM5-a7	HCC44_LUNG	115.583	lung
LAPTM5-a7	CORL24_LUNG	0	lung
LAPTM5-a7	HCC38_BREAST	0.2157	breast
LAPTM5-a7	CORL279_LUNG	3.64444	lung
LAPTM5-a7	HS616T_FIBROBLAST	1.23004	haematopoietic_and_lymphoid_tissue
LAPTM5-a7	SW620_LARGE_INTESTINE	6.69806	large_intestine
LAPTM5-a7	L428_HAEMATOPOIETIC_AND_LYMPHOID_TISSUE	44.9639	haematopoietic_and_lymphoid_tissue
LAPTM5-a7	HCC78_LUNG	0.686623	lung
LAPTM5-a7	CORL23_LUNG	3.15405	lung
LAPTM5-a7	ISTMES2_PLEURA	0.71456	pleura
LAPTM5-a7	HCC827GR5_LUNG	7.30337	lung
LAPTM5-a7	ISTMES1_PLEURA	0	pleura
LAPTM5-a7	CORL88_LUNG	0	lung
LAPTM5-a7	DU145_PROSTATE	1.53959	prostate
LAPTM5-a7	NCIH747_LARGE_INTESTINE	0	large_intestine
LAPTM5-a7	SKOV3_OVARY	1.49887	ovary
LAPTM5-a7	PC9_LUNG	20.5012	lung
LAPTM5-a7	NCIH2405_LUNG	56.7398	lung
LAPTM5-a7	CORL95_LUNG	4.60792	lung
LAPTM5-a7	TE441T_SOFT_TISSUE	2.72084	soft_tissue
LAPTM5-a7	CORL311_LUNG	0.642759	lung
LAPTM5-a7	PFEIFFER_HAEMATOPOIETIC_AND_LYMPHOID_TISSUE	50.5949	haematopoietic_and_lymphoid_tissue
LAPTM5-a7	SKNSH_AUTONOMIC_GANGLIA	0.66708	autonomic_ganglia
LAPTM5-a7	JEKO1_HAEMATOPOIETIC_AND_LYMPHOID_TISSUE	249.554	haematopoietic_and_lymphoid_tissue
LAPTM5-a7	CORL47_LUNG	0	lung
LAPTM5-a7	PF382_HAEMATOPOIETIC_AND_LYMPHOID_TISSUE	209.253	haematopoietic_and_lymphoid_tissue
LAPTM5-a7	TE1_OESOPHAGUS	10.9397	oesophagus
LAPTM5-a7	CAOV3_OVARY	0.595749	ovary
LAPTM5-a7	PEER_HAEMATOPOIETIC_AND_LYMPHOID_TISSUE	159.037	haematopoietic_and_lymphoid_tissue
LAPTM5-a7	CAOV4_OVARY	0.424261	ovary
LAPTM5-a7	J82_URINARY_TRACT	1.18648	urinary_tract
LAPTM5-a7	NCIH727_LUNG	1.79776	lung
LAPTM5-a7	OCILY19_HAEMATOPOIETIC_AND_LYMPHOID_TISSUE	880.209	haematopoietic_and_lymphoid_tissue
LAPTM5-a7	IOMMLEE_CENTRAL_NERVOUS_SYSTEM	0.887342	central_nervous_system
LAPTM5-a7	PECAPJ49_UPPER_AERODIGESTIVE_TRACT	14.4317	upper_aerodigestive_tract
LAPTM5-a7	NCIH2444_LUNG	17.0567	lung
LAPTM5-a7	SNUC5_LARGE_INTESTINE	1.78024	large_intestine
LAPTM5-a7	INA6_HAEMATOPOIETIC_AND_LYMPHOID_TISSUE	0	haematopoietic_and_lymphoid_tissue
LAPTM5-a7	OCIAML5_HAEMATOPOIETIC_AND_LYMPHOID_TISSUE	409.023	haematopoietic_and_lymphoid_tissue
LAPTM5-a7	SNU308_BILIARY_TRACT	0	biliary_tract
LAPTM5-a7	ISHIKAWAHERAKLIO02ER_ENDOMETRIUM	0	endometrium
LAPTM5-a7	TE6_OESOPHAGUS	3.5353	oesophagus
LAPTM5-a7	KYSE450_OESOPHAGUS	0	oesophagus
LAPTM5-a7	TE617T_SOFT_TISSUE	0.318463	soft_tissue
LAPTM5-a7	RVH421_SKIN	0	skin
LAPTM5-a7	DMS114_LUNG	0	lung
LAPTM5-a7	T98G_CENTRAL_NERVOUS_SYSTEM	182.76	central_nervous_system
LAPTM5-a7	SNU283_LARGE_INTESTINE	0.156536	large_intestine
LAPTM5-a7	OVK18_OVARY	0.316293	ovary
LAPTM5-a7	IPC298_SKIN	2.02123	skin
LAPTM5-a7	NCIH1436_LUNG	1.01069	lung
LAPTM5-a7	NCIH1693_LUNG	0.762375	lung
LAPTM5-a7	OCIAML2_HAEMATOPOIETIC_AND_LYMPHOID_TISSUE	495.854	haematopoietic_and_lymphoid_tissue
LAPTM5-a7	NCIH2347_LUNG	2.29183	lung
LAPTM5-a7	COV362_OVARY	0.480525	ovary
LAPTM5-a7	SNU216_STOMACH	6.45397	stomach
LAPTM5-a7	NCIN87_STOMACH	0.203504	stomach
LAPTM5-a7	GB1_CENTRAL_NERVOUS_SYSTEM	2.52883	central_nervous_system
LAPTM5-a7	COLO680N_OESOPHAGUS	18.6551	oesophagus
LAPTM5-a7	HS852T_SKIN	1.39733	skin
LAPTM5-a7	FUOV1_OVARY	0	ovary
LAPTM5-a7	DMS454_LUNG	0	lung
LAPTM5-a7	NCIH2887_LUNG	0.216722	lung
LAPTM5-a7	TC71_BONE	0	bone
LAPTM5-a7	U937_HAEMATOPOIETIC_AND_LYMPHOID_TISSUE	408.614	haematopoietic_and_lymphoid_tissue
LAPTM5-a7	SNU685_ENDOMETRIUM	1.03968	endometrium
LAPTM5-a7	NCIH28_PLEURA	0.47609	pleura
LAPTM5-a7	TE125T_FIBROBLAST	3.12744	soft_tissue
LAPTM5-a7	SKM1_HAEMATOPOIETIC_AND_LYMPHOID_TISSUE	406.065	haematopoietic_and_lymphoid_tissue
LAPTM5-a7	HS888T_FIBROBLAST	0.797916	bone
LAPTM5-a7	RT4_URINARY_TRACT	0.683774	urinary_tract
LAPTM5-a7	LN229_CENTRAL_NERVOUS_SYSTEM	0.548748	central_nervous_system
LAPTM5-a7	KP3_PANCREAS	0	pancreas
LAPTM5-a7	RERFLCMS_LUNG	2.76202	lung
LAPTM5-a7	OC314_OVARY	0.493105	ovary
LAPTM5-a7	MDAMB157_BREAST	4.85014	breast
LAPTM5-a7	SNU349_KIDNEY	0	kidney
LAPTM5-a7	OAW42_OVARY	0.728682	ovary
LAPTM5-a7	HS870T_FIBROBLAST	4.668	bone
LAPTM5-a7	NCIH2452_PLEURA	0	pleura
LAPTM5-a7	SKMEL3_SKIN	0	skin
LAPTM5-a7	OPM1_HAEMATOPOIETIC_AND_LYMPHOID_TISSUE	0.683618	haematopoietic_and_lymphoid_tissue
LAPTM5-a7	HCC2450_LUNG	0	lung
LAPTM5-a7	MKN45_STOMACH	0.674868	stomach
LAPTM5-a7	SNU324_PANCREAS	0.639429	pancreas
LAPTM5-a7	LN428_CENTRAL_NERVOUS_SYSTEM	18.1869	central_nervous_system
LAPTM5-a7	KP2_PANCREAS	1.57217	pancreas
LAPTM5-a7	RT112_URINARY_TRACT	47.2367	urinary_tract
LAPTM5-a7	MKN74_STOMACH	0	stomach
LAPTM5-a7	M059K_CENTRAL_NERVOUS_SYSTEM	0.426094	central_nervous_system
LAPTM5-a7	LN443_CENTRAL_NERVOUS_SYSTEM	0	central_nervous_system
LAPTM5-a7	HCC2814_LUNG	0	lung
LAPTM5-a7	HS895T_FIBROBLAST	1.16901	skin
LAPTM5-a7	NALM1_HAEMATOPOIETIC_AND_LYMPHOID_TISSUE	1122.93	haematopoietic_and_lymphoid_tissue
LAPTM5-a7	RS5_FIBROBLAST	0.885314	pleura
LAPTM5-a7	LN464_CENTRAL_NERVOUS_SYSTEM	1.39275	central_nervous_system
LAPTM5-a7	BDCM_HAEMATOPOIETIC_AND_LYMPHOID_TISSUE	944.988	haematopoietic_and_lymphoid_tissue
LAPTM5-a7	DMS53_LUNG	0	lung
LAPTM5-a7	RS411_HAEMATOPOIETIC_AND_LYMPHOID_TISSUE	634.632	haematopoietic_and_lymphoid_tissue
LAPTM5-a7	BCP1_HAEMATOPOIETIC_AND_LYMPHOID_TISSUE	0.547939	haematopoietic_and_lymphoid_tissue
LAPTM5-a7	LN18_CENTRAL_NERVOUS_SYSTEM	11.3792	central_nervous_system
LAPTM5-a7	HCC2108_LUNG	2.99092	lung
LAPTM5-a7	LNCAPCLONEFGC_PROSTATE	0	prostate
LAPTM5-a7	SKMEL28_SKIN	1.48609	skin
LAPTM5-a7	HS939T_SKIN	6.21566	skin
LAPTM5-a7	HCC2279_LUNG	16.2774	lung
LAPTM5-a7	LK2_LUNG	0	lung
LAPTM5-a7	CAL54_KIDNEY	2.36177	kidney
LAPTM5-a7	PANC0327_PANCREAS	2.69355	pancreas
LAPTM5-a7	HCC2218_BREAST	0	breast
LAPTM5-a7	HS944T_SKIN	8.89324	skin
LAPTM5-a7	TE5_OESOPHAGUS	1.01395	oesophagus
LAPTM5-a7	AU565_BREAST	0	breast
LAPTM5-a7	RPMI7951_SKIN	57.5209	skin
LAPTM5-a7	SKMEL30_SKIN	0.293624	skin
LAPTM5-a7	DMS273_LUNG	0	lung
LAPTM5-a7	LNZ308_CENTRAL_NERVOUS_SYSTEM	2.36159	central_nervous_system
LAPTM5-a7	MJ_HAEMATOPOIETIC_AND_LYMPHOID_TISSUE	192	haematopoietic_and_lymphoid_tissue
LAPTM5-a7	BHT101_THYROID	54.2598	thyroid
LAPTM5-a7	SNU410_PANCREAS	23.209	pancreas
LAPTM5-a7	SKMEL5_SKIN	1.03796	skin
LAPTM5-a7	DEL_HAEMATOPOIETIC_AND_LYMPHOID_TISSUE	128.75	haematopoietic_and_lymphoid_tissue
LAPTM5-a7	TE4_OESOPHAGUS	9.85214	oesophagus
LAPTM5-a7	DKMG_CENTRAL_NERVOUS_SYSTEM	1.86175	central_nervous_system
LAPTM5-a7	SNU407_LARGE_INTESTINE	0	large_intestine
LAPTM5-a7	BHY_UPPER_AERODIGESTIVE_TRACT	20.8402	upper_aerodigestive_tract
LAPTM5-a7	NALM19_HAEMATOPOIETIC_AND_LYMPHOID_TISSUE	552.978	haematopoietic_and_lymphoid_tissue
LAPTM5-a7	LOUCY_HAEMATOPOIETIC_AND_LYMPHOID_TISSUE	393.429	haematopoietic_and_lymphoid_tissue
LAPTM5-a7	HS940T_FIBROBLAST	0.847908	skin
LAPTM5-a7	HS683_CENTRAL_NERVOUS_SYSTEM	14.3025	central_nervous_system
LAPTM5-a7	HS751T_FIBROBLAST	0.462214	haematopoietic_and_lymphoid_tissue
LAPTM5-a7	DB_HAEMATOPOIETIC_AND_LYMPHOID_TISSUE	10.2333	haematopoietic_and_lymphoid_tissue
LAPTM5-a7	LOUNH91_LUNG	0.465906	lung
LAPTM5-a7	MKN1_STOMACH	6.81677	stomach
LAPTM5-a7	SUIT2_PANCREAS	2.43324	pancreas
LAPTM5-a7	HS766T_PANCREAS	229.336	pancreas
LAPTM5-a7	DBTRG05MG_CENTRAL_NERVOUS_SYSTEM	3.96441	central_nervous_system
LAPTM5-a7	NCIH2882_LUNG	3.81755	lung
LAPTM5-a7	SNB75_CENTRAL_NERVOUS_SYSTEM	7.84339	central_nervous_system
LAPTM5-a7	A4FUK_HAEMATOPOIETIC_AND_LYMPHOID_TISSUE	1.99662	haematopoietic_and_lymphoid_tissue
LAPTM5-a7	JHUEM7_ENDOMETRIUM	1.1527	endometrium
LAPTM5-a7	SKNO1_HAEMATOPOIETIC_AND_LYMPHOID_TISSUE	115.645	haematopoietic_and_lymphoid_tissue
LAPTM5-a7	SNU840_OVARY	0	ovary
LAPTM5-a7	IM95_STOMACH	0.208747	stomach
LAPTM5-a7	HS742T_FIBROBLAST	0	breast
LAPTM5-a7	NCIH1648_LUNG	20.9303	lung
LAPTM5-a7	SKNMC_BONE	0.224983	bone
LAPTM5-a7	HCC2157_BREAST	0.233736	breast
LAPTM5-a7	JHUEM3_ENDOMETRIUM	117.035	endometrium
LAPTM5-a7	MIAPACA2_PANCREAS	0	pancreas
LAPTM5-a7	COV644_OVARY	1.47622	ovary
LAPTM5-a7	NCIH929_HAEMATOPOIETIC_AND_LYMPHOID_TISSUE	0.405102	haematopoietic_and_lymphoid_tissue
LAPTM5-a7	COLO783_SKIN	0.503839	skin
LAPTM5-a7	IMR32_AUTONOMIC_GANGLIA	0	autonomic_ganglia
LAPTM5-a7	JHUEM2_ENDOMETRIUM	0.528859	endometrium
LAPTM5-a7	HS746T_STOMACH	0.330653	stomach
LAPTM5-a7	A549_LUNG	0	lung
LAPTM5-a7	COLO684_ENDOMETRIUM	2.56531	endometrium
LAPTM5-a7	IGROV1_OVARY	1.02862	ovary
LAPTM5-a7	HS822T_FIBROBLAST	24.496	bone
LAPTM5-a7	A253_SALIVARY_GLAND	0	salivary_gland
LAPTM5-a7	U266B1_HAEMATOPOIETIC_AND_LYMPHOID_TISSUE	263.913	haematopoietic_and_lymphoid_tissue
LAPTM5-a7	JL1_PLEURA	1.05212	pleura
LAPTM5-a7	IGR1_SKIN	244.219	skin
LAPTM5-a7	NCIH1339_LUNG	10.3913	lung
LAPTM5-a7	A2780_OVARY	0.500361	ovary
LAPTM5-a7	HS834T_FIBROBLAST	0.347587	skin
LAPTM5-a7	HUTU80_SMALL_INTESTINE	0.122141	small_intestine
LAPTM5-a7	HCC33_LUNG	0	lung
LAPTM5-a7	SKNEP1_BONE	0	bone
LAPTM5-a7	PATU8988S_PANCREAS	0.483946	pancreas
LAPTM5-a7	NCIH1355_LUNG	0.765216	lung
LAPTM5-a7	HS819T_FIBROBLAST	35.2414	bone
LAPTM5-a7	JK1_HAEMATOPOIETIC_AND_LYMPHOID_TISSUE	524.448	haematopoietic_and_lymphoid_tissue
LAPTM5-a7	COV434_OVARY	0	ovary
LAPTM5-a7	KYSE510_OESOPHAGUS	0	oesophagus
LAPTM5-a7	MINO_HAEMATOPOIETIC_AND_LYMPHOID_TISSUE	566.026	haematopoietic_and_lymphoid_tissue
LAPTM5-a7	RERFLCSQ1_LUNG	2.28783	lung
LAPTM5-a7	D341MED_CENTRAL_NERVOUS_SYSTEM	0.853632	central_nervous_system
LAPTM5-a7	SKNBE2_AUTONOMIC_GANGLIA	0.340815	autonomic_ganglia
LAPTM5-a7	HS821T_FIBROBLAST	9.61106	bone
LAPTM5-a7	HUT102_HAEMATOPOIETIC_AND_LYMPHOID_TISSUE	758.739	haematopoietic_and_lymphoid_tissue
LAPTM5-a7	JJN3_HAEMATOPOIETIC_AND_LYMPHOID_TISSUE	201.465	haematopoietic_and_lymphoid_tissue
LAPTM5-a7	DAOY_CENTRAL_NERVOUS_SYSTEM	5.52114	central_nervous_system
LAPTM5-a7	SKNAS_AUTONOMIC_GANGLIA	3.61319	autonomic_ganglia
LAPTM5-a7	A3KAW_HAEMATOPOIETIC_AND_LYMPHOID_TISSUE	0	haematopoietic_and_lymphoid_tissue
LAPTM5-a7	JIMT1_BREAST	0.356216	breast
LAPTM5-a7	RCHACV_HAEMATOPOIETIC_AND_LYMPHOID_TISSUE	882.605	haematopoietic_and_lymphoid_tissue
LAPTM5-a7	KLE_ENDOMETRIUM	0	endometrium
LAPTM5-a7	HS839T_FIBROBLAST	4.83065	skin
LAPTM5-a7	SNU61_LARGE_INTESTINE	0.450502	large_intestine
LAPTM5-a7	HS611T_HAEMATOPOIETIC_AND_LYMPHOID_TISSUE	848.96	haematopoietic_and_lymphoid_tissue
LAPTM5-a7	MHHES1_BONE	0	bone
LAPTM5-a7	SNU620_STOMACH	0	stomach
LAPTM5-a7	SKMM2_HAEMATOPOIETIC_AND_LYMPHOID_TISSUE	134.568	haematopoietic_and_lymphoid_tissue
LAPTM5-a7	KMH2_HAEMATOPOIETIC_AND_LYMPHOID_TISSUE	218.019	haematopoietic_and_lymphoid_tissue
LAPTM5-a7	MHHNB11_AUTONOMIC_GANGLIA	0.815681	autonomic_ganglia
LAPTM5-a7	PK59_PANCREAS	6.02312	pancreas
LAPTM5-a7	HS840T_FIBROBLAST	0.681449	upper_aerodigestive_tract
LAPTM5-a7	SLR26_KIDNEY	0.780859	kidney
LAPTM5-a7	NCIH2087_LUNG	3.33208	lung
LAPTM5-a7	SW48_LARGE_INTESTINE	2.07312	large_intestine
LAPTM5-a7	KMBC2_URINARY_TRACT	0.864352	urinary_tract
LAPTM5-a7	JMSU1_URINARY_TRACT	0	urinary_tract
LAPTM5-a7	MHHCALL3_HAEMATOPOIETIC_AND_LYMPHOID_TISSUE	800.819	haematopoietic_and_lymphoid_tissue
LAPTM5-a7	SW900_LUNG	4.32925	lung
LAPTM5-a7	SW837_LARGE_INTESTINE	1.7297	large_intestine
LAPTM5-a7	T173_FIBROBLAST	1.84087	bone
LAPTM5-a7	JM1_HAEMATOPOIETIC_AND_LYMPHOID_TISSUE	196.594	haematopoietic_and_lymphoid_tissue
LAPTM5-a7	KG1C_CENTRAL_NERVOUS_SYSTEM	0.985747	central_nervous_system
LAPTM5-a7	NCIH1105_LUNG	0.614197	lung
LAPTM5-a7	MHHCALL4_HAEMATOPOIETIC_AND_LYMPHOID_TISSUE	1004.24	haematopoietic_and_lymphoid_tissue
LAPTM5-a7	SW948_LARGE_INTESTINE	0	large_intestine
LAPTM5-a7	RPMI8226_HAEMATOPOIETIC_AND_LYMPHOID_TISSUE	409.083	haematopoietic_and_lymphoid_tissue
LAPTM5-a7	NCIH441_LUNG	1.65105	lung
LAPTM5-a7	QGP1_PANCREAS	0	pancreas
LAPTM5-a7	SF767_CERVIX	0	cervix
LAPTM5-a7	SNU1076_UPPER_AERODIGESTIVE_TRACT	5.72603	upper_aerodigestive_tract
LAPTM5-a7	T24_URINARY_TRACT	68.0689	urinary_tract
LAPTM5-a7	SW1573_LUNG	1.99481	lung
LAPTM5-a7	RAJI_HAEMATOPOIETIC_AND_LYMPHOID_TISSUE	303.055	haematopoietic_and_lymphoid_tissue
LAPTM5-a7	SNU668_STOMACH	0	stomach
LAPTM5-a7	JHOC5_OVARY	1.76781	ovary
LAPTM5-a7	PRECLH_PROSTATE	8.12044	prostate
LAPTM5-a7	SKPNDW_BONE	0	bone
LAPTM5-a7	CHP126_AUTONOMIC_GANGLIA	0.559925	autonomic_ganglia
LAPTM5-a7	SKUT1_SOFT_TISSUE	0	soft_tissue
LAPTM5-a7	PSN1_PANCREAS	162.434	pancreas
LAPTM5-a7	SW1710_URINARY_TRACT	0	urinary_tract
LAPTM5-a7	HT29_LARGE_INTESTINE	0.845233	large_intestine
LAPTM5-a7	JHOM1_OVARY	0.921189	ovary
LAPTM5-a7	CAL78_BONE	21.6806	bone
LAPTM5-a7	JHOS2_OVARY	0.422794	ovary
LAPTM5-a7	SLR20_KIDNEY	0	kidney
LAPTM5-a7	NCIH510_LUNG	0.773779	lung
LAPTM5-a7	CAL851_BREAST	1.30912	breast
LAPTM5-a7	SW1116_LARGE_INTESTINE	1.54529	large_intestine
LAPTM5-a7	SLR21_KIDNEY	0	kidney
LAPTM5-a7	NCIH841_LUNG	0	lung
LAPTM5-a7	SW1088_CENTRAL_NERVOUS_SYSTEM	49.1525	central_nervous_system
LAPTM5-a7	ONS76_CENTRAL_NERVOUS_SYSTEM	209.092	central_nervous_system
LAPTM5-a7	SUPT1_HAEMATOPOIETIC_AND_LYMPHOID_TISSUE	21.6904	haematopoietic_and_lymphoid_tissue
LAPTM5-a7	NCIH460_LUNG	0	lung
LAPTM5-a7	OVCAR4_OVARY	0	ovary
LAPTM5-a7	NCIH292_LUNG	4.48871	lung
LAPTM5-a7	SW1417_LARGE_INTESTINE	1.50422	large_intestine
LAPTM5-a7	HT55_LARGE_INTESTINE	0	large_intestine
LAPTM5-a7	NCIH838_LUNG	0.73717	lung
LAPTM5-a7	SUPT11_HAEMATOPOIETIC_AND_LYMPHOID_TISSUE	275.479	haematopoietic_and_lymphoid_tissue
LAPTM5-a7	KYSE150_OESOPHAGUS	0	oesophagus
LAPTM5-a7	SW1463_LARGE_INTESTINE	12.2124	large_intestine
LAPTM5-a7	NCIH3122_LUNG	16.8927	lung
LAPTM5-a7	SNU1196_BILIARY_TRACT	0.720415	biliary_tract
LAPTM5-a7	NCIH889_LUNG	0.30886	lung
LAPTM5-a7	SUPM2_HAEMATOPOIETIC_AND_LYMPHOID_TISSUE	100.68	haematopoietic_and_lymphoid_tissue
LAPTM5-a7	CALU6_LUNG	6.84718	lung
LAPTM5-a7	SNU1105_CENTRAL_NERVOUS_SYSTEM	11.9963	central_nervous_system
LAPTM5-a7	NCIH1792_LUNG	84.2929	lung
LAPTM5-a7	SW1783_CENTRAL_NERVOUS_SYSTEM	1.11151	central_nervous_system
LAPTM5-a7	NCIH82_LUNG	0.950953	lung
LAPTM5-a7	SNU16_STOMACH	0.487153	stomach
LAPTM5-a7	NCIH1092_LUNG	0.484671	lung
LAPTM5-a7	CAMA1_BREAST	1.29244	breast
LAPTM5-a7	OVCAR8_OVARY	0.502262	ovary
LAPTM5-a7	SNU1214_UPPER_AERODIGESTIVE_TRACT	0.646982	upper_aerodigestive_tract
LAPTM5-a7	UOK101_KIDNEY	0	kidney
LAPTM5-a7	NCIH1694_LUNG	1.16584	lung
LAPTM5-a7	UO31_KIDNEY	0.786171	kidney
LAPTM5-a7	HCC1428_BREAST	0.547714	breast
LAPTM5-a7	SW1990_PANCREAS	32.83	pancreas
LAPTM5-a7	CALU1_LUNG	0	lung
LAPTM5-a7	LN382_CENTRAL_NERVOUS_SYSTEM	5.83605	central_nervous_system
LAPTM5-a7	NCIH1703_LUNG	0.42248	lung
LAPTM5-a7	OV90_OVARY	0.311176	ovary
LAPTM5-a7	CALU3_LUNG	0.581475	lung
LAPTM5-a7	OUMS23_LARGE_INTESTINE	3.89335	large_intestine
LAPTM5-a7	NCIH1734_LUNG	6.33864	lung
LAPTM5-a7	SNU1272_KIDNEY	0.623708	kidney
LAPTM5-a7	HARA_LUNG	0	lung
LAPTM5-a7	CAL62_THYROID	0.575642	thyroid
LAPTM5-a7	NCIH211_LUNG	0.351965	lung
LAPTM5-a7	UMUC3_URINARY_TRACT	0.435322	urinary_tract
LAPTM5-a7	HCC1419_BREAST	0	breast
LAPTM5-a7	KYSE140_OESOPHAGUS	0.392196	oesophagus
LAPTM5-a7	KMS34_HAEMATOPOIETIC_AND_LYMPHOID_TISSUE	0.839871	haematopoietic_and_lymphoid_tissue
LAPTM5-a7	A204_SOFT_TISSUE	1.23552	soft_tissue
LAPTM5-a7	SHP77_LUNG	6.16391	lung
LAPTM5-a7	KNS81_CENTRAL_NERVOUS_SYSTEM	1.6968	central_nervous_system
LAPTM5-a7	MOLM13_HAEMATOPOIETIC_AND_LYMPHOID_TISSUE	294.916	haematopoietic_and_lymphoid_tissue
LAPTM5-a7	KYSE270_OESOPHAGUS	1.67437	oesophagus
LAPTM5-a7	HCC1395_BREAST	0.838979	breast
LAPTM5-a7	LC1F_LUNG	2.12657	lung
LAPTM5-a7	SIMA_AUTONOMIC_GANGLIA	0.5366	autonomic_ganglia
LAPTM5-a7	NCIH1838_LUNG	1.0574	lung
LAPTM5-a7	MM1S_HAEMATOPOIETIC_AND_LYMPHOID_TISSUE	1074.18	haematopoietic_and_lymphoid_tissue
LAPTM5-a7	HCC1359_LUNG	2.62291	lung
LAPTM5-a7	KNS62_LUNG	0	lung
LAPTM5-a7	SIHA_CERVIX	0.292559	cervix
LAPTM5-a7	JVM2_HAEMATOPOIETIC_AND_LYMPHOID_TISSUE	1184.35	haematopoietic_and_lymphoid_tissue
LAPTM5-a7	NCIH2342_LUNG	0	lung
LAPTM5-a7	HCC1195_LUNG	1.37739	lung
LAPTM5-a7	OSRC2_KIDNEY	1.26704	kidney
LAPTM5-a7	SKBR3_BREAST	0.196972	breast
LAPTM5-a7	JVM3_HAEMATOPOIETIC_AND_LYMPHOID_TISSUE	959.312	haematopoietic_and_lymphoid_tissue
LAPTM5-a7	NCIH1836_LUNG	0	lung
LAPTM5-a7	KPNSI9S_AUTONOMIC_GANGLIA	1.83558	autonomic_ganglia
LAPTM5-a7	NCIH1755_LUNG	2.73748	lung
LAPTM5-a7	NCIH1819_LUNG	0	lung
LAPTM5-a7	TCCPAN2_PANCREAS	4.29989	pancreas
LAPTM5-a7	JURKAT_HAEMATOPOIETIC_AND_LYMPHOID_TISSUE	86.731	haematopoietic_and_lymphoid_tissue
LAPTM5-a7	SNU1066_UPPER_AERODIGESTIVE_TRACT	0.505081	upper_aerodigestive_tract
LAPTM5-a7	SJSA1_BONE	0.548567	bone
LAPTM5-a7	NCIH2171_LUNG	2.36438	lung
LAPTM5-a7	KYO1_HAEMATOPOIETIC_AND_LYMPHOID_TISSUE	1226.99	haematopoietic_and_lymphoid_tissue
LAPTM5-a7	OVTOKO_OVARY	5.50534	ovary
LAPTM5-a7	SF295_CENTRAL_NERVOUS_SYSTEM	4.99057	central_nervous_system
LAPTM5-a7	TE10_OESOPHAGUS	1.74633	oesophagus
LAPTM5-a7	NCIH2170_LUNG	0.478162	lung
LAPTM5-a7	NCIH1373_LUNG	2.373	lung
LAPTM5-a7	OVISE_OVARY	1.52466	ovary
LAPTM5-a7	NCIH2172_LUNG	0.342955	lung
LAPTM5-a7	KYSE180_OESOPHAGUS	0.253148	oesophagus
LAPTM5-a7	A427_LUNG	0	lung
LAPTM5-a7	KS1_CENTRAL_NERVOUS_SYSTEM	2.06465	central_nervous_system
LAPTM5-a7	NCIH1650_LUNG	0.701734	lung
LAPTM5-a7	SF268_CENTRAL_NERVOUS_SYSTEM	0	central_nervous_system
LAPTM5-a7	TE11_OESOPHAGUS	0.613802	oesophagus
LAPTM5-a7	NCIH1915_LUNG	0.581847	lung
LAPTM5-a7	SKES1_BONE	0.451797	bone
LAPTM5-a7	KU1919_URINARY_TRACT	0	urinary_tract
LAPTM5-a7	KYSE410_OESOPHAGUS	60.4226	oesophagus
LAPTM5-a7	RL_HAEMATOPOIETIC_AND_LYMPHOID_TISSUE	661.432	haematopoietic_and_lymphoid_tissue
LAPTM5-a7	DM3_FIBROBLAST	1.13215	pleura
LAPTM5-a7	T84_LARGE_INTESTINE	0	large_intestine
LAPTM5-a7	COLO679_SKIN	0.056786	skin
LAPTM5-a7	NCIH1573_LUNG	0	lung
LAPTM5-a7	KYSE30_OESOPHAGUS	3.49123	oesophagus
LAPTM5-a7	KPL1_BREAST	0.659256	breast
LAPTM5-a7	F36P_HAEMATOPOIETIC_AND_LYMPHOID_TISSUE	956.869	haematopoietic_and_lymphoid_tissue
LAPTM5-a7	COLO678_LARGE_INTESTINE	0.369818	large_intestine
LAPTM5-a7	SKCO1_LARGE_INTESTINE	0	large_intestine
LAPTM5-a7	HS934T_FIBROBLAST	11.047	skin
LAPTM5-a7	NCIH2228_LUNG	2.3658	lung
LAPTM5-a7	SNU81_LARGE_INTESTINE	1.42542	large_intestine
LAPTM5-a7	EOL1_HAEMATOPOIETIC_AND_LYMPHOID_TISSUE	274.056	haematopoietic_and_lymphoid_tissue
LAPTM5-a7	JURLMK1_HAEMATOPOIETIC_AND_LYMPHOID_TISSUE	449.73	haematopoietic_and_lymphoid_tissue
LAPTM5-a7	COLO668_LUNG	11.813	lung
LAPTM5-a7	SKLMS1_SOFT_TISSUE	0	soft_tissue
LAPTM5-a7	NCIH1869_LUNG	1.21188	lung
LAPTM5-a7	PC14_LUNG	8.64226	lung
LAPTM5-a7	SF539_CENTRAL_NERVOUS_SYSTEM	4.91766	central_nervous_system
LAPTM5-a7	KPMRTRY_SOFT_TISSUE	0	soft_tissue
LAPTM5-a7	SNU601_STOMACH	0	stomach
LAPTM5-a7	NCIH1568_LUNG	0	lung
LAPTM5-a7	SNU1079_BILIARY_TRACT	0.661668	biliary_tract
LAPTM5-a7	LCLC103H_LUNG	0.863861	lung
LAPTM5-a7	NCIH2077_LUNG	0.332649	lung
LAPTM5-a7	HS936T_SKIN	0	skin
LAPTM5-a7	NCIH1651_LUNG	0.464852	lung
LAPTM5-a7	KPNRTBM1_AUTONOMIC_GANGLIA	0	autonomic_ganglia
LAPTM5-a7	NCIH1385_LUNG	1.0636	lung
LAPTM5-a7	SNU626_CENTRAL_NERVOUS_SYSTEM	0.596761	central_nervous_system
LAPTM5-a7	NCIH1618_LUNG	0	lung
LAPTM5-a7	ESS1_ENDOMETRIUM	0.795622	endometrium
LAPTM5-a7	BICR6_UPPER_AERODIGESTIVE_TRACT	2.34536	upper_aerodigestive_tract
LAPTM5-a7	KALS1_CENTRAL_NERVOUS_SYSTEM	2.36959	central_nervous_system
LAPTM5-a7	SET2_HAEMATOPOIETIC_AND_LYMPHOID_TISSUE	542.529	haematopoietic_and_lymphoid_tissue
LAPTM5-a7	OVSAHO_OVARY	0	ovary
LAPTM5-a7	HT115_LARGE_INTESTINE	0.145121	large_intestine
LAPTM5-a7	NCIH2085_LUNG	9.01104	lung
LAPTM5-a7	KU812_HAEMATOPOIETIC_AND_LYMPHOID_TISSUE	757.386	haematopoietic_and_lymphoid_tissue
LAPTM5-a7	SW579_THYROID	5.36975	thyroid
LAPTM5-a7	NCIH1666_LUNG	161.329	lung
LAPTM5-a7	ES2_OVARY	0	ovary
LAPTM5-a7	SEM_HAEMATOPOIETIC_AND_LYMPHOID_TISSUE	739.535	haematopoietic_and_lymphoid_tissue
LAPTM5-a7	NCIH1581_LUNG	0.487574	lung
LAPTM5-a7	L540_HAEMATOPOIETIC_AND_LYMPHOID_TISSUE	0	haematopoietic_and_lymphoid_tissue
LAPTM5-a7	KURAMOCHI_OVARY	0	ovary
LAPTM5-a7	SNU1077_ENDOMETRIUM	2.74874	endometrium
LAPTM5-a7	DMS79_LUNG	0.318962	lung
LAPTM5-a7	ZR751_BREAST	1.40554	breast
LAPTM5-a7	COLO829_SKIN	0.806654	skin
LAPTM5-a7	CACO2_LARGE_INTESTINE	0.505419	large_intestine
LAPTM5-a7	KARPAS299_HAEMATOPOIETIC_AND_LYMPHOID_TISSUE	278.373	haematopoietic_and_lymphoid_tissue
LAPTM5-a7	TUHR4TKB_KIDNEY	3.53422	kidney
LAPTM5-a7	BICR56_UPPER_AERODIGESTIVE_TRACT	1.0906	upper_aerodigestive_tract
LAPTM5-a7	WM88_SKIN	2.48932	skin
LAPTM5-a7	PC3_PROSTATE	0	prostate
LAPTM5-a7	COLO800_SKIN	49.6519	skin
LAPTM5-a7	SF172_CENTRAL_NERVOUS_SYSTEM	9.23074	central_nervous_system
LAPTM5-a7	NCIH522_LUNG	0.460567	lung
LAPTM5-a7	TYKNU_OVARY	5.89374	ovary
LAPTM5-a7	BT549_BREAST	0.468421	breast
LAPTM5-a7	LAMA84_HAEMATOPOIETIC_AND_LYMPHOID_TISSUE	1780.21	haematopoietic_and_lymphoid_tissue
LAPTM5-a7	786O_KIDNEY	0.638367	kidney
LAPTM5-a7	HCC364_LUNG	0	lung
LAPTM5-a7	NCIH650_LUNG	0.670852	lung
LAPTM5-a7	SNU719_STOMACH	0.410358	stomach
LAPTM5-a7	SNUC4_LARGE_INTESTINE	0.875264	large_intestine
LAPTM5-a7	NCIH520_LUNG	0.712874	lung
LAPTM5-a7	PANC1_PANCREAS	0.858909	pancreas
LAPTM5-a7	769P_KIDNEY	1.09359	kidney
LAPTM5-a7	K029AX_SKIN	0	skin
LAPTM5-a7	SF126_CENTRAL_NERVOUS_SYSTEM	0.172956	central_nervous_system
LAPTM5-a7	NCIH660_PROSTATE	0	prostate
LAPTM5-a7	KP4_PANCREAS	1.62642	pancreas
LAPTM5-a7	8505C_THYROID	0.381775	thyroid
LAPTM5-a7	TE159T_FIBROBLAST	9.08644	soft_tissue
LAPTM5-a7	OVKATE_OVARY	0	ovary
LAPTM5-a7	K562_HAEMATOPOIETIC_AND_LYMPHOID_TISSUE	39.1873	haematopoietic_and_lymphoid_tissue
LAPTM5-a7	NCIH1299_LUNG	1.6228	lung
LAPTM5-a7	RKN_SOFT_TISSUE	57.4682	soft_tissue
LAPTM5-a7	YAPC_PANCREAS	65.0712	pancreas
LAPTM5-a7	BXPC3_PANCREAS	365.006	pancreas
LAPTM5-a7	SNU1033_LARGE_INTESTINE	0	large_intestine
LAPTM5-a7	MUTZ5_HAEMATOPOIETIC_AND_LYMPHOID_TISSUE	1813.53	haematopoietic_and_lymphoid_tissue
LAPTM5-a7	NCIH524_LUNG	3.55606	lung
LAPTM5-a7	RH41_SOFT_TISSUE	68.578	soft_tissue
LAPTM5-a7	MDAMB134VI_BREAST	0.580898	breast
LAPTM5-a7	KM12_LARGE_INTESTINE	0.248425	large_intestine
LAPTM5-a7	8305C_THYROID	26.7195	thyroid
LAPTM5-a7	NCIH526_LUNG	2.22773	lung
LAPTM5-a7	MV411_HAEMATOPOIETIC_AND_LYMPHOID_TISSUE	290.674	haematopoietic_and_lymphoid_tissue
LAPTM5-a7	RKO_LARGE_INTESTINE	0	large_intestine
LAPTM5-a7	HT1197_URINARY_TRACT	1.70771	urinary_tract
LAPTM5-a7	NCIH596_LUNG	0.665731	lung
LAPTM5-a7	KG1_HAEMATOPOIETIC_AND_LYMPHOID_TISSUE	522.949	haematopoietic_and_lymphoid_tissue
LAPTM5-a7	C2BBE1_LARGE_INTESTINE	0	large_intestine
LAPTM5-a7	SALE_LUNG	1.52463	lung
LAPTM5-a7	WSUDLCL2_HAEMATOPOIETIC_AND_LYMPHOID_TISSUE	592.596	haematopoietic_and_lymphoid_tissue
LAPTM5-a7	NCIH358_LUNG	8.64447	lung
LAPTM5-a7	BL70_HAEMATOPOIETIC_AND_LYMPHOID_TISSUE	204.033	haematopoietic_and_lymphoid_tissue
LAPTM5-a7	A101D_SKIN	0.571926	skin
LAPTM5-a7	C32_SKIN	2.8454	skin
LAPTM5-a7	YD15_SALIVARY_GLAND	48.2042	salivary_gland
LAPTM5-a7	NCIH226_LUNG	0	lung
LAPTM5-a7	KIJK_HAEMATOPOIETIC_AND_LYMPHOID_TISSUE	25.6415	haematopoietic_and_lymphoid_tissue
LAPTM5-a7	RH18_SOFT_TISSUE	1.87815	soft_tissue
LAPTM5-a7	YD8_UPPER_AERODIGESTIVE_TRACT	1.52399	upper_aerodigestive_tract
LAPTM5-a7	HEC1B_ENDOMETRIUM	5.8584	endometrium
LAPTM5-a7	8MGBA_CENTRAL_NERVOUS_SYSTEM	97.7539	central_nervous_system
LAPTM5-a7	BL41_HAEMATOPOIETIC_AND_LYMPHOID_TISSUE	633.015	haematopoietic_and_lymphoid_tissue
LAPTM5-a7	SNGM_ENDOMETRIUM	80.631	endometrium
LAPTM5-a7	KHM1B_HAEMATOPOIETIC_AND_LYMPHOID_TISSUE	0.432643	haematopoietic_and_lymphoid_tissue
LAPTM5-a7	BICR18_UPPER_AERODIGESTIVE_TRACT	1.76999	upper_aerodigestive_tract
LAPTM5-a7	C8166_HAEMATOPOIETIC_AND_LYMPHOID_TISSUE	671.365	haematopoietic_and_lymphoid_tissue
LAPTM5-a7	YD38_UPPER_AERODIGESTIVE_TRACT	0	upper_aerodigestive_tract
LAPTM5-a7	HT1376_URINARY_TRACT	0	urinary_tract
LAPTM5-a7	NCIH647_LUNG	101.521	lung
LAPTM5-a7	JHOM2B_OVARY	0.860121	ovary
LAPTM5-a7	HS172T_FIBROBLAST	0	urinary_tract
LAPTM5-a7	SNU1041_UPPER_AERODIGESTIVE_TRACT	0.186459	upper_aerodigestive_tract
LAPTM5-a7	NCIH3255_LUNG	2.32858	lung
LAPTM5-a7	YH13_CENTRAL_NERVOUS_SYSTEM	3.70336	central_nervous_system
LAPTM5-a7	CHP212_AUTONOMIC_GANGLIA	1.70377	autonomic_ganglia
LAPTM5-a7	MCAS_OVARY	0	ovary
LAPTM5-a7	HOP62_LUNG	61.3298	lung
LAPTM5-a7	HEC251_ENDOMETRIUM	1.17753	endometrium
LAPTM5-a7	HT144_SKIN	1.51482	skin
LAPTM5-a7	MCF7_BREAST	0	breast
LAPTM5-a7	TOLEDO_HAEMATOPOIETIC_AND_LYMPHOID_TISSUE	1.51938	haematopoietic_and_lymphoid_tissue
LAPTM5-a7	VMRCRCZ_KIDNEY	1.35976	kidney
LAPTM5-a7	A172_CENTRAL_NERVOUS_SYSTEM	1.22282	central_nervous_system
LAPTM5-a7	JHOS4_OVARY	0	ovary
LAPTM5-a7	MALME3M_SKIN	59.6599	skin
LAPTM5-a7	SKMEL1_SKIN	1.13839	skin
LAPTM5-a7	NCIH322_LUNG	2.57523	lung
LAPTM5-a7	697_HAEMATOPOIETIC_AND_LYMPHOID_TISSUE	319.205	haematopoietic_and_lymphoid_tissue
LAPTM5-a7	A1207_CENTRAL_NERVOUS_SYSTEM	1.30326	central_nervous_system
LAPTM5-a7	WM1799_SKIN	7.44559	skin
LAPTM5-a7	BICR31_UPPER_AERODIGESTIVE_TRACT	1.97967	upper_aerodigestive_tract
LAPTM5-a7	SKMEL24_SKIN	9.42143	skin
LAPTM5-a7	MC116_HAEMATOPOIETIC_AND_LYMPHOID_TISSUE	35.1262	haematopoietic_and_lymphoid_tissue
LAPTM5-a7	SUPB15_HAEMATOPOIETIC_AND_LYMPHOID_TISSUE	834.214	haematopoietic_and_lymphoid_tissue
LAPTM5-a7	SNU478_BILIARY_TRACT	0.62225	biliary_tract
LAPTM5-a7	M07E_HAEMATOPOIETIC_AND_LYMPHOID_TISSUE	1349.35	haematopoietic_and_lymphoid_tissue
LAPTM5-a7	SKLU1_LUNG	3.25303	lung
LAPTM5-a7	SW1353_BONE	1.64615	bone
LAPTM5-a7	TOV112D_OVARY	0	ovary
LAPTM5-a7	BICR22_UPPER_AERODIGESTIVE_TRACT	1.05476	upper_aerodigestive_tract
LAPTM5-a7	LCLC97TM1_LUNG	0.74698	lung
LAPTM5-a7	SNU201_CENTRAL_NERVOUS_SYSTEM	14.0434	central_nervous_system
LAPTM5-a7	HOP92_LUNG	33.4394	lung
LAPTM5-a7	SNU1040_LARGE_INTESTINE	0	large_intestine
LAPTM5-a7	HEC265_ENDOMETRIUM	2.90942	endometrium
LAPTM5-a7	TUHR14TKB_KIDNEY	1.96154	kidney
LAPTM5-a7	SNU213_PANCREAS	2.16194	pancreas
LAPTM5-a7	HMEL_BREAST	7.29188	breast
LAPTM5-a7	SNU489_CENTRAL_NERVOUS_SYSTEM	1.43526	central_nervous_system
LAPTM5-a7	MDAPCA2B_PROSTATE	0.61336	prostate
LAPTM5-a7	VMRCRCW_KIDNEY	1.83594	kidney
LAPTM5-a7	SNU503_LARGE_INTESTINE	0.238351	large_intestine
LAPTM5-a7	MDAMB361_BREAST	1.4199	breast
LAPTM5-a7	WM115_SKIN	0.956143	skin
LAPTM5-a7	SNU1_STOMACH	0	stomach
LAPTM5-a7	TM87_SOFT_TISSUE	0.376405	soft_tissue
LAPTM5-a7	HNT34_HAEMATOPOIETIC_AND_LYMPHOID_TISSUE	582.906	haematopoietic_and_lymphoid_tissue
LAPTM5-a7	TUHR10TKB_KIDNEY	5.47947	kidney
LAPTM5-a7	MDAMB415_BREAST	0.590898	breast
LAPTM5-a7	BT12_SOFT_TISSUE	0.216272	soft_tissue
LAPTM5-a7	ECC12_STOMACH	5.00318	stomach
LAPTM5-a7	TO175T_FIBROBLAST	1.52127	haematopoietic_and_lymphoid_tissue
LAPTM5-a7	NCIH1930_LUNG	0.556024	lung
LAPTM5-a7	NCIH1395_LUNG	0.63551	lung
LAPTM5-a7	SKMEL31_SKIN	10.7768	skin
LAPTM5-a7	HMC18_BREAST	0.427984	breast
LAPTM5-a7	SNU466_CENTRAL_NERVOUS_SYSTEM	8.29846	central_nervous_system
LAPTM5-a7	PANC0403_PANCREAS	1.32913	pancreas
LAPTM5-a7	RH30_SOFT_TISSUE	153.589	soft_tissue
LAPTM5-a7	U118MG_CENTRAL_NERVOUS_SYSTEM	0.864584	central_nervous_system
LAPTM5-a7	MDAMB435S_SKIN	0.885444	skin
LAPTM5-a7	HPAFII_PANCREAS	0.487364	pancreas
LAPTM5-a7	NCIH508_LARGE_INTESTINE	0.415926	large_intestine
LAPTM5-a7	MDAMB175VII_BREAST	0	breast
LAPTM5-a7	BICR16_UPPER_AERODIGESTIVE_TRACT	1.47694	upper_aerodigestive_tract
LAPTM5-a7	TIG3TD_FIBROBLAST	0.698521	lung
LAPTM5-a7	ME1_HAEMATOPOIETIC_AND_LYMPHOID_TISSUE	516.179	haematopoietic_and_lymphoid_tissue
LAPTM5-a7	U87MG_CENTRAL_NERVOUS_SYSTEM	0.840844	central_nervous_system
LAPTM5-a7	NCIH446_LUNG	0.552775	lung
LAPTM5-a7	SNU175_LARGE_INTESTINE	0	large_intestine
LAPTM5-a7	TM31_CENTRAL_NERVOUS_SYSTEM	0.953962	central_nervous_system
LAPTM5-a7	S117_THYROID	0.30005	soft_tissue
LAPTM5-a7	HEC59_ENDOMETRIUM	0	endometrium
LAPTM5-a7	647V_URINARY_TRACT	0.330832	urinary_tract
LAPTM5-a7	TTC709_SOFT_TISSUE	0.276089	soft_tissue
LAPTM5-a7	TE9_OESOPHAGUS	0.783212	oesophagus
LAPTM5-a7	HPBALL_HAEMATOPOIETIC_AND_LYMPHOID_TISSUE	0.394296	haematopoietic_and_lymphoid_tissue
LAPTM5-a7	253J_URINARY_TRACT	0.565004	urinary_tract
LAPTM5-a7	MDAMB231_BREAST	51.9169	breast
LAPTM5-a7	HEC50B_ENDOMETRIUM	11.1234	endometrium
LAPTM5-a7	TTC642_SOFT_TISSUE	0.819356	soft_tissue
LAPTM5-a7	BFTC905_URINARY_TRACT	8.3075	urinary_tract
LAPTM5-a7	HOS_BONE	0	bone
LAPTM5-a7	TT_THYROID	0.232859	thyroid
LAPTM5-a7	HL60_HAEMATOPOIETIC_AND_LYMPHOID_TISSUE	304.194	haematopoietic_and_lymphoid_tissue
LAPTM5-a7	HEC6_ENDOMETRIUM	0.145113	endometrium
LAPTM5-a7	U178_CENTRAL_NERVOUS_SYSTEM	77.3202	central_nervous_system
LAPTM5-a7	SKMES1_LUNG	0.812888	lung
LAPTM5-a7	NCIH1623_LUNG	0.430129	lung
LAPTM5-a7	MOLM6_HAEMATOPOIETIC_AND_LYMPHOID_TISSUE	541.654	haematopoietic_and_lymphoid_tissue
LAPTM5-a7	A673_BONE	0	bone
LAPTM5-a7	KPNYN_AUTONOMIC_GANGLIA	0.672356	autonomic_ganglia
LAPTM5-a7	SW403_LARGE_INTESTINE	2.58015	large_intestine
LAPTM5-a7	TT_OESOPHAGUS	0.310014	oesophagus
LAPTM5-a7	HEKTE_KIDNEY	0.537297	kidney
LAPTM5-a7	U251MG_CENTRAL_NERVOUS_SYSTEM	1.70556	central_nervous_system
LAPTM5-a7	NCIH1435_LUNG	0.82989	lung
LAPTM5-a7	253JBV_URINARY_TRACT	0.5366	urinary_tract
LAPTM5-a7	TT2609C02_THYROID	7.99627	thyroid
LAPTM5-a7	BFTC909_KIDNEY	10.0411	kidney
LAPTM5-a7	HPAC_PANCREAS	0.723363	pancreas
LAPTM5-a7	RERFLCKJ_LUNG	0	lung
LAPTM5-a7	SW480_LARGE_INTESTINE	9.13468	large_intestine
LAPTM5-a7	2313287_STOMACH	0	stomach
LAPTM5-a7	BT20_BREAST	0.505583	breast
LAPTM5-a7	MOLT16_HAEMATOPOIETIC_AND_LYMPHOID_TISSUE	417.94	haematopoietic_and_lymphoid_tissue
LAPTM5-a7	22RV1_PROSTATE	0	prostate
LAPTM5-a7	BEN_LUNG	0.529592	lung
LAPTM5-a7	TOV21G_OVARY	6.90329	ovary
LAPTM5-a7	SH4_SKIN	0.539863	skin
LAPTM5-a7	639V_URINARY_TRACT	0.309701	urinary_tract
LAPTM5-a7	EW8_BONE	0.185988	bone
LAPTM5-a7	HEL9217_HAEMATOPOIETIC_AND_LYMPHOID_TISSUE	860.412	haematopoietic_and_lymphoid_tissue
LAPTM5-a7	PATU8902_PANCREAS	2.64222	pancreas
LAPTM5-a7	SNU46_UPPER_AERODIGESTIVE_TRACT	0	upper_aerodigestive_tract
LAPTM5-a7	HELA_CERVIX	0.252213	cervix
LAPTM5-a7	BCPAP_THYROID	182.211	thyroid
LAPTM5-a7	T47D_BREAST	0	breast
LAPTM5-a7	MOLT13_HAEMATOPOIETIC_AND_LYMPHOID_TISSUE	335.348	haematopoietic_and_lymphoid_tissue
LAPTM5-a7	SNU119_OVARY	0.547553	ovary
LAPTM5-a7	THP1_HAEMATOPOIETIC_AND_LYMPHOID_TISSUE	377.654	haematopoietic_and_lymphoid_tissue
LAPTM5-a7	HEL_HAEMATOPOIETIC_AND_LYMPHOID_TISSUE	1422.16	haematopoietic_and_lymphoid_tissue
LAPTM5-a7	59M_OVARY	27.1931	ovary
LAPTM5-a7	BC3C_URINARY_TRACT	9.57173	urinary_tract
LAPTM5-a7	SNU520_STOMACH	0	stomach
LAPTM5-a7	HMCB_SKIN	4.27697	skin
LAPTM5-a7	HS695T_SKIN	2.47889	skin
LAPTM5-a7	TEN_ENDOMETRIUM	1.87516	endometrium
LAPTM5-a7	SNU5_STOMACH	0	stomach
LAPTM5-a7	DOHH2_HAEMATOPOIETIC_AND_LYMPHOID_TISSUE	884.186	haematopoietic_and_lymphoid_tissue
LAPTM5-a7	MPP89_PLEURA	0.865425	pleura
LAPTM5-a7	SH10TC_STOMACH	11.0009	stomach
LAPTM5-a7	MOLM16_HAEMATOPOIETIC_AND_LYMPHOID_TISSUE	356.917	haematopoietic_and_lymphoid_tissue
LAPTM5-a7	NCIH1437_LUNG	0	lung
LAPTM5-a7	HGC27_STOMACH	0	stomach
LAPTM5-a7	HS698T_FIBROBLAST	0	large_intestine
LAPTM5-a7	NCIH2122_LUNG	0.678506	lung
LAPTM5-a7	5637_URINARY_TRACT	10.9553	urinary_tract
LAPTM5-a7	TF1_HAEMATOPOIETIC_AND_LYMPHOID_TISSUE	558.03	haematopoietic_and_lymphoid_tissue
LAPTM5-a7	DND41_HAEMATOPOIETIC_AND_LYMPHOID_TISSUE	75.8486	haematopoietic_and_lymphoid_tissue
LAPTM5-a7	42MGBA_CENTRAL_NERVOUS_SYSTEM	7.29478	central_nervous_system
LAPTM5-a7	ECC10_STOMACH	0.637026	stomach
LAPTM5-a7	SUDHL8_HAEMATOPOIETIC_AND_LYMPHOID_TISSUE	930.912	haematopoietic_and_lymphoid_tissue
LAPTM5-a7	HUNS1_HAEMATOPOIETIC_AND_LYMPHOID_TISSUE	436.911	haematopoietic_and_lymphoid_tissue
LAPTM5-a7	SCC9_UPPER_AERODIGESTIVE_TRACT	1.61719	upper_aerodigestive_tract
LAPTM5-a7	HEYA8_OVARY	8.56541	ovary
LAPTM5-a7	NCIH2126_LUNG	0.773809	lung
LAPTM5-a7	HCC1954_BREAST	0.623554	breast
LAPTM5-a7	MOLP8_HAEMATOPOIETIC_AND_LYMPHOID_TISSUE	0.849037	haematopoietic_and_lymphoid_tissue
LAPTM5-a7	HS706T_BONE	2.08602	bone
LAPTM5-a7	EBC1_LUNG	68.0751	lung
LAPTM5-a7	HCC202_BREAST	0	breast
LAPTM5-a7	SCLC21H_LUNG	0.634204	lung
LAPTM5-a7	HUH28_BILIARY_TRACT	5.23214	biliary_tract
LAPTM5-a7	HCC1438_LUNG	0.277243	lung
LAPTM5-a7	HUG1N_STOMACH	0.150438	stomach
LAPTM5-a7	HCC1187_BREAST	0.834557	breast
LAPTM5-a7	SCC25_UPPER_AERODIGESTIVE_TRACT	15.5802	upper_aerodigestive_tract
LAPTM5-a7	TTC549_SOFT_TISSUE	2.00424	soft_tissue
LAPTM5-a7	HCC15_LUNG	1.02647	lung
LAPTM5-a7	HUCCT1_BILIARY_TRACT	0	biliary_tract
LAPTM5-a7	HCC1171_LUNG	6.42775	lung
LAPTM5-a7	TTC1240_SOFT_TISSUE	0	soft_tissue
LAPTM5-a7	CL11_LARGE_INTESTINE	0.654027	large_intestine
LAPTM5-a7	EB1_HAEMATOPOIETIC_AND_LYMPHOID_TISSUE	1151.59	haematopoietic_and_lymphoid_tissue
LAPTM5-a7	RERFLCAI_LUNG	0.242013	lung
LAPTM5-a7	HCC1806_BREAST	1.99528	breast
LAPTM5-a7	GCIY_STOMACH	0.878535	stomach
LAPTM5-a7	HS729_SOFT_TISSUE	4.45657	soft_tissue
LAPTM5-a7	HT_HAEMATOPOIETIC_AND_LYMPHOID_TISSUE	254.082	haematopoietic_and_lymphoid_tissue
LAPTM5-a7	COV318_OVARY	0.866201	ovary
LAPTM5-a7	HS618T_FIBROBLAST	0	lung
LAPTM5-a7	MOLP2_HAEMATOPOIETIC_AND_LYMPHOID_TISSUE	345.061	haematopoietic_and_lymphoid_tissue
LAPTM5-a7	HCC1143_BREAST	0.629475	breast
LAPTM5-a7	U2OS_BONE	1.05469	bone
LAPTM5-a7	DV90_LUNG	0.756887	lung
LAPTM5-a7	CL34_LARGE_INTESTINE	1.89629	large_intestine
LAPTM5-a7	RDES_BONE	0.331244	bone
LAPTM5-a7	HUPT4_PANCREAS	0.370212	pancreas
LAPTM5-a7	D283MED_CENTRAL_NERVOUS_SYSTEM	2.51409	central_nervous_system
LAPTM5-a7	TCCSUP_URINARY_TRACT	0.969362	urinary_tract
LAPTM5-a7	ML1_THYROID	4.89133	thyroid
LAPTM5-a7	U343_CENTRAL_NERVOUS_SYSTEM	1.50358	central_nervous_system
LAPTM5-a7	HCC1833_LUNG	1.81458	lung
LAPTM5-a7	A2058_SKIN	7.68545	skin
LAPTM5-a7	COLO201_LARGE_INTESTINE	9.42421	large_intestine
LAPTM5-a7	SCC4_UPPER_AERODIGESTIVE_TRACT	2.63761	upper_aerodigestive_tract
LAPTM5-a7	RCM1_LARGE_INTESTINE	0.853594	large_intestine
LAPTM5-a7	CW2_LARGE_INTESTINE	0.746216	large_intestine
LAPTM5-a7	TALL1_HAEMATOPOIETIC_AND_LYMPHOID_TISSUE	144.461	haematopoietic_and_lymphoid_tissue
LAPTM5-a7	HCC1937_BREAST	1.29746	breast
LAPTM5-a7	MKN7_STOMACH	1.98705	stomach
LAPTM5-a7	HUPT3_PANCREAS	0	pancreas
LAPTM5-a7	DANG_PANCREAS	345.574	pancreas
LAPTM5-a7	HS675T_FIBROBLAST	0	large_intestine
LAPTM5-a7	TE14_OESOPHAGUS	1.45124	oesophagus
LAPTM5-a7	HCC1500_BREAST	1.73729	breast
LAPTM5-a7	PECAPJ15_UPPER_AERODIGESTIVE_TRACT	2.09199	upper_aerodigestive_tract
LAPTM5-a7	HS688AT_FIBROBLAST	2.52363	skin
LAPTM5-a7	HH_HAEMATOPOIETIC_AND_LYMPHOID_TISSUE	56.4506	haematopoietic_and_lymphoid_tissue
LAPTM5-a7	LN235_CENTRAL_NERVOUS_SYSTEM	3.91945	central_nervous_system
LAPTM5-a7	SCABER_URINARY_TRACT	8.26134	urinary_tract
LAPTM5-a7	SKNDZ_AUTONOMIC_GANGLIA	0	autonomic_ganglia
LAPTM5-a7	DAUDI_HAEMATOPOIETIC_AND_LYMPHOID_TISSUE	677.143	haematopoietic_and_lymphoid_tissue
LAPTM5-a7	REC1_HAEMATOPOIETIC_AND_LYMPHOID_TISSUE	109.586	haematopoietic_and_lymphoid_tissue
LAPTM5-a7	HLFA_FIBROBLAST	0.375309	lung
LAPTM5-a7	SW780_URINARY_TRACT	6.61144	urinary_tract
LAPTM5-a7	COLO792_SKIN	1.58059	skin
LAPTM5-a7	NCIH716_LARGE_INTESTINE	0.993937	large_intestine
LAPTM5-a7	LN215_CENTRAL_NERVOUS_SYSTEM	2.37856	central_nervous_system
LAPTM5-a7	MOLT3_HAEMATOPOIETIC_AND_LYMPHOID_TISSUE	144.552	haematopoietic_and_lymphoid_tissue
LAPTM5-a7	COLO741_SKIN	0.561173	skin
LAPTM5-a7	SCC15_UPPER_AERODIGESTIVE_TRACT	12.1358	upper_aerodigestive_tract
LAPTM5-a7	RCC10RGB_KIDNEY	1.58437	kidney
LAPTM5-a7	RD_SOFT_TISSUE	2.97178	soft_tissue
LAPTM5-a7	CI1_HAEMATOPOIETIC_AND_LYMPHOID_TISSUE	601.42	haematopoietic_and_lymphoid_tissue
LAPTM5-a7	PLB985_HAEMATOPOIETIC_AND_LYMPHOID_TISSUE	532.1	haematopoietic_and_lymphoid_tissue
LAPTM5-a7	MONOMAC1_HAEMATOPOIETIC_AND_LYMPHOID_TISSUE	783.391	haematopoietic_and_lymphoid_tissue
LAPTM5-a7	CJM_SKIN	142.447	skin
LAPTM5-a7	MONOMAC6_HAEMATOPOIETIC_AND_LYMPHOID_TISSUE	667.542	haematopoietic_and_lymphoid_tissue
LAPTM5-a7	RERFGC1B_STOMACH	0.852057	stomach
LAPTM5-a7	LMSU_STOMACH	7.29142	stomach
LAPTM5-a7	HCC1569_BREAST	0.40757	breast
LAPTM5-a7	CL14_LARGE_INTESTINE	2.06656	large_intestine
LAPTM5-a7	HS737T_FIBROBLAST	1.49738	bone
LAPTM5-a7	MON_SOFT_TISSUE	0.391884	soft_tissue
LAPTM5-a7	IGR39_SKIN	5.39294	skin
LAPTM5-a7	REH_HAEMATOPOIETIC_AND_LYMPHOID_TISSUE	1352.88	haematopoietic_and_lymphoid_tissue
LAPTM5-a7	MORCPR_LUNG	0.241162	lung
LAPTM5-a7	CL40_LARGE_INTESTINE	1.02901	large_intestine
LAPTM5-a7	TGBC11TKB_STOMACH	2.53949	stomach
LAPTM5-a7	HCC1588_LUNG	0.658059	lung
LAPTM5-a7	HS739T_FIBROBLAST	0.920629	breast
LAPTM5-a7	RERFLCAD2_LUNG	2.10411	lung
LAPTM5-a7	MSTO211H_PLEURA	0.315169	pleura
LAPTM5-a7	CMK_HAEMATOPOIETIC_AND_LYMPHOID_TISSUE	793.14	haematopoietic_and_lymphoid_tissue
LAPTM5-a7	SBC5_LUNG	0.431062	lung
LAPTM5-a7	MUTZ3_HAEMATOPOIETIC_AND_LYMPHOID_TISSUE	1214.69	haematopoietic_and_lymphoid_tissue
LAPTM5-a7	SIGM5_HAEMATOPOIETIC_AND_LYMPHOID_TISSUE	224.526	haematopoietic_and_lymphoid_tissue
LAPTM5-a7	HCC1599_BREAST	0.431399	breast
LAPTM5-a7	CMLT1_HAEMATOPOIETIC_AND_LYMPHOID_TISSUE	217.778	haematopoietic_and_lymphoid_tissue
LAPTM5-a7	RERFLCAD1_LUNG	3.025	lung
LAPTM5-a7	SQ1_LUNG	0.864319	lung
LAPTM5-a7	OVMANA_OVARY	15.1161	ovary
LAPTM5-a7	NCIH1155_LUNG	0.493059	lung
LAPTM5-a7	KNS60_CENTRAL_NERVOUS_SYSTEM	1.89374	central_nervous_system
LAPTM5-a7	IGR37_SKIN	0	skin
LAPTM5-a7	KNS42_CENTRAL_NERVOUS_SYSTEM	0	central_nervous_system
LAPTM5-a7	FU97_STOMACH	1.27207	stomach
LAPTM5-a7	COLO320_LARGE_INTESTINE	0.853142	large_intestine
LAPTM5-a7	IALM_LUNG	11.0951	lung
LAPTM5-a7	PL21_HAEMATOPOIETIC_AND_LYMPHOID_TISSUE	565.18	haematopoietic_and_lymphoid_tissue
LAPTM5-a7	G292CLONEA141B1_BONE	0.863768	bone
LAPTM5-a7	KARPAS422_HAEMATOPOIETIC_AND_LYMPHOID_TISSUE	423.814	haematopoietic_and_lymphoid_tissue
LAPTM5-a7	P31FUJ_HAEMATOPOIETIC_AND_LYMPHOID_TISSUE	528.615	haematopoietic_and_lymphoid_tissue
LAPTM5-a7	NCIH2081_LUNG	0.327259	lung
LAPTM5-a7	HUT78_HAEMATOPOIETIC_AND_LYMPHOID_TISSUE	149.718	haematopoietic_and_lymphoid_tissue
LAPTM5-a7	G401_SOFT_TISSUE	0.591365	soft_tissue
LAPTM5-a7	LOVO_LARGE_INTESTINE	0.341692	large_intestine
LAPTM5-a7	NCIH1963_LUNG	0.868048	lung
LAPTM5-a7	G402_SOFT_TISSUE	0.944143	soft_tissue
LAPTM5-a7	KARPAS620_HAEMATOPOIETIC_AND_LYMPHOID_TISSUE	195.937	haematopoietic_and_lymphoid_tissue
LAPTM5-a7	T3M10_LUNG	3.12398	lung
LAPTM5-a7	NCIH854_LUNG	0.687958	lung
LAPTM5-a7	NCIH1944_LUNG	1.58341	lung
LAPTM5-a7	LOXIMVI_SKIN	0.433414	skin
LAPTM5-a7	GA10_HAEMATOPOIETIC_AND_LYMPHOID_TISSUE	624.887	haematopoietic_and_lymphoid_tissue
LAPTM5-a7	SKRC20_KIDNEY	0.153729	kidney
LAPTM5-a7	NCIH1563_LUNG	0.757504	lung
LAPTM5-a7	P12ICHIKAWA_HAEMATOPOIETIC_AND_LYMPHOID_TISSUE	196.068	haematopoietic_and_lymphoid_tissue
LAPTM5-a7	NCIH1781_LUNG	0.707332	lung
LAPTM5-a7	KOPN8_HAEMATOPOIETIC_AND_LYMPHOID_TISSUE	729.056	haematopoietic_and_lymphoid_tissue
LAPTM5-a7	GAMG_CENTRAL_NERVOUS_SYSTEM	10.8694	central_nervous_system
LAPTM5-a7	SLR23_KIDNEY	1.20385	kidney
LAPTM5-a7	NCIH209_LUNG	0.90318	lung
LAPTM5-a7	NCIH146_LUNG	0	lung
LAPTM5-a7	KO52_HAEMATOPOIETIC_AND_LYMPHOID_TISSUE	608.224	haematopoietic_and_lymphoid_tissue
LAPTM5-a7	SLR24_KIDNEY	0	kidney
LAPTM5-a7	PANC0203_PANCREAS	1.9666	pancreas
LAPTM5-a7	RL952_ENDOMETRIUM	0	endometrium
LAPTM5-a7	NCIH810_LUNG	0.708394	lung
LAPTM5-a7	HCC2935_LUNG	1.47846	lung
LAPTM5-a7	SLR25_KIDNEY	0	kidney
LAPTM5-a7	NCIH2110_LUNG	0.424098	lung
LAPTM5-a7	P3HR1_HAEMATOPOIETIC_AND_LYMPHOID_TISSUE	271.641	haematopoietic_and_lymphoid_tissue
LAPTM5-a7	DMS153_LUNG	6.26296	lung
LAPTM5-a7	FTC238_THYROID	1.69647	thyroid
LAPTM5-a7	NCIH69_LUNG	1.23294	lung
LAPTM5-a7	FTC133_THYROID	0.841294	thyroid
LAPTM5-a7	HS229T_FIBROBLAST	0.798375	lung
LAPTM5-a7	DETROIT562_UPPER_AERODIGESTIVE_TRACT	3.68698	upper_aerodigestive_tract
LAPTM5-a7	OV7_OVARY	1.80271	ovary
LAPTM5-a7	OV56_OVARY	14.7111	ovary
LAPTM5-a7	T3M4_PANCREAS	38.5276	pancreas
LAPTM5-a7	EWS502_BONE	0	bone
LAPTM5-a7	OPM2_HAEMATOPOIETIC_AND_LYMPHOID_TISSUE	0	haematopoietic_and_lymphoid_tissue
LAPTM5-a7	A704_KIDNEY	0.345398	kidney
LAPTM5-a7	HS863T_FIBROBLAST	6.75017	bone
LAPTM5-a7	A498_KIDNEY	0	kidney
LAPTM5-a7	A375_SKIN	2.26803	skin
LAPTM5-a7	FADU_UPPER_AERODIGESTIVE_TRACT	0	upper_aerodigestive_tract
LAPTM5-a7	EPLC272H_LUNG	1.08364	lung
LAPTM5-a7	WM983B_SKIN	3.44303	skin
LAPTM5-a7	YD10B_UPPER_AERODIGESTIVE_TRACT	3.33528	upper_aerodigestive_tract
LAPTM5-a7	WM2664_SKIN	3.65314	skin
LAPTM5-a7	WM793_SKIN	1.57229	skin
CORO1A-u2	SNU245_BILIARY_TRACT	0.454018	biliary_tract
CORO1A-u2	MDAMB453_BREAST	0	breast
CORO1A-u2	SKHEP1_LIVER	0.158913	liver
CORO1A-u2	BV173_HAEMATOPOIETIC_AND_LYMPHOID_TISSUE	74.3436	haematopoietic_and_lymphoid_tissue
CORO1A-u2	SNU878_LIVER	0.490748	liver
CORO1A-u2	NCIH1793_LUNG	0	lung
CORO1A-u2	SNU387_LIVER	0.709535	liver
CORO1A-u2	JHH6_LIVER	0	liver
CORO1A-u2	CAKI2_KIDNEY	0	kidney
CORO1A-u2	CAL148_BREAST	8.38892	breast
CORO1A-u2	JHH4_LIVER	1.09228	liver
CORO1A-u2	NCIH2227_LUNG	8.84341	lung
CORO1A-u2	NCIH1341_LUNG	2.3604	lung
CORO1A-u2	CHAGOK1_LUNG	0	lung
CORO1A-u2	NCIH684_LIVER	0.103403	liver
CORO1A-u2	SNU182_LIVER	13.0792	liver
CORO1A-u2	SNU475_LIVER	0	liver
CORO1A-u2	HLF_LIVER	0	liver
CORO1A-u2	CAS1_CENTRAL_NERVOUS_SYSTEM	0	central_nervous_system
CORO1A-u2	ACHN_KIDNEY	0	kidney
CORO1A-u2	NCIH1184_LUNG	0.078328	lung
CORO1A-u2	CORL105_LUNG	0.481924	lung
CORO1A-u2	JHH1_LIVER	2.37899	liver
CORO1A-u2	KMS28BM_HAEMATOPOIETIC_AND_LYMPHOID_TISSUE	5.78399	haematopoietic_and_lymphoid_tissue
CORO1A-u2	CH157MN_CENTRAL_NERVOUS_SYSTEM	1.82136	central_nervous_system
CORO1A-u2	HEPG2_LIVER	4.00051	liver
CORO1A-u2	SNU738_CENTRAL_NERVOUS_SYSTEM	0	central_nervous_system
CORO1A-u2	HUH7_LIVER	0.619698	liver
CORO1A-u2	NIHOVCAR3_OVARY	0.435562	ovary
CORO1A-u2	VCAP_PROSTATE	0	prostate
CORO1A-u2	SKNFI_AUTONOMIC_GANGLIA	0.038372	autonomic_ganglia
CORO1A-u2	MDAMB436_BREAST	1.00207	breast
CORO1A-u2	CAL12T_LUNG	0	lung
CORO1A-u2	PLCPRF5_LIVER	0	liver
CORO1A-u2	RI1_HAEMATOPOIETIC_AND_LYMPHOID_TISSUE	342.414	haematopoietic_and_lymphoid_tissue
CORO1A-u2	YKG1_CENTRAL_NERVOUS_SYSTEM	0.604365	central_nervous_system
CORO1A-u2	HSC3_UPPER_AERODIGESTIVE_TRACT	2.11833	upper_aerodigestive_tract
CORO1A-u2	ACCMESO1_PLEURA	0.307567	pleura
CORO1A-u2	RPMI8402_HAEMATOPOIETIC_AND_LYMPHOID_TISSUE	61.8536	haematopoietic_and_lymphoid_tissue
CORO1A-u2	SAOS2_BONE	0.495118	bone
CORO1A-u2	BT483_BREAST	9.87252	breast
CORO1A-u2	NCIH2196_LUNG	11.1513	lung
CORO1A-u2	NCIH1876_LUNG	12.218	lung
CORO1A-u2	MEC1_HAEMATOPOIETIC_AND_LYMPHOID_TISSUE	436.035	haematopoietic_and_lymphoid_tissue
CORO1A-u2	HCC366_LUNG	9.64263	lung
CORO1A-u2	G361_SKIN	0.253613	skin
CORO1A-u2	LI7_LIVER	0.211776	liver
CORO1A-u2	HUH1_LIVER	0	liver
CORO1A-u2	SNU423_LIVER	0.370872	liver
CORO1A-u2	SNU886_LIVER	0	liver
CORO1A-u2	HT1080_SOFT_TISSUE	3.3107	soft_tissue
CORO1A-u2	JHH2_LIVER	0.024866	liver
CORO1A-u2	HSC2_UPPER_AERODIGESTIVE_TRACT	0	upper_aerodigestive_tract
CORO1A-u2	NCIH661_LUNG	0	lung
CORO1A-u2	NCIH2106_LUNG	0.082527	lung
CORO1A-u2	JHH7_LIVER	0.225938	liver
CORO1A-u2	KMM1_HAEMATOPOIETIC_AND_LYMPHOID_TISSUE	2.38185	haematopoietic_and_lymphoid_tissue
CORO1A-u2	SNU449_LIVER	2.29695	liver
CORO1A-u2	NMCG1_CENTRAL_NERVOUS_SYSTEM	0.136787	central_nervous_system
CORO1A-u2	BT474_BREAST	0	breast
CORO1A-u2	ZR7530_BREAST	0	breast
CORO1A-u2	HUH6_LIVER	0.022743	liver
CORO1A-u2	NCIH2286_LUNG	1.30608	lung
CORO1A-u2	JHH5_LIVER	0	liver
CORO1A-u2	NHAHTDD_CENTRAL_NERVOUS_SYSTEM	0.159954	central_nervous_system
CORO1A-u2	SNU1197_LARGE_INTESTINE	2.95839	large_intestine
CORO1A-u2	NCIH2291_LUNG	0	lung
CORO1A-u2	SNU761_LIVER	0.673451	liver
CORO1A-u2	HEP3B217_LIVER	0.429908	liver
CORO1A-u2	KMRC1_KIDNEY	0.116013	kidney
CORO1A-u2	HSC4_UPPER_AERODIGESTIVE_TRACT	0	upper_aerodigestive_tract
CORO1A-u2	CA46_HAEMATOPOIETIC_AND_LYMPHOID_TISSUE	94.0492	haematopoietic_and_lymphoid_tissue
CORO1A-u2	UACC893_BREAST	29.6689	breast
CORO1A-u2	MDAMB468_BREAST	3.82487	breast
CORO1A-u2	VMCUB1_URINARY_TRACT	0.951937	urinary_tract
CORO1A-u2	SNU398_LIVER	0.176715	liver
CORO1A-u2	MDST8_LARGE_INTESTINE	0.701102	large_intestine
CORO1A-u2	TE15_OESOPHAGUS	9.53776	oesophagus
CORO1A-u2	OCIMY5_HAEMATOPOIETIC_AND_LYMPHOID_TISSUE	131.354	haematopoietic_and_lymphoid_tissue
CORO1A-u2	OCIMY7_HAEMATOPOIETIC_AND_LYMPHOID_TISSUE	93.9127	haematopoietic_and_lymphoid_tissue
CORO1A-u2	OCUM1_STOMACH	11.9829	stomach
CORO1A-u2	OE19_OESOPHAGUS	0	oesophagus
CORO1A-u2	OE21_OESOPHAGUS	0	oesophagus
CORO1A-u2	NCIH2073_LUNG	0.309851	lung
CORO1A-u2	OE33_OESOPHAGUS	0	oesophagus
CORO1A-u2	NCIH2066_LUNG	1.19335	lung
CORO1A-u2	NCIH2052_PLEURA	0.293908	pleura
CORO1A-u2	OELE_OVARY	2.79059	ovary
CORO1A-u2	ONCODG1_OVARY	0.039538	ovary
CORO1A-u2	NCIH2030_LUNG	3.41197	lung
CORO1A-u2	NCIH2029_LUNG	18.4284	lung
CORO1A-u2	MESSA_SOFT_TISSUE	0.067439	soft_tissue
CORO1A-u2	NCIH2023_LUNG	0.771356	lung
CORO1A-u2	MELJUSO_SKIN	0.757468	skin
CORO1A-u2	MELHO_SKIN	0.212041	skin
CORO1A-u2	NCIH2009_LUNG	0.048387	lung
CORO1A-u2	NCIH2004RT_SOFT_TISSUE	6.98447	soft_tissue
CORO1A-u2	MEG01_HAEMATOPOIETIC_AND_LYMPHOID_TISSUE	5.41938	haematopoietic_and_lymphoid_tissue
CORO1A-u2	NCIH1975_LUNG	2.69155	lung
CORO1A-u2	CAL27_UPPER_AERODIGESTIVE_TRACT	0	upper_aerodigestive_tract
CORO1A-u2	CAL120_BREAST	1.36193	breast
CORO1A-u2	UMUC1_URINARY_TRACT	0	urinary_tract
CORO1A-u2	SUDHL6_HAEMATOPOIETIC_AND_LYMPHOID_TISSUE	21.0365	haematopoietic_and_lymphoid_tissue
CORO1A-u2	MFE319_ENDOMETRIUM	0.913368	endometrium
CORO1A-u2	CAKI1_KIDNEY	0	kidney
CORO1A-u2	NCIH196_LUNG	0	lung
CORO1A-u2	OCIM1_HAEMATOPOIETIC_AND_LYMPHOID_TISSUE	0.399657	haematopoietic_and_lymphoid_tissue
CORO1A-u2	PANC0504_PANCREAS	0.052758	pancreas
CORO1A-u2	MFE296_ENDOMETRIUM	10.1292	endometrium
CORO1A-u2	CADOES1_BONE	8.70218	bone
CORO1A-u2	MFE280_ENDOMETRIUM	15.2299	endometrium
CORO1A-u2	PANC0813_PANCREAS	48.4404	pancreas
CORO1A-u2	UBLC1_URINARY_TRACT	1.05657	urinary_tract
CORO1A-u2	ECGI10_OESOPHAGUS	0	oesophagus
CORO1A-u2	MEWO_SKIN	0	skin
CORO1A-u2	SR786_HAEMATOPOIETIC_AND_LYMPHOID_TISSUE	57.375	haematopoietic_and_lymphoid_tissue
CORO1A-u2	MHHCALL2_HAEMATOPOIETIC_AND_LYMPHOID_TISSUE	153.916	haematopoietic_and_lymphoid_tissue
CORO1A-u2	UACC812_BREAST	0.936231	breast
CORO1A-u2	HEC1A_ENDOMETRIUM	0	endometrium
CORO1A-u2	MG63_BONE	0.299423	bone
CORO1A-u2	HEC151_ENDOMETRIUM	0	endometrium
CORO1A-u2	HEC108_ENDOMETRIUM	0	endometrium
CORO1A-u2	ST486_HAEMATOPOIETIC_AND_LYMPHOID_TISSUE	123.296	haematopoietic_and_lymphoid_tissue
CORO1A-u2	HDQP1_BREAST	1.18803	breast
CORO1A-u2	UACC62_SKIN	3.08064	skin
CORO1A-u2	PANC0213_PANCREAS	3.54737	pancreas
CORO1A-u2	HDMYZ_HAEMATOPOIETIC_AND_LYMPHOID_TISSUE	0.100299	haematopoietic_and_lymphoid_tissue
CORO1A-u2	STM9101_SOFT_TISSUE	0	soft_tissue
CORO1A-u2	OCIAML3_HAEMATOPOIETIC_AND_LYMPHOID_TISSUE	213.027	haematopoietic_and_lymphoid_tissue
CORO1A-u2	SU8686_PANCREAS	19.3904	pancreas
CORO1A-u2	OCILY3_HAEMATOPOIETIC_AND_LYMPHOID_TISSUE	269.423	haematopoietic_and_lymphoid_tissue
CORO1A-u2	SUDHL10_HAEMATOPOIETIC_AND_LYMPHOID_TISSUE	228.422	haematopoietic_and_lymphoid_tissue
CORO1A-u2	OAW28_OVARY	1.35526	ovary
CORO1A-u2	PANC1005_PANCREAS	0	pancreas
CORO1A-u2	NUGC4_STOMACH	0	stomach
CORO1A-u2	HDLM2_HAEMATOPOIETIC_AND_LYMPHOID_TISSUE	127.889	haematopoietic_and_lymphoid_tissue
CORO1A-u2	SUDHL4_HAEMATOPOIETIC_AND_LYMPHOID_TISSUE	114.592	haematopoietic_and_lymphoid_tissue
CORO1A-u2	HCT15_LARGE_INTESTINE	56.6314	large_intestine
CORO1A-u2	HCT116_LARGE_INTESTINE	0.772382	large_intestine
CORO1A-u2	HCC95_LUNG	0.287329	lung
CORO1A-u2	UACC257_SKIN	0	skin
CORO1A-u2	HCC827_LUNG	0.014433	lung
CORO1A-u2	NCIH1048_LUNG	13.2148	lung
CORO1A-u2	SW1271_LUNG	2.22099	lung
CORO1A-u2	NCCSTCK140_STOMACH	0.422289	stomach
CORO1A-u2	CAPAN2_PANCREAS	0.105383	pancreas
CORO1A-u2	EJM_HAEMATOPOIETIC_AND_LYMPHOID_TISSUE	207.516	haematopoietic_and_lymphoid_tissue
CORO1A-u2	GSS_STOMACH	5.48303	stomach
CORO1A-u2	CAPAN1_PANCREAS	2.39561	pancreas
CORO1A-u2	EKVX_LUNG	0	lung
CORO1A-u2	NB4_HAEMATOPOIETIC_AND_LYMPHOID_TISSUE	219.465	haematopoietic_and_lymphoid_tissue
CORO1A-u2	GRANTA519_HAEMATOPOIETIC_AND_LYMPHOID_TISSUE	147.552	haematopoietic_and_lymphoid_tissue
CORO1A-u2	EFO27_OVARY	1.56165	ovary
CORO1A-u2	CAL51_BREAST	1.80937	breast
CORO1A-u2	CCFSTTG1_CENTRAL_NERVOUS_SYSTEM	3.91007	central_nervous_system
CORO1A-u2	NB1_AUTONOMIC_GANGLIA	23.0931	autonomic_ganglia
CORO1A-u2	GP2D_LARGE_INTESTINE	0.023933	large_intestine
CORO1A-u2	EHEB_HAEMATOPOIETIC_AND_LYMPHOID_TISSUE	400.541	haematopoietic_and_lymphoid_tissue
CORO1A-u2	CAL33_UPPER_AERODIGESTIVE_TRACT	1.01176	upper_aerodigestive_tract
CORO1A-u2	GOS3_CENTRAL_NERVOUS_SYSTEM	0.095717	central_nervous_system
CORO1A-u2	CAL29_URINARY_TRACT	2.814	urinary_tract
CORO1A-u2	EFM19_BREAST	13.8205	breast
CORO1A-u2	NCIH23_LUNG	0.788445	lung
CORO1A-u2	NAMALWA_HAEMATOPOIETIC_AND_LYMPHOID_TISSUE	92.7805	haematopoietic_and_lymphoid_tissue
CORO1A-u2	GMS10_CENTRAL_NERVOUS_SYSTEM	0.104313	central_nervous_system
CORO1A-u2	NALM6_HAEMATOPOIETIC_AND_LYMPHOID_TISSUE	140.461	haematopoietic_and_lymphoid_tissue
CORO1A-u2	EFO21_OVARY	0	ovary
CORO1A-u2	KMS26_HAEMATOPOIETIC_AND_LYMPHOID_TISSUE	62.5938	haematopoietic_and_lymphoid_tissue
CORO1A-u2	KMS27_HAEMATOPOIETIC_AND_LYMPHOID_TISSUE	65.3484	haematopoietic_and_lymphoid_tissue
CORO1A-u2	CFPAC1_PANCREAS	4.87042	pancreas
CORO1A-u2	KMS20_HAEMATOPOIETIC_AND_LYMPHOID_TISSUE	330.874	haematopoietic_and_lymphoid_tissue
CORO1A-u2	EFE184_ENDOMETRIUM	0	endometrium
CORO1A-u2	EFM192A_BREAST	2.68012	breast
CORO1A-u2	KMS21BM_HAEMATOPOIETIC_AND_LYMPHOID_TISSUE	202.022	haematopoietic_and_lymphoid_tissue
CORO1A-u2	CCK81_LARGE_INTESTINE	3.52069	large_intestine
CORO1A-u2	GI1_CENTRAL_NERVOUS_SYSTEM	0.055842	central_nervous_system
CORO1A-u2	EM2_HAEMATOPOIETIC_AND_LYMPHOID_TISSUE	105.089	haematopoietic_and_lymphoid_tissue
CORO1A-u2	KMS12BM_HAEMATOPOIETIC_AND_LYMPHOID_TISSUE	153.619	haematopoietic_and_lymphoid_tissue
CORO1A-u2	GDM1_HAEMATOPOIETIC_AND_LYMPHOID_TISSUE	129.11	haematopoietic_and_lymphoid_tissue
CORO1A-u2	EN_ENDOMETRIUM	6.98602	endometrium
CORO1A-u2	KMS18_HAEMATOPOIETIC_AND_LYMPHOID_TISSUE	76.4955	haematopoietic_and_lymphoid_tissue
CORO1A-u2	KMRC3_KIDNEY	0.529896	kidney
CORO1A-u2	PK45H_PANCREAS	0.259484	pancreas
CORO1A-u2	GCT_SOFT_TISSUE	0.324713	soft_tissue
CORO1A-u2	H4_CENTRAL_NERVOUS_SYSTEM	0	central_nervous_system
CORO1A-u2	PK1_PANCREAS	0	pancreas
CORO1A-u2	DU4475_BREAST	53.0894	breast
CORO1A-u2	GSU_STOMACH	0	stomach
CORO1A-u2	PECAPJ41CLONED2_UPPER_AERODIGESTIVE_TRACT	0.268059	upper_aerodigestive_tract
CORO1A-u2	KMS11_HAEMATOPOIETIC_AND_LYMPHOID_TISSUE	36.1341	haematopoietic_and_lymphoid_tissue
CORO1A-u2	TE8_OESOPHAGUS	1.05342	oesophagus
CORO1A-u2	KMRC20_KIDNEY	0	kidney
CORO1A-u2	KYM1_SOFT_TISSUE	14.8951	soft_tissue
CORO1A-u2	KMRC2_KIDNEY	0.107345	kidney
CORO1A-u2	LS513_LARGE_INTESTINE	77.6844	large_intestine
CORO1A-u2	LS411N_LARGE_INTESTINE	0.393002	large_intestine
CORO1A-u2	KELLY_AUTONOMIC_GANGLIA	15.1432	autonomic_ganglia
CORO1A-u2	PECAPJ34CLONEC12_UPPER_AERODIGESTIVE_TRACT	0.467767	upper_aerodigestive_tract
CORO1A-u2	LN319_CENTRAL_NERVOUS_SYSTEM	3.5416	central_nervous_system
CORO1A-u2	RMUGS_OVARY	0	ovary
CORO1A-u2	SNU869_BILIARY_TRACT	0.106853	biliary_tract
CORO1A-u2	AGS_STOMACH	0.126691	stomach
CORO1A-u2	KE97_HAEMATOPOIETIC_AND_LYMPHOID_TISSUE	195.762	haematopoietic_and_lymphoid_tissue
CORO1A-u2	ABC1_LUNG	14.7028	lung
CORO1A-u2	LU99_LUNG	0.221255	lung
CORO1A-u2	AMO1_HAEMATOPOIETIC_AND_LYMPHOID_TISSUE	148.297	haematopoietic_and_lymphoid_tissue
CORO1A-u2	LU65_LUNG	0	lung
CORO1A-u2	AML193_HAEMATOPOIETIC_AND_LYMPHOID_TISSUE	225.143	haematopoietic_and_lymphoid_tissue
CORO1A-u2	PATU8988T_PANCREAS	0.039039	pancreas
CORO1A-u2	RMGI_OVARY	0	ovary
CORO1A-u2	AM38_CENTRAL_NERVOUS_SYSTEM	10.8797	central_nervous_system
CORO1A-u2	LS1034_LARGE_INTESTINE	34.5003	large_intestine
CORO1A-u2	NUDHL1_HAEMATOPOIETIC_AND_LYMPHOID_TISSUE	75.895	haematopoietic_and_lymphoid_tissue
CORO1A-u2	KASUMI2_HAEMATOPOIETIC_AND_LYMPHOID_TISSUE	117.145	haematopoietic_and_lymphoid_tissue
CORO1A-u2	NUDUL1_HAEMATOPOIETIC_AND_LYMPHOID_TISSUE	171.517	haematopoietic_and_lymphoid_tissue
CORO1A-u2	KASUMI1_HAEMATOPOIETIC_AND_LYMPHOID_TISSUE	145.017	haematopoietic_and_lymphoid_tissue
CORO1A-u2	SNUC1_LARGE_INTESTINE	24.8263	large_intestine
CORO1A-u2	NOMO1_HAEMATOPOIETIC_AND_LYMPHOID_TISSUE	131.7	haematopoietic_and_lymphoid_tissue
CORO1A-u2	SNUC2A_LARGE_INTESTINE	0.066177	large_intestine
CORO1A-u2	LP1_HAEMATOPOIETIC_AND_LYMPHOID_TISSUE	0	haematopoietic_and_lymphoid_tissue
CORO1A-u2	ALLSIL_HAEMATOPOIETIC_AND_LYMPHOID_TISSUE	280.684	haematopoietic_and_lymphoid_tissue
CORO1A-u2	KATOIII_STOMACH	0	stomach
CORO1A-u2	SNU899_UPPER_AERODIGESTIVE_TRACT	0	upper_aerodigestive_tract
CORO1A-u2	ASPC1_PANCREAS	3.64652	pancreas
CORO1A-u2	KASUMI6_HAEMATOPOIETIC_AND_LYMPHOID_TISSUE	87.9211	haematopoietic_and_lymphoid_tissue
CORO1A-u2	LS180_LARGE_INTESTINE	7.72557	large_intestine
CORO1A-u2	KD_SOFT_TISSUE	0	soft_tissue
CORO1A-u2	LS123_LARGE_INTESTINE	13.9884	large_intestine
CORO1A-u2	SNU8_OVARY	3.13371	ovary
CORO1A-u2	KCL22_HAEMATOPOIETIC_AND_LYMPHOID_TISSUE	173.72	haematopoietic_and_lymphoid_tissue
CORO1A-u2	LN340_CENTRAL_NERVOUS_SYSTEM	1.63925	central_nervous_system
CORO1A-u2	LXF289_LUNG	0.188405	lung
CORO1A-u2	KE39_STOMACH	0.055812	stomach
CORO1A-u2	NCO2_HAEMATOPOIETIC_AND_LYMPHOID_TISSUE	25.8558	haematopoietic_and_lymphoid_tissue
CORO1A-u2	L1236_HAEMATOPOIETIC_AND_LYMPHOID_TISSUE	439.395	haematopoietic_and_lymphoid_tissue
CORO1A-u2	LUDLU1_LUNG	0	lung
CORO1A-u2	AN3CA_ENDOMETRIUM	17.1218	endometrium
CORO1A-u2	KE37_HAEMATOPOIETIC_AND_LYMPHOID_TISSUE	205.393	haematopoietic_and_lymphoid_tissue
CORO1A-u2	NH6_AUTONOMIC_GANGLIA	8.68078	autonomic_ganglia
CORO1A-u2	SUDHL5_HAEMATOPOIETIC_AND_LYMPHOID_TISSUE	28.4356	haematopoietic_and_lymphoid_tissue
CORO1A-u2	HS294T_SKIN	2.82641	skin
CORO1A-u2	L33_PANCREAS	5.8671	pancreas
CORO1A-u2	SUDHL1_HAEMATOPOIETIC_AND_LYMPHOID_TISSUE	0.202524	haematopoietic_and_lymphoid_tissue
CORO1A-u2	HS281T_FIBROBLAST	0.203032	breast
CORO1A-u2	KYSE520_OESOPHAGUS	0.3438	oesophagus
CORO1A-u2	NUGC2_STOMACH	0.116052	stomach
CORO1A-u2	HS274T_FIBROBLAST	0.133973	breast
CORO1A-u2	KYSE70_OESOPHAGUS	0.655597	oesophagus
CORO1A-u2	NUGC3_STOMACH	0	stomach
CORO1A-u2	HS255T_FIBROBLAST	1.02173	large_intestine
CORO1A-u2	HCC56_LARGE_INTESTINE	11.7368	large_intestine
CORO1A-u2	HS606T_FIBROBLAST	0.00343	breast
CORO1A-u2	HCC70_BREAST	1.2442	breast
CORO1A-u2	JHESOAD1_OESOPHAGUS	0.979095	oesophagus
CORO1A-u2	HCC461_LUNG	0.640731	lung
CORO1A-u2	HS600T_FIBROBLAST	0	skin
CORO1A-u2	L363_HAEMATOPOIETIC_AND_LYMPHOID_TISSUE	0.426579	haematopoietic_and_lymphoid_tissue
CORO1A-u2	HCC515_LUNG	0	lung
CORO1A-u2	HS578T_BREAST	0.806656	breast
CORO1A-u2	HCC4006_LUNG	8.35605	lung
CORO1A-u2	HS343T_FIBROBLAST	0.225488	breast
CORO1A-u2	HCC44_LUNG	0	lung
CORO1A-u2	CORL24_LUNG	1.08477	lung
CORO1A-u2	HCC38_BREAST	0.029548	breast
CORO1A-u2	CORL279_LUNG	23.3161	lung
CORO1A-u2	HS616T_FIBROBLAST	0	haematopoietic_and_lymphoid_tissue
CORO1A-u2	SW620_LARGE_INTESTINE	2.24725	large_intestine
CORO1A-u2	L428_HAEMATOPOIETIC_AND_LYMPHOID_TISSUE	257.371	haematopoietic_and_lymphoid_tissue
CORO1A-u2	HCC78_LUNG	12.3032	lung
CORO1A-u2	CORL23_LUNG	7.18974	lung
CORO1A-u2	ISTMES2_PLEURA	4.0908	pleura
CORO1A-u2	HCC827GR5_LUNG	2.99555	lung
CORO1A-u2	ISTMES1_PLEURA	1.13053	pleura
CORO1A-u2	CORL88_LUNG	19.8824	lung
CORO1A-u2	DU145_PROSTATE	1.00419	prostate
CORO1A-u2	NCIH747_LARGE_INTESTINE	0	large_intestine
CORO1A-u2	SKOV3_OVARY	1.82601	ovary
CORO1A-u2	PC9_LUNG	0.933526	lung
CORO1A-u2	NCIH2405_LUNG	5.4754	lung
CORO1A-u2	CORL95_LUNG	16.3661	lung
CORO1A-u2	TE441T_SOFT_TISSUE	59.611	soft_tissue
CORO1A-u2	CORL311_LUNG	6.02727	lung
CORO1A-u2	PFEIFFER_HAEMATOPOIETIC_AND_LYMPHOID_TISSUE	238.81	haematopoietic_and_lymphoid_tissue
CORO1A-u2	SKNSH_AUTONOMIC_GANGLIA	9.14151	autonomic_ganglia
CORO1A-u2	JEKO1_HAEMATOPOIETIC_AND_LYMPHOID_TISSUE	158.914	haematopoietic_and_lymphoid_tissue
CORO1A-u2	CORL47_LUNG	20.1488	lung
CORO1A-u2	PF382_HAEMATOPOIETIC_AND_LYMPHOID_TISSUE	357.475	haematopoietic_and_lymphoid_tissue
CORO1A-u2	TE1_OESOPHAGUS	0	oesophagus
CORO1A-u2	CAOV3_OVARY	7.53793	ovary
CORO1A-u2	PEER_HAEMATOPOIETIC_AND_LYMPHOID_TISSUE	91.5564	haematopoietic_and_lymphoid_tissue
CORO1A-u2	CAOV4_OVARY	3.72647	ovary
CORO1A-u2	J82_URINARY_TRACT	0	urinary_tract
CORO1A-u2	NCIH727_LUNG	8.29099	lung
CORO1A-u2	OCILY19_HAEMATOPOIETIC_AND_LYMPHOID_TISSUE	92.5137	haematopoietic_and_lymphoid_tissue
CORO1A-u2	IOMMLEE_CENTRAL_NERVOUS_SYSTEM	0.26878	central_nervous_system
CORO1A-u2	PECAPJ49_UPPER_AERODIGESTIVE_TRACT	4.1371	upper_aerodigestive_tract
CORO1A-u2	NCIH2444_LUNG	12.043	lung
CORO1A-u2	SNUC5_LARGE_INTESTINE	0.520699	large_intestine
CORO1A-u2	INA6_HAEMATOPOIETIC_AND_LYMPHOID_TISSUE	236.925	haematopoietic_and_lymphoid_tissue
CORO1A-u2	OCIAML5_HAEMATOPOIETIC_AND_LYMPHOID_TISSUE	320.676	haematopoietic_and_lymphoid_tissue
CORO1A-u2	SNU308_BILIARY_TRACT	0.577117	biliary_tract
CORO1A-u2	ISHIKAWAHERAKLIO02ER_ENDOMETRIUM	0	endometrium
CORO1A-u2	TE6_OESOPHAGUS	0	oesophagus
CORO1A-u2	KYSE450_OESOPHAGUS	0.315894	oesophagus
CORO1A-u2	TE617T_SOFT_TISSUE	2.70446	soft_tissue
CORO1A-u2	RVH421_SKIN	0	skin
CORO1A-u2	DMS114_LUNG	0.794587	lung
CORO1A-u2	T98G_CENTRAL_NERVOUS_SYSTEM	7.23846	central_nervous_system
CORO1A-u2	SNU283_LARGE_INTESTINE	15.5009	large_intestine
CORO1A-u2	OVK18_OVARY	6.13771	ovary
CORO1A-u2	IPC298_SKIN	0	skin
CORO1A-u2	NCIH1436_LUNG	26.575	lung
CORO1A-u2	NCIH1693_LUNG	0.180218	lung
CORO1A-u2	OCIAML2_HAEMATOPOIETIC_AND_LYMPHOID_TISSUE	202.71	haematopoietic_and_lymphoid_tissue
CORO1A-u2	NCIH2347_LUNG	6.38313	lung
CORO1A-u2	COV362_OVARY	2.49711	ovary
CORO1A-u2	SNU216_STOMACH	0.971299	stomach
CORO1A-u2	NCIN87_STOMACH	14.0843	stomach
CORO1A-u2	GB1_CENTRAL_NERVOUS_SYSTEM	0.376462	central_nervous_system
CORO1A-u2	COLO680N_OESOPHAGUS	0	oesophagus
CORO1A-u2	HS852T_SKIN	0.950024	skin
CORO1A-u2	FUOV1_OVARY	0.255731	ovary
CORO1A-u2	DMS454_LUNG	0.005532	lung
CORO1A-u2	NCIH2887_LUNG	0	lung
CORO1A-u2	TC71_BONE	0	bone
CORO1A-u2	U937_HAEMATOPOIETIC_AND_LYMPHOID_TISSUE	170.5	haematopoietic_and_lymphoid_tissue
CORO1A-u2	SNU685_ENDOMETRIUM	1.53613	endometrium
CORO1A-u2	NCIH28_PLEURA	0	pleura
CORO1A-u2	TE125T_FIBROBLAST	1.76642	soft_tissue
CORO1A-u2	SKM1_HAEMATOPOIETIC_AND_LYMPHOID_TISSUE	361.394	haematopoietic_and_lymphoid_tissue
CORO1A-u2	HS888T_FIBROBLAST	0	bone
CORO1A-u2	RT4_URINARY_TRACT	0.42138	urinary_tract
CORO1A-u2	LN229_CENTRAL_NERVOUS_SYSTEM	2.85989	central_nervous_system
CORO1A-u2	KP3_PANCREAS	0	pancreas
CORO1A-u2	RERFLCMS_LUNG	0.050207	lung
CORO1A-u2	OC314_OVARY	0.049527	ovary
CORO1A-u2	MDAMB157_BREAST	4.02548	breast
CORO1A-u2	SNU349_KIDNEY	0	kidney
CORO1A-u2	OAW42_OVARY	1.23005	ovary
CORO1A-u2	HS870T_FIBROBLAST	0	bone
CORO1A-u2	NCIH2452_PLEURA	0	pleura
CORO1A-u2	SKMEL3_SKIN	0	skin
CORO1A-u2	OPM1_HAEMATOPOIETIC_AND_LYMPHOID_TISSUE	193.747	haematopoietic_and_lymphoid_tissue
CORO1A-u2	HCC2450_LUNG	0	lung
CORO1A-u2	MKN45_STOMACH	0	stomach
CORO1A-u2	SNU324_PANCREAS	0.077482	pancreas
CORO1A-u2	LN428_CENTRAL_NERVOUS_SYSTEM	0	central_nervous_system
CORO1A-u2	KP2_PANCREAS	0	pancreas
CORO1A-u2	RT112_URINARY_TRACT	0	urinary_tract
CORO1A-u2	MKN74_STOMACH	0.270034	stomach
CORO1A-u2	M059K_CENTRAL_NERVOUS_SYSTEM	1.04552	central_nervous_system
CORO1A-u2	LN443_CENTRAL_NERVOUS_SYSTEM	0.124847	central_nervous_system
CORO1A-u2	HCC2814_LUNG	0.210274	lung
CORO1A-u2	HS895T_FIBROBLAST	0	skin
CORO1A-u2	NALM1_HAEMATOPOIETIC_AND_LYMPHOID_TISSUE	148.156	haematopoietic_and_lymphoid_tissue
CORO1A-u2	RS5_FIBROBLAST	0.671091	pleura
CORO1A-u2	LN464_CENTRAL_NERVOUS_SYSTEM	1.00055	central_nervous_system
CORO1A-u2	BDCM_HAEMATOPOIETIC_AND_LYMPHOID_TISSUE	355.362	haematopoietic_and_lymphoid_tissue
CORO1A-u2	DMS53_LUNG	12.1222	lung
CORO1A-u2	RS411_HAEMATOPOIETIC_AND_LYMPHOID_TISSUE	195.775	haematopoietic_and_lymphoid_tissue
CORO1A-u2	BCP1_HAEMATOPOIETIC_AND_LYMPHOID_TISSUE	40.8038	haematopoietic_and_lymphoid_tissue
CORO1A-u2	LN18_CENTRAL_NERVOUS_SYSTEM	0.456812	central_nervous_system
CORO1A-u2	HCC2108_LUNG	7.96868	lung
CORO1A-u2	LNCAPCLONEFGC_PROSTATE	0	prostate
CORO1A-u2	SKMEL28_SKIN	0	skin
CORO1A-u2	HS939T_SKIN	0	skin
CORO1A-u2	HCC2279_LUNG	0.252188	lung
CORO1A-u2	LK2_LUNG	0	lung
CORO1A-u2	CAL54_KIDNEY	0	kidney
CORO1A-u2	PANC0327_PANCREAS	3.97521	pancreas
CORO1A-u2	HCC2218_BREAST	0	breast
CORO1A-u2	HS944T_SKIN	0.021438	skin
CORO1A-u2	TE5_OESOPHAGUS	0	oesophagus
CORO1A-u2	AU565_BREAST	19.2437	breast
CORO1A-u2	RPMI7951_SKIN	0.204361	skin
CORO1A-u2	SKMEL30_SKIN	0	skin
CORO1A-u2	DMS273_LUNG	0.010787	lung
CORO1A-u2	LNZ308_CENTRAL_NERVOUS_SYSTEM	1.0329	central_nervous_system
CORO1A-u2	MJ_HAEMATOPOIETIC_AND_LYMPHOID_TISSUE	337.351	haematopoietic_and_lymphoid_tissue
CORO1A-u2	BHT101_THYROID	0	thyroid
CORO1A-u2	SNU410_PANCREAS	0	pancreas
CORO1A-u2	SKMEL5_SKIN	0	skin
CORO1A-u2	DEL_HAEMATOPOIETIC_AND_LYMPHOID_TISSUE	93.2583	haematopoietic_and_lymphoid_tissue
CORO1A-u2	TE4_OESOPHAGUS	2.54378	oesophagus
CORO1A-u2	DKMG_CENTRAL_NERVOUS_SYSTEM	0.531834	central_nervous_system
CORO1A-u2	SNU407_LARGE_INTESTINE	4.48977	large_intestine
CORO1A-u2	BHY_UPPER_AERODIGESTIVE_TRACT	6.09728	upper_aerodigestive_tract
CORO1A-u2	NALM19_HAEMATOPOIETIC_AND_LYMPHOID_TISSUE	96.3047	haematopoietic_and_lymphoid_tissue
CORO1A-u2	LOUCY_HAEMATOPOIETIC_AND_LYMPHOID_TISSUE	178.513	haematopoietic_and_lymphoid_tissue
CORO1A-u2	HS940T_FIBROBLAST	0.782008	skin
CORO1A-u2	HS683_CENTRAL_NERVOUS_SYSTEM	0.201719	central_nervous_system
CORO1A-u2	HS751T_FIBROBLAST	1.12947	haematopoietic_and_lymphoid_tissue
CORO1A-u2	DB_HAEMATOPOIETIC_AND_LYMPHOID_TISSUE	136.173	haematopoietic_and_lymphoid_tissue
CORO1A-u2	LOUNH91_LUNG	0.353724	lung
CORO1A-u2	MKN1_STOMACH	2.53638	stomach
CORO1A-u2	SUIT2_PANCREAS	0	pancreas
CORO1A-u2	HS766T_PANCREAS	1.20816	pancreas
CORO1A-u2	DBTRG05MG_CENTRAL_NERVOUS_SYSTEM	0.817658	central_nervous_system
CORO1A-u2	NCIH2882_LUNG	0.13937	lung
CORO1A-u2	SNB75_CENTRAL_NERVOUS_SYSTEM	0	central_nervous_system
CORO1A-u2	A4FUK_HAEMATOPOIETIC_AND_LYMPHOID_TISSUE	17.8041	haematopoietic_and_lymphoid_tissue
CORO1A-u2	JHUEM7_ENDOMETRIUM	0.732114	endometrium
CORO1A-u2	SKNO1_HAEMATOPOIETIC_AND_LYMPHOID_TISSUE	66.1054	haematopoietic_and_lymphoid_tissue
CORO1A-u2	SNU840_OVARY	0.854833	ovary
CORO1A-u2	IM95_STOMACH	0	stomach
CORO1A-u2	HS742T_FIBROBLAST	0	breast
CORO1A-u2	NCIH1648_LUNG	2.62847	lung
CORO1A-u2	SKNMC_BONE	0	bone
CORO1A-u2	HCC2157_BREAST	0	breast
CORO1A-u2	JHUEM3_ENDOMETRIUM	0	endometrium
CORO1A-u2	MIAPACA2_PANCREAS	0.004337	pancreas
CORO1A-u2	COV644_OVARY	0.318333	ovary
CORO1A-u2	NCIH929_HAEMATOPOIETIC_AND_LYMPHOID_TISSUE	60.1398	haematopoietic_and_lymphoid_tissue
CORO1A-u2	COLO783_SKIN	1.20325	skin
CORO1A-u2	IMR32_AUTONOMIC_GANGLIA	10.1854	autonomic_ganglia
CORO1A-u2	JHUEM2_ENDOMETRIUM	0.201964	endometrium
CORO1A-u2	HS746T_STOMACH	0.210722	stomach
CORO1A-u2	A549_LUNG	0.136323	lung
CORO1A-u2	COLO684_ENDOMETRIUM	13.4313	endometrium
CORO1A-u2	IGROV1_OVARY	0.158876	ovary
CORO1A-u2	HS822T_FIBROBLAST	0	bone
CORO1A-u2	A253_SALIVARY_GLAND	3.29652	salivary_gland
CORO1A-u2	U266B1_HAEMATOPOIETIC_AND_LYMPHOID_TISSUE	281.582	haematopoietic_and_lymphoid_tissue
CORO1A-u2	JL1_PLEURA	0.149498	pleura
CORO1A-u2	IGR1_SKIN	0	skin
CORO1A-u2	NCIH1339_LUNG	0.14531	lung
CORO1A-u2	A2780_OVARY	8.00975	ovary
CORO1A-u2	HS834T_FIBROBLAST	0.079036	skin
CORO1A-u2	HUTU80_SMALL_INTESTINE	0.396207	small_intestine
CORO1A-u2	HCC33_LUNG	1.08645	lung
CORO1A-u2	SKNEP1_BONE	0.795178	bone
CORO1A-u2	PATU8988S_PANCREAS	0	pancreas
CORO1A-u2	NCIH1355_LUNG	0.134355	lung
CORO1A-u2	HS819T_FIBROBLAST	0	bone
CORO1A-u2	JK1_HAEMATOPOIETIC_AND_LYMPHOID_TISSUE	53.1259	haematopoietic_and_lymphoid_tissue
CORO1A-u2	COV434_OVARY	9.90184	ovary
CORO1A-u2	KYSE510_OESOPHAGUS	0.064499	oesophagus
CORO1A-u2	MINO_HAEMATOPOIETIC_AND_LYMPHOID_TISSUE	264.895	haematopoietic_and_lymphoid_tissue
CORO1A-u2	RERFLCSQ1_LUNG	0	lung
CORO1A-u2	D341MED_CENTRAL_NERVOUS_SYSTEM	0.302893	central_nervous_system
CORO1A-u2	SKNBE2_AUTONOMIC_GANGLIA	9.42464	autonomic_ganglia
CORO1A-u2	HS821T_FIBROBLAST	0.040094	bone
CORO1A-u2	HUT102_HAEMATOPOIETIC_AND_LYMPHOID_TISSUE	263.173	haematopoietic_and_lymphoid_tissue
CORO1A-u2	JJN3_HAEMATOPOIETIC_AND_LYMPHOID_TISSUE	306.186	haematopoietic_and_lymphoid_tissue
CORO1A-u2	DAOY_CENTRAL_NERVOUS_SYSTEM	1.41828	central_nervous_system
CORO1A-u2	SKNAS_AUTONOMIC_GANGLIA	0.399861	autonomic_ganglia
CORO1A-u2	A3KAW_HAEMATOPOIETIC_AND_LYMPHOID_TISSUE	53.7682	haematopoietic_and_lymphoid_tissue
CORO1A-u2	JIMT1_BREAST	0.774252	breast
CORO1A-u2	RCHACV_HAEMATOPOIETIC_AND_LYMPHOID_TISSUE	139.668	haematopoietic_and_lymphoid_tissue
CORO1A-u2	KLE_ENDOMETRIUM	25.6594	endometrium
CORO1A-u2	HS839T_FIBROBLAST	0	skin
CORO1A-u2	SNU61_LARGE_INTESTINE	0.065992	large_intestine
CORO1A-u2	HS611T_HAEMATOPOIETIC_AND_LYMPHOID_TISSUE	262.904	haematopoietic_and_lymphoid_tissue
CORO1A-u2	MHHES1_BONE	0.119813	bone
CORO1A-u2	SNU620_STOMACH	0.325193	stomach
CORO1A-u2	SKMM2_HAEMATOPOIETIC_AND_LYMPHOID_TISSUE	38.1499	haematopoietic_and_lymphoid_tissue
CORO1A-u2	KMH2_HAEMATOPOIETIC_AND_LYMPHOID_TISSUE	35.7188	haematopoietic_and_lymphoid_tissue
CORO1A-u2	MHHNB11_AUTONOMIC_GANGLIA	3.5087	autonomic_ganglia
CORO1A-u2	PK59_PANCREAS	0.010613	pancreas
CORO1A-u2	HS840T_FIBROBLAST	1.47329	upper_aerodigestive_tract
CORO1A-u2	SLR26_KIDNEY	0	kidney
CORO1A-u2	NCIH2087_LUNG	12.9352	lung
CORO1A-u2	SW48_LARGE_INTESTINE	1.32032	large_intestine
CORO1A-u2	KMBC2_URINARY_TRACT	1.60624	urinary_tract
CORO1A-u2	JMSU1_URINARY_TRACT	0	urinary_tract
CORO1A-u2	MHHCALL3_HAEMATOPOIETIC_AND_LYMPHOID_TISSUE	111.297	haematopoietic_and_lymphoid_tissue
CORO1A-u2	SW900_LUNG	9.81582	lung
CORO1A-u2	SW837_LARGE_INTESTINE	0	large_intestine
CORO1A-u2	T173_FIBROBLAST	0	bone
CORO1A-u2	JM1_HAEMATOPOIETIC_AND_LYMPHOID_TISSUE	88.8033	haematopoietic_and_lymphoid_tissue
CORO1A-u2	KG1C_CENTRAL_NERVOUS_SYSTEM	0.479099	central_nervous_system
CORO1A-u2	NCIH1105_LUNG	26.851	lung
CORO1A-u2	MHHCALL4_HAEMATOPOIETIC_AND_LYMPHOID_TISSUE	186.728	haematopoietic_and_lymphoid_tissue
CORO1A-u2	SW948_LARGE_INTESTINE	2.08716	large_intestine
CORO1A-u2	RPMI8226_HAEMATOPOIETIC_AND_LYMPHOID_TISSUE	164.427	haematopoietic_and_lymphoid_tissue
CORO1A-u2	NCIH441_LUNG	13.42	lung
CORO1A-u2	QGP1_PANCREAS	16.3925	pancreas
CORO1A-u2	SF767_CERVIX	0.343272	cervix
CORO1A-u2	SNU1076_UPPER_AERODIGESTIVE_TRACT	6.11386	upper_aerodigestive_tract
CORO1A-u2	T24_URINARY_TRACT	5.05761	urinary_tract
CORO1A-u2	SW1573_LUNG	2.39617	lung
CORO1A-u2	RAJI_HAEMATOPOIETIC_AND_LYMPHOID_TISSUE	96.4776	haematopoietic_and_lymphoid_tissue
CORO1A-u2	SNU668_STOMACH	0.509667	stomach
CORO1A-u2	JHOC5_OVARY	0.269746	ovary
CORO1A-u2	PRECLH_PROSTATE	6.53638	prostate
CORO1A-u2	SKPNDW_BONE	0	bone
CORO1A-u2	CHP126_AUTONOMIC_GANGLIA	8.37454	autonomic_ganglia
CORO1A-u2	SKUT1_SOFT_TISSUE	7.78943	soft_tissue
CORO1A-u2	PSN1_PANCREAS	0	pancreas
CORO1A-u2	SW1710_URINARY_TRACT	1.15565	urinary_tract
CORO1A-u2	HT29_LARGE_INTESTINE	0	large_intestine
CORO1A-u2	JHOM1_OVARY	0	ovary
CORO1A-u2	CAL78_BONE	0	bone
CORO1A-u2	JHOS2_OVARY	0.171358	ovary
CORO1A-u2	SLR20_KIDNEY	6.62876	kidney
CORO1A-u2	NCIH510_LUNG	38.1274	lung
CORO1A-u2	CAL851_BREAST	4.83017	breast
CORO1A-u2	SW1116_LARGE_INTESTINE	0	large_intestine
CORO1A-u2	SLR21_KIDNEY	0.289442	kidney
CORO1A-u2	NCIH841_LUNG	3.215	lung
CORO1A-u2	SW1088_CENTRAL_NERVOUS_SYSTEM	0	central_nervous_system
CORO1A-u2	ONS76_CENTRAL_NERVOUS_SYSTEM	9.15848	central_nervous_system
CORO1A-u2	SUPT1_HAEMATOPOIETIC_AND_LYMPHOID_TISSUE	96.5568	haematopoietic_and_lymphoid_tissue
CORO1A-u2	NCIH460_LUNG	0	lung
CORO1A-u2	OVCAR4_OVARY	0.361776	ovary
CORO1A-u2	NCIH292_LUNG	2.00538	lung
CORO1A-u2	SW1417_LARGE_INTESTINE	7.44054	large_intestine
CORO1A-u2	HT55_LARGE_INTESTINE	7.79512	large_intestine
CORO1A-u2	NCIH838_LUNG	0.036313	lung
CORO1A-u2	SUPT11_HAEMATOPOIETIC_AND_LYMPHOID_TISSUE	470.466	haematopoietic_and_lymphoid_tissue
CORO1A-u2	KYSE150_OESOPHAGUS	0	oesophagus
CORO1A-u2	SW1463_LARGE_INTESTINE	46.2079	large_intestine
CORO1A-u2	NCIH3122_LUNG	23.5695	lung
CORO1A-u2	SNU1196_BILIARY_TRACT	0.010189	biliary_tract
CORO1A-u2	NCIH889_LUNG	10.7098	lung
CORO1A-u2	SUPM2_HAEMATOPOIETIC_AND_LYMPHOID_TISSUE	162.555	haematopoietic_and_lymphoid_tissue
CORO1A-u2	CALU6_LUNG	1.55241	lung
CORO1A-u2	SNU1105_CENTRAL_NERVOUS_SYSTEM	3.23633	central_nervous_system
CORO1A-u2	NCIH1792_LUNG	0	lung
CORO1A-u2	SW1783_CENTRAL_NERVOUS_SYSTEM	0	central_nervous_system
CORO1A-u2	NCIH82_LUNG	8.04415	lung
CORO1A-u2	SNU16_STOMACH	0	stomach
CORO1A-u2	NCIH1092_LUNG	32.4448	lung
CORO1A-u2	CAMA1_BREAST	0	breast
CORO1A-u2	OVCAR8_OVARY	0.552791	ovary
CORO1A-u2	SNU1214_UPPER_AERODIGESTIVE_TRACT	0	upper_aerodigestive_tract
CORO1A-u2	UOK101_KIDNEY	0	kidney
CORO1A-u2	NCIH1694_LUNG	22.4142	lung
CORO1A-u2	UO31_KIDNEY	0.022009	kidney
CORO1A-u2	HCC1428_BREAST	7.87389	breast
CORO1A-u2	SW1990_PANCREAS	7.62257	pancreas
CORO1A-u2	CALU1_LUNG	0.13861	lung
CORO1A-u2	LN382_CENTRAL_NERVOUS_SYSTEM	1.4324	central_nervous_system
CORO1A-u2	NCIH1703_LUNG	3.94992	lung
CORO1A-u2	OV90_OVARY	0.110608	ovary
CORO1A-u2	CALU3_LUNG	0.007759	lung
CORO1A-u2	OUMS23_LARGE_INTESTINE	0.601893	large_intestine
CORO1A-u2	NCIH1734_LUNG	7.54481	lung
CORO1A-u2	SNU1272_KIDNEY	0.516571	kidney
CORO1A-u2	HARA_LUNG	2.03761	lung
CORO1A-u2	CAL62_THYROID	0.380915	thyroid
CORO1A-u2	NCIH211_LUNG	9.46899	lung
CORO1A-u2	UMUC3_URINARY_TRACT	1.69579	urinary_tract
CORO1A-u2	HCC1419_BREAST	5.75959	breast
CORO1A-u2	KYSE140_OESOPHAGUS	0.63529	oesophagus
CORO1A-u2	KMS34_HAEMATOPOIETIC_AND_LYMPHOID_TISSUE	8.17452	haematopoietic_and_lymphoid_tissue
CORO1A-u2	A204_SOFT_TISSUE	15.7116	soft_tissue
CORO1A-u2	SHP77_LUNG	23.6425	lung
CORO1A-u2	KNS81_CENTRAL_NERVOUS_SYSTEM	4.1262	central_nervous_system
CORO1A-u2	MOLM13_HAEMATOPOIETIC_AND_LYMPHOID_TISSUE	209.011	haematopoietic_and_lymphoid_tissue
CORO1A-u2	KYSE270_OESOPHAGUS	0.659593	oesophagus
CORO1A-u2	HCC1395_BREAST	7.26089	breast
CORO1A-u2	LC1F_LUNG	0.864567	lung
CORO1A-u2	SIMA_AUTONOMIC_GANGLIA	12.7214	autonomic_ganglia
CORO1A-u2	NCIH1838_LUNG	2.99414	lung
CORO1A-u2	MM1S_HAEMATOPOIETIC_AND_LYMPHOID_TISSUE	178.611	haematopoietic_and_lymphoid_tissue
CORO1A-u2	HCC1359_LUNG	0.215653	lung
CORO1A-u2	KNS62_LUNG	1.8405	lung
CORO1A-u2	SIHA_CERVIX	0.816389	cervix
CORO1A-u2	JVM2_HAEMATOPOIETIC_AND_LYMPHOID_TISSUE	215.108	haematopoietic_and_lymphoid_tissue
CORO1A-u2	NCIH2342_LUNG	8.54944	lung
CORO1A-u2	HCC1195_LUNG	29.3444	lung
CORO1A-u2	OSRC2_KIDNEY	1.84152	kidney
CORO1A-u2	SKBR3_BREAST	29.5308	breast
CORO1A-u2	JVM3_HAEMATOPOIETIC_AND_LYMPHOID_TISSUE	133.529	haematopoietic_and_lymphoid_tissue
CORO1A-u2	NCIH1836_LUNG	11.8422	lung
CORO1A-u2	KPNSI9S_AUTONOMIC_GANGLIA	2.61654	autonomic_ganglia
CORO1A-u2	NCIH1755_LUNG	6.25565	lung
CORO1A-u2	NCIH1819_LUNG	0	lung
CORO1A-u2	TCCPAN2_PANCREAS	2.90198	pancreas
CORO1A-u2	JURKAT_HAEMATOPOIETIC_AND_LYMPHOID_TISSUE	135.443	haematopoietic_and_lymphoid_tissue
CORO1A-u2	SNU1066_UPPER_AERODIGESTIVE_TRACT	0.270202	upper_aerodigestive_tract
CORO1A-u2	SJSA1_BONE	3.06049	bone
CORO1A-u2	NCIH2171_LUNG	23.5501	lung
CORO1A-u2	KYO1_HAEMATOPOIETIC_AND_LYMPHOID_TISSUE	0	haematopoietic_and_lymphoid_tissue
CORO1A-u2	OVTOKO_OVARY	0.288038	ovary
CORO1A-u2	SF295_CENTRAL_NERVOUS_SYSTEM	2.9386	central_nervous_system
CORO1A-u2	TE10_OESOPHAGUS	1.5902	oesophagus
CORO1A-u2	NCIH2170_LUNG	0	lung
CORO1A-u2	NCIH1373_LUNG	0.092113	lung
CORO1A-u2	OVISE_OVARY	0.081587	ovary
CORO1A-u2	NCIH2172_LUNG	0.498479	lung
CORO1A-u2	KYSE180_OESOPHAGUS	0	oesophagus
CORO1A-u2	A427_LUNG	6.48639	lung
CORO1A-u2	KS1_CENTRAL_NERVOUS_SYSTEM	0.142411	central_nervous_system
CORO1A-u2	NCIH1650_LUNG	1.6826	lung
CORO1A-u2	SF268_CENTRAL_NERVOUS_SYSTEM	1.39657	central_nervous_system
CORO1A-u2	TE11_OESOPHAGUS	0.54563	oesophagus
CORO1A-u2	NCIH1915_LUNG	0.032478	lung
CORO1A-u2	SKES1_BONE	0.135222	bone
CORO1A-u2	KU1919_URINARY_TRACT	2.5295	urinary_tract
CORO1A-u2	KYSE410_OESOPHAGUS	1.68329	oesophagus
CORO1A-u2	RL_HAEMATOPOIETIC_AND_LYMPHOID_TISSUE	219.298	haematopoietic_and_lymphoid_tissue
CORO1A-u2	DM3_FIBROBLAST	0.060389	pleura
CORO1A-u2	T84_LARGE_INTESTINE	0.355049	large_intestine
CORO1A-u2	COLO679_SKIN	0	skin
CORO1A-u2	NCIH1573_LUNG	0.94115	lung
CORO1A-u2	KYSE30_OESOPHAGUS	0.079699	oesophagus
CORO1A-u2	KPL1_BREAST	11.8177	breast
CORO1A-u2	F36P_HAEMATOPOIETIC_AND_LYMPHOID_TISSUE	22.6025	haematopoietic_and_lymphoid_tissue
CORO1A-u2	COLO678_LARGE_INTESTINE	0.418165	large_intestine
CORO1A-u2	SKCO1_LARGE_INTESTINE	1.07502	large_intestine
CORO1A-u2	HS934T_FIBROBLAST	0	skin
CORO1A-u2	NCIH2228_LUNG	0	lung
CORO1A-u2	SNU81_LARGE_INTESTINE	0	large_intestine
CORO1A-u2	EOL1_HAEMATOPOIETIC_AND_LYMPHOID_TISSUE	262.686	haematopoietic_and_lymphoid_tissue
CORO1A-u2	JURLMK1_HAEMATOPOIETIC_AND_LYMPHOID_TISSUE	23.2921	haematopoietic_and_lymphoid_tissue
CORO1A-u2	COLO668_LUNG	52.1508	lung
CORO1A-u2	SKLMS1_SOFT_TISSUE	0.864091	soft_tissue
CORO1A-u2	NCIH1869_LUNG	6.42616	lung
CORO1A-u2	PC14_LUNG	0.586149	lung
CORO1A-u2	SF539_CENTRAL_NERVOUS_SYSTEM	1.3579	central_nervous_system
CORO1A-u2	KPMRTRY_SOFT_TISSUE	0	soft_tissue
CORO1A-u2	SNU601_STOMACH	0	stomach
CORO1A-u2	NCIH1568_LUNG	0	lung
CORO1A-u2	SNU1079_BILIARY_TRACT	0.028414	biliary_tract
CORO1A-u2	LCLC103H_LUNG	0	lung
CORO1A-u2	NCIH2077_LUNG	0.781799	lung
CORO1A-u2	HS936T_SKIN	0.303394	skin
CORO1A-u2	NCIH1651_LUNG	0.078235	lung
CORO1A-u2	KPNRTBM1_AUTONOMIC_GANGLIA	0.080852	autonomic_ganglia
CORO1A-u2	NCIH1385_LUNG	13.4509	lung
CORO1A-u2	SNU626_CENTRAL_NERVOUS_SYSTEM	0.709196	central_nervous_system
CORO1A-u2	NCIH1618_LUNG	19.8039	lung
CORO1A-u2	ESS1_ENDOMETRIUM	26.6701	endometrium
CORO1A-u2	BICR6_UPPER_AERODIGESTIVE_TRACT	7.29922	upper_aerodigestive_tract
CORO1A-u2	KALS1_CENTRAL_NERVOUS_SYSTEM	0.019028	central_nervous_system
CORO1A-u2	SET2_HAEMATOPOIETIC_AND_LYMPHOID_TISSUE	25.0568	haematopoietic_and_lymphoid_tissue
CORO1A-u2	OVSAHO_OVARY	0	ovary
CORO1A-u2	HT115_LARGE_INTESTINE	0	large_intestine
CORO1A-u2	NCIH2085_LUNG	1.60729	lung
CORO1A-u2	KU812_HAEMATOPOIETIC_AND_LYMPHOID_TISSUE	0	haematopoietic_and_lymphoid_tissue
CORO1A-u2	SW579_THYROID	3.13642	thyroid
CORO1A-u2	NCIH1666_LUNG	0	lung
CORO1A-u2	ES2_OVARY	0.124303	ovary
CORO1A-u2	SEM_HAEMATOPOIETIC_AND_LYMPHOID_TISSUE	207.578	haematopoietic_and_lymphoid_tissue
CORO1A-u2	NCIH1581_LUNG	2.64714	lung
CORO1A-u2	L540_HAEMATOPOIETIC_AND_LYMPHOID_TISSUE	89.5968	haematopoietic_and_lymphoid_tissue
CORO1A-u2	KURAMOCHI_OVARY	5.35648	ovary
CORO1A-u2	SNU1077_ENDOMETRIUM	0.047021	endometrium
CORO1A-u2	DMS79_LUNG	26.4989	lung
CORO1A-u2	ZR751_BREAST	0	breast
CORO1A-u2	COLO829_SKIN	1.98911	skin
CORO1A-u2	CACO2_LARGE_INTESTINE	0.033118	large_intestine
CORO1A-u2	KARPAS299_HAEMATOPOIETIC_AND_LYMPHOID_TISSUE	116.117	haematopoietic_and_lymphoid_tissue
CORO1A-u2	TUHR4TKB_KIDNEY	0.005941	kidney
CORO1A-u2	BICR56_UPPER_AERODIGESTIVE_TRACT	0.456637	upper_aerodigestive_tract
CORO1A-u2	WM88_SKIN	0	skin
CORO1A-u2	PC3_PROSTATE	2.02188	prostate
CORO1A-u2	COLO800_SKIN	0	skin
CORO1A-u2	SF172_CENTRAL_NERVOUS_SYSTEM	0	central_nervous_system
CORO1A-u2	NCIH522_LUNG	2.74066	lung
CORO1A-u2	TYKNU_OVARY	0	ovary
CORO1A-u2	BT549_BREAST	5.12361	breast
CORO1A-u2	LAMA84_HAEMATOPOIETIC_AND_LYMPHOID_TISSUE	80.2783	haematopoietic_and_lymphoid_tissue
CORO1A-u2	786O_KIDNEY	0	kidney
CORO1A-u2	HCC364_LUNG	0	lung
CORO1A-u2	NCIH650_LUNG	0	lung
CORO1A-u2	SNU719_STOMACH	0	stomach
CORO1A-u2	SNUC4_LARGE_INTESTINE	0	large_intestine
CORO1A-u2	NCIH520_LUNG	0.021806	lung
CORO1A-u2	PANC1_PANCREAS	2.77013	pancreas
CORO1A-u2	769P_KIDNEY	0	kidney
CORO1A-u2	K029AX_SKIN	0	skin
CORO1A-u2	SF126_CENTRAL_NERVOUS_SYSTEM	0	central_nervous_system
CORO1A-u2	NCIH660_PROSTATE	0.03997	prostate
CORO1A-u2	KP4_PANCREAS	13.5165	pancreas
CORO1A-u2	8505C_THYROID	0.440078	thyroid
CORO1A-u2	TE159T_FIBROBLAST	0	soft_tissue
CORO1A-u2	OVKATE_OVARY	7.90042	ovary
CORO1A-u2	K562_HAEMATOPOIETIC_AND_LYMPHOID_TISSUE	6.70312	haematopoietic_and_lymphoid_tissue
CORO1A-u2	NCIH1299_LUNG	0	lung
CORO1A-u2	RKN_SOFT_TISSUE	0.676622	soft_tissue
CORO1A-u2	YAPC_PANCREAS	6.35586	pancreas
CORO1A-u2	BXPC3_PANCREAS	56.2442	pancreas
CORO1A-u2	SNU1033_LARGE_INTESTINE	4.17681	large_intestine
CORO1A-u2	MUTZ5_HAEMATOPOIETIC_AND_LYMPHOID_TISSUE	97.2523	haematopoietic_and_lymphoid_tissue
CORO1A-u2	NCIH524_LUNG	1.00538	lung
CORO1A-u2	RH41_SOFT_TISSUE	0	soft_tissue
CORO1A-u2	MDAMB134VI_BREAST	0	breast
CORO1A-u2	KM12_LARGE_INTESTINE	1.52608	large_intestine
CORO1A-u2	8305C_THYROID	0.008347	thyroid
CORO1A-u2	NCIH526_LUNG	0.549429	lung
CORO1A-u2	MV411_HAEMATOPOIETIC_AND_LYMPHOID_TISSUE	231.397	haematopoietic_and_lymphoid_tissue
CORO1A-u2	RKO_LARGE_INTESTINE	0.054179	large_intestine
CORO1A-u2	HT1197_URINARY_TRACT	0.475001	urinary_tract
CORO1A-u2	NCIH596_LUNG	1.65276	lung
CORO1A-u2	KG1_HAEMATOPOIETIC_AND_LYMPHOID_TISSUE	235.274	haematopoietic_and_lymphoid_tissue
CORO1A-u2	C2BBE1_LARGE_INTESTINE	0	large_intestine
CORO1A-u2	SALE_LUNG	6.54808	lung
CORO1A-u2	WSUDLCL2_HAEMATOPOIETIC_AND_LYMPHOID_TISSUE	101.028	haematopoietic_and_lymphoid_tissue
CORO1A-u2	NCIH358_LUNG	5.34346	lung
CORO1A-u2	BL70_HAEMATOPOIETIC_AND_LYMPHOID_TISSUE	298.204	haematopoietic_and_lymphoid_tissue
CORO1A-u2	A101D_SKIN	0.366065	skin
CORO1A-u2	C32_SKIN	0.818857	skin
CORO1A-u2	YD15_SALIVARY_GLAND	10.1848	salivary_gland
CORO1A-u2	NCIH226_LUNG	4.88619	lung
CORO1A-u2	KIJK_HAEMATOPOIETIC_AND_LYMPHOID_TISSUE	39.4558	haematopoietic_and_lymphoid_tissue
CORO1A-u2	RH18_SOFT_TISSUE	0.133244	soft_tissue
CORO1A-u2	YD8_UPPER_AERODIGESTIVE_TRACT	0.011502	upper_aerodigestive_tract
CORO1A-u2	HEC1B_ENDOMETRIUM	0	endometrium
CORO1A-u2	8MGBA_CENTRAL_NERVOUS_SYSTEM	0.409796	central_nervous_system
CORO1A-u2	BL41_HAEMATOPOIETIC_AND_LYMPHOID_TISSUE	233.677	haematopoietic_and_lymphoid_tissue
CORO1A-u2	SNGM_ENDOMETRIUM	0	endometrium
CORO1A-u2	KHM1B_HAEMATOPOIETIC_AND_LYMPHOID_TISSUE	44.2297	haematopoietic_and_lymphoid_tissue
CORO1A-u2	BICR18_UPPER_AERODIGESTIVE_TRACT	0	upper_aerodigestive_tract
CORO1A-u2	C8166_HAEMATOPOIETIC_AND_LYMPHOID_TISSUE	278.23	haematopoietic_and_lymphoid_tissue
CORO1A-u2	YD38_UPPER_AERODIGESTIVE_TRACT	0	upper_aerodigestive_tract
CORO1A-u2	HT1376_URINARY_TRACT	0.009212	urinary_tract
CORO1A-u2	NCIH647_LUNG	0.019638	lung
CORO1A-u2	JHOM2B_OVARY	0	ovary
CORO1A-u2	HS172T_FIBROBLAST	0	urinary_tract
CORO1A-u2	SNU1041_UPPER_AERODIGESTIVE_TRACT	3.05251	upper_aerodigestive_tract
CORO1A-u2	NCIH3255_LUNG	12.9842	lung
CORO1A-u2	YH13_CENTRAL_NERVOUS_SYSTEM	0.070816	central_nervous_system
CORO1A-u2	CHP212_AUTONOMIC_GANGLIA	1.45372	autonomic_ganglia
CORO1A-u2	MCAS_OVARY	0.73074	ovary
CORO1A-u2	HOP62_LUNG	2.18094	lung
CORO1A-u2	HEC251_ENDOMETRIUM	0	endometrium
CORO1A-u2	HT144_SKIN	0.044858	skin
CORO1A-u2	MCF7_BREAST	0.043284	breast
CORO1A-u2	TOLEDO_HAEMATOPOIETIC_AND_LYMPHOID_TISSUE	108.311	haematopoietic_and_lymphoid_tissue
CORO1A-u2	VMRCRCZ_KIDNEY	0	kidney
CORO1A-u2	A172_CENTRAL_NERVOUS_SYSTEM	10.8926	central_nervous_system
CORO1A-u2	JHOS4_OVARY	0.068938	ovary
CORO1A-u2	MALME3M_SKIN	0.519584	skin
CORO1A-u2	SKMEL1_SKIN	2.86412	skin
CORO1A-u2	NCIH322_LUNG	1.05828	lung
CORO1A-u2	697_HAEMATOPOIETIC_AND_LYMPHOID_TISSUE	49.9153	haematopoietic_and_lymphoid_tissue
CORO1A-u2	A1207_CENTRAL_NERVOUS_SYSTEM	1.28289	central_nervous_system
CORO1A-u2	WM1799_SKIN	0	skin
CORO1A-u2	BICR31_UPPER_AERODIGESTIVE_TRACT	0.068226	upper_aerodigestive_tract
CORO1A-u2	SKMEL24_SKIN	0.119227	skin
CORO1A-u2	MC116_HAEMATOPOIETIC_AND_LYMPHOID_TISSUE	176.769	haematopoietic_and_lymphoid_tissue
CORO1A-u2	SUPB15_HAEMATOPOIETIC_AND_LYMPHOID_TISSUE	34.0634	haematopoietic_and_lymphoid_tissue
CORO1A-u2	SNU478_BILIARY_TRACT	0	biliary_tract
CORO1A-u2	M07E_HAEMATOPOIETIC_AND_LYMPHOID_TISSUE	29.0299	haematopoietic_and_lymphoid_tissue
CORO1A-u2	SKLU1_LUNG	0	lung
CORO1A-u2	SW1353_BONE	4.7368	bone
CORO1A-u2	TOV112D_OVARY	9.68749	ovary
CORO1A-u2	BICR22_UPPER_AERODIGESTIVE_TRACT	0.023976	upper_aerodigestive_tract
CORO1A-u2	LCLC97TM1_LUNG	6.1775	lung
CORO1A-u2	SNU201_CENTRAL_NERVOUS_SYSTEM	0	central_nervous_system
CORO1A-u2	HOP92_LUNG	0	lung
CORO1A-u2	SNU1040_LARGE_INTESTINE	0.419516	large_intestine
CORO1A-u2	HEC265_ENDOMETRIUM	0	endometrium
CORO1A-u2	TUHR14TKB_KIDNEY	0.386155	kidney
CORO1A-u2	SNU213_PANCREAS	0.156724	pancreas
CORO1A-u2	HMEL_BREAST	12.4679	breast
CORO1A-u2	SNU489_CENTRAL_NERVOUS_SYSTEM	3.06977	central_nervous_system
CORO1A-u2	MDAPCA2B_PROSTATE	0.124452	prostate
CORO1A-u2	VMRCRCW_KIDNEY	0	kidney
CORO1A-u2	SNU503_LARGE_INTESTINE	0.9354	large_intestine
CORO1A-u2	MDAMB361_BREAST	0.137184	breast
CORO1A-u2	WM115_SKIN	0	skin
CORO1A-u2	SNU1_STOMACH	0	stomach
CORO1A-u2	TM87_SOFT_TISSUE	4.35721	soft_tissue
CORO1A-u2	HNT34_HAEMATOPOIETIC_AND_LYMPHOID_TISSUE	168.155	haematopoietic_and_lymphoid_tissue
CORO1A-u2	TUHR10TKB_KIDNEY	0.838819	kidney
CORO1A-u2	MDAMB415_BREAST	0.148865	breast
CORO1A-u2	BT12_SOFT_TISSUE	0	soft_tissue
CORO1A-u2	ECC12_STOMACH	0.790965	stomach
CORO1A-u2	TO175T_FIBROBLAST	0	haematopoietic_and_lymphoid_tissue
CORO1A-u2	NCIH1930_LUNG	0.784791	lung
CORO1A-u2	NCIH1395_LUNG	0	lung
CORO1A-u2	SKMEL31_SKIN	0.240697	skin
CORO1A-u2	HMC18_BREAST	43.5987	breast
CORO1A-u2	SNU466_CENTRAL_NERVOUS_SYSTEM	0.181851	central_nervous_system
CORO1A-u2	PANC0403_PANCREAS	8.01934	pancreas
CORO1A-u2	RH30_SOFT_TISSUE	31.1107	soft_tissue
CORO1A-u2	U118MG_CENTRAL_NERVOUS_SYSTEM	0	central_nervous_system
CORO1A-u2	MDAMB435S_SKIN	0	skin
CORO1A-u2	HPAFII_PANCREAS	4.3727	pancreas
CORO1A-u2	NCIH508_LARGE_INTESTINE	0	large_intestine
CORO1A-u2	MDAMB175VII_BREAST	0.221979	breast
CORO1A-u2	BICR16_UPPER_AERODIGESTIVE_TRACT	0.40467	upper_aerodigestive_tract
CORO1A-u2	TIG3TD_FIBROBLAST	0.630284	lung
CORO1A-u2	ME1_HAEMATOPOIETIC_AND_LYMPHOID_TISSUE	50.8562	haematopoietic_and_lymphoid_tissue
CORO1A-u2	U87MG_CENTRAL_NERVOUS_SYSTEM	1.57012	central_nervous_system
CORO1A-u2	NCIH446_LUNG	5.60793	lung
CORO1A-u2	SNU175_LARGE_INTESTINE	0	large_intestine
CORO1A-u2	TM31_CENTRAL_NERVOUS_SYSTEM	0	central_nervous_system
CORO1A-u2	S117_THYROID	1.69313	soft_tissue
CORO1A-u2	HEC59_ENDOMETRIUM	0.217992	endometrium
CORO1A-u2	647V_URINARY_TRACT	8.41377	urinary_tract
CORO1A-u2	TTC709_SOFT_TISSUE	5.10087	soft_tissue
CORO1A-u2	TE9_OESOPHAGUS	1.10587	oesophagus
CORO1A-u2	HPBALL_HAEMATOPOIETIC_AND_LYMPHOID_TISSUE	214.17	haematopoietic_and_lymphoid_tissue
CORO1A-u2	253J_URINARY_TRACT	0	urinary_tract
CORO1A-u2	MDAMB231_BREAST	0	breast
CORO1A-u2	HEC50B_ENDOMETRIUM	1.11048	endometrium
CORO1A-u2	TTC642_SOFT_TISSUE	0	soft_tissue
CORO1A-u2	BFTC905_URINARY_TRACT	0	urinary_tract
CORO1A-u2	HOS_BONE	0.584311	bone
CORO1A-u2	TT_THYROID	28.2687	thyroid
CORO1A-u2	HL60_HAEMATOPOIETIC_AND_LYMPHOID_TISSUE	158.189	haematopoietic_and_lymphoid_tissue
CORO1A-u2	HEC6_ENDOMETRIUM	0.602673	endometrium
CORO1A-u2	U178_CENTRAL_NERVOUS_SYSTEM	0.462817	central_nervous_system
CORO1A-u2	SKMES1_LUNG	0.145392	lung
CORO1A-u2	NCIH1623_LUNG	0.396457	lung
CORO1A-u2	MOLM6_HAEMATOPOIETIC_AND_LYMPHOID_TISSUE	110.487	haematopoietic_and_lymphoid_tissue
CORO1A-u2	A673_BONE	0.238688	bone
CORO1A-u2	KPNYN_AUTONOMIC_GANGLIA	10.7142	autonomic_ganglia
CORO1A-u2	SW403_LARGE_INTESTINE	71.3027	large_intestine
CORO1A-u2	TT_OESOPHAGUS	0	oesophagus
CORO1A-u2	HEKTE_KIDNEY	0	kidney
CORO1A-u2	U251MG_CENTRAL_NERVOUS_SYSTEM	1.63796	central_nervous_system
CORO1A-u2	NCIH1435_LUNG	0	lung
CORO1A-u2	253JBV_URINARY_TRACT	0.262996	urinary_tract
CORO1A-u2	TT2609C02_THYROID	1.8685	thyroid
CORO1A-u2	BFTC909_KIDNEY	0	kidney
CORO1A-u2	HPAC_PANCREAS	0	pancreas
CORO1A-u2	RERFLCKJ_LUNG	1.30959	lung
CORO1A-u2	SW480_LARGE_INTESTINE	6.9541	large_intestine
CORO1A-u2	2313287_STOMACH	0	stomach
CORO1A-u2	BT20_BREAST	0	breast
CORO1A-u2	MOLT16_HAEMATOPOIETIC_AND_LYMPHOID_TISSUE	461.778	haematopoietic_and_lymphoid_tissue
CORO1A-u2	22RV1_PROSTATE	0	prostate
CORO1A-u2	BEN_LUNG	14.4346	lung
CORO1A-u2	TOV21G_OVARY	0	ovary
CORO1A-u2	SH4_SKIN	0	skin
CORO1A-u2	639V_URINARY_TRACT	6.26076	urinary_tract
CORO1A-u2	EW8_BONE	1.44315	bone
CORO1A-u2	HEL9217_HAEMATOPOIETIC_AND_LYMPHOID_TISSUE	30.4078	haematopoietic_and_lymphoid_tissue
CORO1A-u2	PATU8902_PANCREAS	0.297385	pancreas
CORO1A-u2	SNU46_UPPER_AERODIGESTIVE_TRACT	5.73002	upper_aerodigestive_tract
CORO1A-u2	HELA_CERVIX	0	cervix
CORO1A-u2	BCPAP_THYROID	0	thyroid
CORO1A-u2	T47D_BREAST	0	breast
CORO1A-u2	MOLT13_HAEMATOPOIETIC_AND_LYMPHOID_TISSUE	164.376	haematopoietic_and_lymphoid_tissue
CORO1A-u2	SNU119_OVARY	3.19343	ovary
CORO1A-u2	THP1_HAEMATOPOIETIC_AND_LYMPHOID_TISSUE	131.65	haematopoietic_and_lymphoid_tissue
CORO1A-u2	HEL_HAEMATOPOIETIC_AND_LYMPHOID_TISSUE	40.8147	haematopoietic_and_lymphoid_tissue
CORO1A-u2	59M_OVARY	0	ovary
CORO1A-u2	BC3C_URINARY_TRACT	0	urinary_tract
CORO1A-u2	SNU520_STOMACH	0	stomach
CORO1A-u2	HMCB_SKIN	0.717865	skin
CORO1A-u2	HS695T_SKIN	1.58752	skin
CORO1A-u2	TEN_ENDOMETRIUM	0.608891	endometrium
CORO1A-u2	SNU5_STOMACH	0.60248	stomach
CORO1A-u2	DOHH2_HAEMATOPOIETIC_AND_LYMPHOID_TISSUE	226.037	haematopoietic_and_lymphoid_tissue
CORO1A-u2	MPP89_PLEURA	1.49617	pleura
CORO1A-u2	SH10TC_STOMACH	0	stomach
CORO1A-u2	MOLM16_HAEMATOPOIETIC_AND_LYMPHOID_TISSUE	12.3759	haematopoietic_and_lymphoid_tissue
CORO1A-u2	NCIH1437_LUNG	0.127931	lung
CORO1A-u2	HGC27_STOMACH	3.74788	stomach
CORO1A-u2	HS698T_FIBROBLAST	0	large_intestine
CORO1A-u2	NCIH2122_LUNG	0	lung
CORO1A-u2	5637_URINARY_TRACT	31.5821	urinary_tract
CORO1A-u2	TF1_HAEMATOPOIETIC_AND_LYMPHOID_TISSUE	22.9801	haematopoietic_and_lymphoid_tissue
CORO1A-u2	DND41_HAEMATOPOIETIC_AND_LYMPHOID_TISSUE	453.153	haematopoietic_and_lymphoid_tissue
CORO1A-u2	42MGBA_CENTRAL_NERVOUS_SYSTEM	32.7054	central_nervous_system
CORO1A-u2	ECC10_STOMACH	0.104064	stomach
CORO1A-u2	SUDHL8_HAEMATOPOIETIC_AND_LYMPHOID_TISSUE	204.877	haematopoietic_and_lymphoid_tissue
CORO1A-u2	HUNS1_HAEMATOPOIETIC_AND_LYMPHOID_TISSUE	189.791	haematopoietic_and_lymphoid_tissue
CORO1A-u2	SCC9_UPPER_AERODIGESTIVE_TRACT	0.340841	upper_aerodigestive_tract
CORO1A-u2	HEYA8_OVARY	0	ovary
CORO1A-u2	NCIH2126_LUNG	0.035677	lung
CORO1A-u2	HCC1954_BREAST	0.680519	breast
CORO1A-u2	MOLP8_HAEMATOPOIETIC_AND_LYMPHOID_TISSUE	0	haematopoietic_and_lymphoid_tissue
CORO1A-u2	HS706T_BONE	0.016722	bone
CORO1A-u2	EBC1_LUNG	0.209671	lung
CORO1A-u2	HCC202_BREAST	19.6649	breast
CORO1A-u2	SCLC21H_LUNG	12.3248	lung
CORO1A-u2	HUH28_BILIARY_TRACT	0.619543	biliary_tract
CORO1A-u2	HCC1438_LUNG	0	lung
CORO1A-u2	HUG1N_STOMACH	0.642292	stomach
CORO1A-u2	HCC1187_BREAST	5.97545	breast
CORO1A-u2	SCC25_UPPER_AERODIGESTIVE_TRACT	0.999385	upper_aerodigestive_tract
CORO1A-u2	TTC549_SOFT_TISSUE	0.073935	soft_tissue
CORO1A-u2	HCC15_LUNG	0	lung
CORO1A-u2	HUCCT1_BILIARY_TRACT	0	biliary_tract
CORO1A-u2	HCC1171_LUNG	7.79529	lung
CORO1A-u2	TTC1240_SOFT_TISSUE	0.004141	soft_tissue
CORO1A-u2	CL11_LARGE_INTESTINE	4.27063	large_intestine
CORO1A-u2	EB1_HAEMATOPOIETIC_AND_LYMPHOID_TISSUE	257.514	haematopoietic_and_lymphoid_tissue
CORO1A-u2	RERFLCAI_LUNG	0.388816	lung
CORO1A-u2	HCC1806_BREAST	1.30844	breast
CORO1A-u2	GCIY_STOMACH	1.66076	stomach
CORO1A-u2	HS729_SOFT_TISSUE	0.729101	soft_tissue
CORO1A-u2	HT_HAEMATOPOIETIC_AND_LYMPHOID_TISSUE	141.822	haematopoietic_and_lymphoid_tissue
CORO1A-u2	COV318_OVARY	0.248456	ovary
CORO1A-u2	HS618T_FIBROBLAST	0	lung
CORO1A-u2	MOLP2_HAEMATOPOIETIC_AND_LYMPHOID_TISSUE	124.519	haematopoietic_and_lymphoid_tissue
CORO1A-u2	HCC1143_BREAST	0	breast
CORO1A-u2	U2OS_BONE	6.3666	bone
CORO1A-u2	DV90_LUNG	0	lung
CORO1A-u2	CL34_LARGE_INTESTINE	9.73271	large_intestine
CORO1A-u2	RDES_BONE	0.316397	bone
CORO1A-u2	HUPT4_PANCREAS	4.46456	pancreas
CORO1A-u2	D283MED_CENTRAL_NERVOUS_SYSTEM	96.5999	central_nervous_system
CORO1A-u2	TCCSUP_URINARY_TRACT	0.43188	urinary_tract
CORO1A-u2	ML1_THYROID	9.00688	thyroid
CORO1A-u2	U343_CENTRAL_NERVOUS_SYSTEM	0.278249	central_nervous_system
CORO1A-u2	HCC1833_LUNG	270.493	lung
CORO1A-u2	A2058_SKIN	2.02322	skin
CORO1A-u2	COLO201_LARGE_INTESTINE	8.49343	large_intestine
CORO1A-u2	SCC4_UPPER_AERODIGESTIVE_TRACT	4.00112	upper_aerodigestive_tract
CORO1A-u2	RCM1_LARGE_INTESTINE	4.96267	large_intestine
CORO1A-u2	CW2_LARGE_INTESTINE	4.03309	large_intestine
CORO1A-u2	TALL1_HAEMATOPOIETIC_AND_LYMPHOID_TISSUE	26.5902	haematopoietic_and_lymphoid_tissue
CORO1A-u2	HCC1937_BREAST	0.003883	breast
CORO1A-u2	MKN7_STOMACH	0	stomach
CORO1A-u2	HUPT3_PANCREAS	0.030761	pancreas
CORO1A-u2	DANG_PANCREAS	74.8101	pancreas
CORO1A-u2	HS675T_FIBROBLAST	0.230875	large_intestine
CORO1A-u2	TE14_OESOPHAGUS	1.97445	oesophagus
CORO1A-u2	HCC1500_BREAST	0	breast
CORO1A-u2	PECAPJ15_UPPER_AERODIGESTIVE_TRACT	0.964151	upper_aerodigestive_tract
CORO1A-u2	HS688AT_FIBROBLAST	0.760406	skin
CORO1A-u2	HH_HAEMATOPOIETIC_AND_LYMPHOID_TISSUE	200.4	haematopoietic_and_lymphoid_tissue
CORO1A-u2	LN235_CENTRAL_NERVOUS_SYSTEM	0	central_nervous_system
CORO1A-u2	SCABER_URINARY_TRACT	0.014397	urinary_tract
CORO1A-u2	SKNDZ_AUTONOMIC_GANGLIA	18.2351	autonomic_ganglia
CORO1A-u2	DAUDI_HAEMATOPOIETIC_AND_LYMPHOID_TISSUE	263.633	haematopoietic_and_lymphoid_tissue
CORO1A-u2	REC1_HAEMATOPOIETIC_AND_LYMPHOID_TISSUE	336.985	haematopoietic_and_lymphoid_tissue
CORO1A-u2	HLFA_FIBROBLAST	0.501005	lung
CORO1A-u2	SW780_URINARY_TRACT	5.549	urinary_tract
CORO1A-u2	COLO792_SKIN	0	skin
CORO1A-u2	NCIH716_LARGE_INTESTINE	0	large_intestine
CORO1A-u2	LN215_CENTRAL_NERVOUS_SYSTEM	0.2625	central_nervous_system
CORO1A-u2	MOLT3_HAEMATOPOIETIC_AND_LYMPHOID_TISSUE	184.264	haematopoietic_and_lymphoid_tissue
CORO1A-u2	COLO741_SKIN	0	skin
CORO1A-u2	SCC15_UPPER_AERODIGESTIVE_TRACT	0.013304	upper_aerodigestive_tract
CORO1A-u2	RCC10RGB_KIDNEY	0	kidney
CORO1A-u2	RD_SOFT_TISSUE	7.3362	soft_tissue
CORO1A-u2	CI1_HAEMATOPOIETIC_AND_LYMPHOID_TISSUE	324.615	haematopoietic_and_lymphoid_tissue
CORO1A-u2	PLB985_HAEMATOPOIETIC_AND_LYMPHOID_TISSUE	174.228	haematopoietic_and_lymphoid_tissue
CORO1A-u2	MONOMAC1_HAEMATOPOIETIC_AND_LYMPHOID_TISSUE	117.565	haematopoietic_and_lymphoid_tissue
CORO1A-u2	CJM_SKIN	5.45421	skin
CORO1A-u2	MONOMAC6_HAEMATOPOIETIC_AND_LYMPHOID_TISSUE	146.336	haematopoietic_and_lymphoid_tissue
CORO1A-u2	RERFGC1B_STOMACH	0.038685	stomach
CORO1A-u2	LMSU_STOMACH	1.01828	stomach
CORO1A-u2	HCC1569_BREAST	0.635557	breast
CORO1A-u2	CL14_LARGE_INTESTINE	0	large_intestine
CORO1A-u2	HS737T_FIBROBLAST	0	bone
CORO1A-u2	MON_SOFT_TISSUE	0.807249	soft_tissue
CORO1A-u2	IGR39_SKIN	1.07384	skin
CORO1A-u2	REH_HAEMATOPOIETIC_AND_LYMPHOID_TISSUE	98.7942	haematopoietic_and_lymphoid_tissue
CORO1A-u2	MORCPR_LUNG	0	lung
CORO1A-u2	CL40_LARGE_INTESTINE	21.9479	large_intestine
CORO1A-u2	TGBC11TKB_STOMACH	0	stomach
CORO1A-u2	HCC1588_LUNG	21.361	lung
CORO1A-u2	HS739T_FIBROBLAST	0.03968	breast
CORO1A-u2	RERFLCAD2_LUNG	0.07257	lung
CORO1A-u2	MSTO211H_PLEURA	0	pleura
CORO1A-u2	CMK_HAEMATOPOIETIC_AND_LYMPHOID_TISSUE	51.2532	haematopoietic_and_lymphoid_tissue
CORO1A-u2	SBC5_LUNG	14.9137	lung
CORO1A-u2	MUTZ3_HAEMATOPOIETIC_AND_LYMPHOID_TISSUE	178.087	haematopoietic_and_lymphoid_tissue
CORO1A-u2	SIGM5_HAEMATOPOIETIC_AND_LYMPHOID_TISSUE	424.675	haematopoietic_and_lymphoid_tissue
CORO1A-u2	HCC1599_BREAST	3.98908	breast
CORO1A-u2	CMLT1_HAEMATOPOIETIC_AND_LYMPHOID_TISSUE	400.544	haematopoietic_and_lymphoid_tissue
CORO1A-u2	RERFLCAD1_LUNG	0.088136	lung
CORO1A-u2	SQ1_LUNG	1.24641	lung
CORO1A-u2	OVMANA_OVARY	0.006818	ovary
CORO1A-u2	NCIH1155_LUNG	22.7098	lung
CORO1A-u2	KNS60_CENTRAL_NERVOUS_SYSTEM	0	central_nervous_system
CORO1A-u2	IGR37_SKIN	2.28008	skin
CORO1A-u2	KNS42_CENTRAL_NERVOUS_SYSTEM	1.06906	central_nervous_system
CORO1A-u2	FU97_STOMACH	12.3109	stomach
CORO1A-u2	COLO320_LARGE_INTESTINE	0.436095	large_intestine
CORO1A-u2	IALM_LUNG	0	lung
CORO1A-u2	PL21_HAEMATOPOIETIC_AND_LYMPHOID_TISSUE	257.979	haematopoietic_and_lymphoid_tissue
CORO1A-u2	G292CLONEA141B1_BONE	2.95972	bone
CORO1A-u2	KARPAS422_HAEMATOPOIETIC_AND_LYMPHOID_TISSUE	182.588	haematopoietic_and_lymphoid_tissue
CORO1A-u2	P31FUJ_HAEMATOPOIETIC_AND_LYMPHOID_TISSUE	264.794	haematopoietic_and_lymphoid_tissue
CORO1A-u2	NCIH2081_LUNG	17.303	lung
CORO1A-u2	HUT78_HAEMATOPOIETIC_AND_LYMPHOID_TISSUE	772.582	haematopoietic_and_lymphoid_tissue
CORO1A-u2	G401_SOFT_TISSUE	0.207184	soft_tissue
CORO1A-u2	LOVO_LARGE_INTESTINE	0.610203	large_intestine
CORO1A-u2	NCIH1963_LUNG	0.266003	lung
CORO1A-u2	G402_SOFT_TISSUE	7.5356	soft_tissue
CORO1A-u2	KARPAS620_HAEMATOPOIETIC_AND_LYMPHOID_TISSUE	313.895	haematopoietic_and_lymphoid_tissue
CORO1A-u2	T3M10_LUNG	1.70568	lung
CORO1A-u2	NCIH854_LUNG	27.0246	lung
CORO1A-u2	NCIH1944_LUNG	0	lung
CORO1A-u2	LOXIMVI_SKIN	0.818649	skin
CORO1A-u2	GA10_HAEMATOPOIETIC_AND_LYMPHOID_TISSUE	302.546	haematopoietic_and_lymphoid_tissue
CORO1A-u2	SKRC20_KIDNEY	0	kidney
CORO1A-u2	NCIH1563_LUNG	0.194949	lung
[truncated: 2,071 more rows]

## Sheet: Fig. 2c
Fig. 2c Associations between unannotated transcripts and hallmark biological processes.
Hallmark biological process	Transcript id	Correlation coefficient	P value	FDR
Epithelial mesenchymal transition	MSTRG.75750.1	0.771518	1.45885e-201	1.69802e-198
G2M checkpoint	MSTRG.61786.1	0.76443	0	0
Epithelial mesenchymal transition	MSTRG.52024.1	0.76394	2.60041e-195	3.02649e-192
E2F targets	MSTRG.23130.1	0.757787	0	0
Epithelial mesenchymal transition	MSTRG.40463.5	0.745897	2.47082e-181	2.87451e-178
Epithelial mesenchymal transition	MSTRG.30885.19	0.737261	4.68629e-175	5.44931e-172
Epithelial mesenchymal transition	MSTRG.66929.15	0.734386	5.08418e-173	5.91056e-170
Epithelial mesenchymal transition	MSTRG.76585.45	0.733037	4.4857e-172	5.21397e-169
Epithelial mesenchymal transition	MSTRG.40463.4	0.727291	4.14173e-168	4.81299e-165
Epithelial mesenchymal transition	MSTRG.12826.2	0.724857	1.84567e-166	2.14463e-163
Epithelial mesenchymal transition	MSTRG.75750.76	0.723542	1.41034e-165	1.63839e-162
Epithelial mesenchymal transition	MSTRG.19682.26	0.722152	1.19695e-164	1.39039e-161
Interferon alpha response	MSTRG.15097.46	0.720713	1.07877e-163	1.25291e-160
Epithelial mesenchymal transition	MSTRG.19964.131	0.714452	1.3177e-159	1.53028e-156
Apical junction	MSTRG.32394.1	0.713799	0	0
Epithelial mesenchymal transition	MSTRG.66929.9	0.713047	1.05184e-158	1.22143e-155
Epithelial mesenchymal transition	MSTRG.55891.16	0.709256	2.68529e-156	3.117e-153
Epithelial mesenchymal transition	MSTRG.75750.71	0.707004	6.91623e-155	8.02749e-152
Estrogen response early	MSTRG.20811.4	0.705512	5.86216e-154	6.80188e-151
Epithelial mesenchymal transition	MSTRG.6588.3	0.703257	1.44085e-152	1.67075e-149
Epithelial mesenchymal transition	MSTRG.53918.89	-0.700108	1.20157e-150	1.3925e-147
Epithelial mesenchymal transition	MSTRG.55891.12	0.699745	1.99132e-150	2.30756e-147
Epithelial mesenchymal transition	MSTRG.21884.27	0.697121	7.55501e-149	8.74714e-146
E2F targets	MSTRG.56604.1	0.691306	0	0
Epithelial mesenchymal transition	MSTRG.53096.144	0.690868	3.73418e-145	4.31754e-142
Epithelial mesenchymal transition	MSTRG.73199.3	0.68638	1.4662e-142	1.6943e-139
Protein secretion	MSTRG.66408.10	0.683615	5.50868e-141	6.35959e-138
Estrogen response late	MSTRG.21879.1	0.68097	1.70201e-139	1.96272e-136
Epithelial mesenchymal transition	MSTRG.16874.6	0.6781	6.76331e-138	7.79246e-135
Interferon alpha response	MSTRG.35006.44	0.674853	4.1469e-136	4.77526e-133
Apical junction	MSTRG.14681.13	0.673957	1.27847e-135	1.47184e-132
Epithelial mesenchymal transition	MSTRG.16874.16	0.673708	1.74736e-135	2.01149e-132
Epithelial mesenchymal transition	MSTRG.22290.3	0.673683	1.8034e-135	2.07583e-132
Epithelial mesenchymal transition	MSTRG.66929.17	0.672224	1.11599e-134	1.28366e-131
Epithelial mesenchymal transition	MSTRG.75750.4	0.666283	1.68464e-131	1.93405e-128
Epithelial mesenchymal transition	MSTRG.64401.9	0.66292	9.84208e-130	1.12795e-126
Epithelial mesenchymal transition	MSTRG.33283.4	0.659687	4.68006e-128	5.35637e-125
Epithelial mesenchymal transition	MSTRG.87998.1	0.659277	7.61192e-128	8.70915e-125
Epithelial mesenchymal transition	MSTRG.84725.1	0.658448	2.02966e-127	2.32131e-124
Epithelial mesenchymal transition	MSTRG.30885.2	0.65687	1.30228e-126	1.48835e-123
Epithelial mesenchymal transition	MSTRG.84134.1	0.654197	2.95806e-125	3.3767e-122
Apical junction	MSTRG.36733.22	0.653082	1.07731e-124	1.2294e-121
Epithelial mesenchymal transition	MSTRG.27758.32	0.651742	5.06118e-124	5.77155e-121
Epithelial mesenchymal transition	MSTRG.16874.7	0.650686	1.70381e-123	1.94188e-120
Interferon alpha response	MSTRG.15097.42	0.650266	2.75783e-123	3.14168e-120
Epithelial mesenchymal transition	MSTRG.52246.17	0.645674	5.06184e-121	5.74873e-118
Epithelial mesenchymal transition	MSTRG.30885.5	0.643585	5.26469e-120	5.97254e-117
Epithelial mesenchymal transition	MSTRG.15996.4	0.643081	9.23809e-120	1.04744e-116
Estrogen response late	MSTRG.16381.78	0.64239	1.99521e-119	2.26117e-116
E2F targets	MSTRG.7287.68	0.641575	4.92981e-119	5.58431e-116
Epithelial mesenchymal transition	MSTRG.16874.8	0.641524	5.21451e-119	5.90589e-116
Coagulation	MSTRG.41758.5	-0.641163	7.77583e-119	8.80611e-116
Epithelial mesenchymal transition	MSTRG.43265.17	0.641095	8.38318e-119	9.49245e-116
Epithelial mesenchymal transition	MSTRG.44212.4	0.640903	1.03738e-118	1.17447e-115
Interferon alpha response	MSTRG.53041.32	0.638483	1.48725e-117	1.68062e-114
Epithelial mesenchymal transition	MSTRG.53898.1	-0.638389	1.64905e-117	1.86317e-114
E2F targets	MSTRG.21895.3	0.637517	4.27967e-117	4.83347e-114
Epithelial mesenchymal transition	MSTRG.78502.1	0.636213	1.77065e-116	1.99821e-113
G2M checkpoint	MSTRG.59353.1	0.635846	2.63731e-116	2.9751e-113
UV response dn	MSTRG.7726.6	0.635622	3.36126e-116	3.79059e-113
Apical junction	MSTRG.84490.4	0.635568	3.56351e-116	4.01836e-113
Epithelial mesenchymal transition	MSTRG.76585.71	0.635558	3.60228e-116	4.06176e-113
Apical junction	MSTRG.36733.15	0.632334	1.16262e-114	1.30785e-111
Interferon alpha response	MSTRG.62873.7	0.630729	6.45262e-114	7.24461e-111
Epithelial mesenchymal transition	MSTRG.63029.5	0.630255	1.06827e-113	1.19827e-110
Coagulation	MSTRG.13176.35	-0.630197	0	0
UV response dn	MSTRG.61626.17	0.628897	4.50572e-113	5.04817e-110
Epithelial mesenchymal transition	MSTRG.63029.4	0.628819	4.89471e-113	5.48356e-110
UV response dn	MSTRG.75867.24	0.628782	5.09146e-113	5.70354e-110
Epithelial mesenchymal transition	MSTRG.16874.11	0.628671	5.72136e-113	6.40817e-110
Epithelial mesenchymal transition	MSTRG.34904.29	-0.627901	1.28924e-112	1.44267e-109
Epithelial mesenchymal transition	MSTRG.58450.15	0.626868	3.82375e-112	4.27515e-109
Epithelial mesenchymal transition	MSTRG.78506.3	0.624402	5.02914e-111	5.6081e-108
Hypoxia	MSTRG.15410.1	-0.62388	8.65258e-111	9.64273e-108
Epithelial mesenchymal transition	MSTRG.26620.57	0.623213	1.72743e-110	1.92392e-107
Epithelial mesenchymal transition	MSTRG.26620.65	0.622998	2.1592e-110	2.40406e-107
Epithelial mesenchymal transition	MSTRG.16874.12	0.622211	4.8679e-110	5.4166e-107
Apical junction	MSTRG.8856.41	0.621533	9.79567e-110	1.08923e-106
TNFA signaling via NFKB	MSTRG.74517.6	0.620695	2.31724e-109	2.57467e-106
Epithelial mesenchymal transition	MSTRG.47888.3	0.619274	9.92786e-109	1.10096e-105
Interferon alpha response	MSTRG.53041.4	0.618351	2.54477e-108	2.81968e-105
Epithelial mesenchymal transition	MSTRG.78512.1	0.618227	2.88543e-108	3.19689e-105
Epithelial mesenchymal transition	MSTRG.88436.4	0.617988	3.68056e-108	4.07755e-105
Estrogen response late	MSTRG.69812.1	0.616935	1.07163e-107	1.18539e-104
Epithelial mesenchymal transition	MSTRG.67525.18	0.616693	1.36903e-107	1.51402e-104
Epithelial mesenchymal transition	MSTRG.15996.16	0.615901	3.04716e-107	3.36654e-104
Apical junction	MSTRG.77012.2	-0.615776	3.45566e-107	3.81699e-104
Estrogen response early	MSTRG.21852.2	0.614071	1.91753e-106	2.11415e-103
Epithelial mesenchymal transition	MSTRG.7178.1	0.613871	2.34402e-106	2.58359e-103
E2F targets	MSTRG.31770.1	0.613856	2.38044e-106	2.62353e-103
E2F targets	MSTRG.7116.23	0.613741	2.66848e-106	2.94031e-103
Epithelial mesenchymal transition	MSTRG.72595.74	0.613677	2.84759e-106	3.13647e-103
Epithelial mesenchymal transition	MSTRG.19682.62	0.613525	3.31553e-106	3.65105e-103
Epithelial mesenchymal transition	MSTRG.26618.13	0.613287	4.20465e-106	4.62732e-103
Estrogen response early	MSTRG.21850.24	0.613205	4.56403e-106	5.02207e-103
Epithelial mesenchymal transition	MSTRG.19099.20	-0.613168	4.73289e-106	5.20747e-103
Epithelial mesenchymal transition	MSTRG.77886.4	0.6126	8.34614e-106	9.17815e-103
Epithelial mesenchymal transition	MSTRG.34113.1	0.611971	1.56172e-105	1.71583e-102
Estrogen response late	MSTRG.18344.175	0.611554	2.36262e-105	2.59341e-102
TNFA signaling via NFKB	MSTRG.72074.1	0.611304	3.02952e-105	3.32369e-102
Estrogen response late	MSTRG.40598.4	0.611257	3.17358e-105	3.48121e-102
Coagulation	MSTRG.39826.21	-0.61121	3.32409e-105	3.64604e-102
Complement	MSTRG.33138.2	-0.610893	4.55103e-105	4.98879e-102
Hypoxia	MSTRG.32940.1	-0.610707	5.47424e-105	5.99897e-102
Epithelial mesenchymal transition	MSTRG.76585.13	0.609419	1.95444e-104	2.13758e-101
Epithelial mesenchymal transition	MSTRG.21976.54	0.608045	7.5447e-104	8.23421e-101
Apical junction	MSTRG.48927.10	0.607439	1.36553e-103	1.48898e-100
Xenobiotic metabolism	MSTRG.34191.10	0.60461	2.14836e-102	2.3329e-99
Estrogen response late	MSTRG.36251.22	0.603581	5.81117e-102	6.30182e-99
Coagulation	MSTRG.84774.1	-0.603434	0	0
MYC targets v2	MSTRG.41602.1	0.603339	7.33433e-102	7.9512e-99
E2F targets	MSTRG.40281.10	0.603213	8.28603e-102	8.98093e-99
Coagulation	MSTRG.87219.2	-0.602887	1.13403e-101	1.22849e-98
Estrogen response late	MSTRG.80431.32	0.602702	1.35491e-101	1.46711e-98
TNFA signaling via NFKB	MSTRG.80996.1	0.602355	1.89325e-101	2.04865e-98
Epithelial mesenchymal transition	MSTRG.39373.1	0.601861	3.0416e-101	3.28855e-98
Epithelial mesenchymal transition	MSTRG.85586.3	0.600357	1.28228e-100	1.38319e-97
UV response dn	MSTRG.66408.5	0.600136	1.58327e-100	1.70684e-97
Epithelial mesenchymal transition	MSTRG.76468.14	0.599436	3.08616e-100	3.32331e-97
Estrogen response early	MSTRG.10511.3	0.598769	5.817e-100	6.25561e-97
Epithelial mesenchymal transition	MSTRG.33819.1	0.598491	7.56881e-100	8.13527e-97
Epithelial mesenchymal transition	MSTRG.12849.3	0.597599	1.7604e-99	1.88836e-96
Epithelial mesenchymal transition	MSTRG.36638.6	0.597555	1.83579e-99	1.96865e-96
Epithelial mesenchymal transition	MSTRG.65555.31	0.597183	2.60866e-99	2.79496e-96
KRAS signaling up	MSTRG.40523.11	-0.596896	3.4183e-99	3.66107e-96
Estrogen response late	MSTRG.33026.4	-0.596594	4.54614e-99	4.86649e-96
Coagulation	MSTRG.50361.1	0.596298	6.00451e-99	6.42239e-96
Complement	MSTRG.9443.64	-0.595392	1.40706e-98	1.50232e-95
IL2 STAT5 signaling	MSTRG.56675.1	-0.59535	1.46396e-98	1.56273e-95
Estrogen response late	MSTRG.36693.4	-0.594038	4.99227e-98	5.31573e-95
Complement	MSTRG.6810.37	-0.593621	7.37013e-98	7.83612e-95
E2F targets	MSTRG.40013.15	0.593604	7.48331e-98	7.95528e-95
Apical junction	MSTRG.76093.16	0.593467	8.50214e-98	9.03572e-95
E2F targets	MSTRG.44995.12	0.59303	1.27704e-97	1.3551e-94
Epithelial mesenchymal transition	MSTRG.77569.15	0.592985	1.332e-97	1.4131e-94
Coagulation	MSTRG.22069.36	-0.59234	0	0
Epithelial mesenchymal transition	MSTRG.58906.69	0.592302	2.51227e-97	2.6623e-94
Epithelial mesenchymal transition	MSTRG.6579.8	0.59217	2.84003e-97	3.00875e-94
TNFA signaling via NFKB	MSTRG.31042.48	-0.591626	4.69763e-97	4.97053e-94
Coagulation	MSTRG.21983.67	0.591518	5.19535e-97	5.49515e-94
Coagulation	MSTRG.20703.52	-0.591064	7.90223e-97	8.35029e-94
Epithelial mesenchymal transition	MSTRG.8965.1	0.590777	1.02971e-96	1.0873e-93
Apical junction	MSTRG.6011.4	0.590105	1.91294e-96	2.01757e-93
Coagulation	MSTRG.21163.17	-0.5896	0	0
Allograft rejection	MSTRG.49948.20	-0.589391	3.68887e-96	3.88384e-93
Interferon alpha response	MSTRG.35006.35	0.588891	5.83644e-96	6.13777e-93
Apical junction	MSTRG.56832.31	0.588357	9.51658e-96	9.9941e-93
Apical junction	MSTRG.56832.20	0.587784	1.60681e-95	1.68475e-92
Inflammatory response	MSTRG.65091.2	-0.587637	0	0
Myogenesis	MSTRG.23653.8	0.587463	2.15384e-95	2.25716e-92
Coagulation	MSTRG.20699.62	-0.587092	3.02086e-95	3.16302e-92
TNFA signaling via NFKB	MSTRG.74517.27	0.586783	4.004e-95	4.1903e-92
Coagulation	MSTRG.34815.1	0.586758	4.09563e-95	4.28527e-92
Estrogen response early	MSTRG.85909.9	-0.586249	6.5074e-95	6.80035e-92
Coagulation	MSTRG.49948.42	-0.58603	7.93389e-95	8.28626e-92
Xenobiotic metabolism	MSTRG.40215.10	-0.585459	1.33247e-94	1.38944e-91
Epithelial mesenchymal transition	MSTRG.5894.3	0.585232	1.63638e-94	1.70524e-91
Epithelial mesenchymal transition	MSTRG.16174.1	0.585123	1.80543e-94	1.88114e-91
Estrogen response early	MSTRG.9576.114	0.584855	2.30149e-94	2.39592e-91
Epithelial mesenchymal transition	MSTRG.88197.1	0.58478	0	0
Apical junction	MSTRG.16409.1	0.584647	0	0
TGF beta signaling	MSTRG.8856.13	0.584506	3.15273e-94	3.27926e-91
Epithelial mesenchymal transition	MSTRG.57928.31	-0.583635	6.91482e-94	7.17479e-91
TNFA signaling via NFKB	MSTRG.67409.2	0.583588	7.21264e-94	7.48272e-91
Epithelial mesenchymal transition	MSTRG.18718.1	0.583412	8.45405e-94	8.76685e-91
UV response dn	MSTRG.46386.4	0.583217	1.00693e-93	1.04374e-90
Epithelial mesenchymal transition	MSTRG.68426.10	0.582708	1.5899e-93	1.64554e-90
Estrogen response late	MSTRG.18535.35	0.582137	2.65343e-93	2.74276e-90
G2M checkpoint	MSTRG.61785.1	0.581117	0	0
Hypoxia	MSTRG.11304.1	-0.580571	1.07421e-92	1.10548e-89
Epithelial mesenchymal transition	MSTRG.20933.1	0.58034	1.32014e-92	1.35769e-89
G2M checkpoint	MSTRG.30215.3	0.580303	1.36396e-92	1.40266e-89
Interferon alpha response	MSTRG.69476.36	0.58028	1.39269e-92	1.432e-89
Hypoxia	MSTRG.11937.1	-0.580239	1.44376e-92	1.4842e-89
Apical junction	MSTRG.15906.1	0.580045	1.71498e-92	1.76213e-89
Apical junction	MSTRG.36733.32	0.579392	3.06494e-92	3.14207e-89
Coagulation	MSTRG.9663.28	-0.578714	0	0
Reactive oxygen species pathway	MSTRG.11919.1	-0.578116	9.47674e-92	9.68296e-89
Apical junction	MSTRG.20811.78	0.578009	1.0418e-91	1.06409e-88
UV response dn	MSTRG.43265.4	0.577981	1.06747e-91	1.09024e-88
Epithelial mesenchymal transition	MSTRG.77886.5	0.577823	1.22759e-91	1.25307e-88
Coagulation	MSTRG.40380.3	-0.577118	2.28486e-91	2.328e-88
Xenobiotic metabolism	MSTRG.36770.44	0.576794	3.03678e-91	3.09215e-88
UV response dn	MSTRG.61626.12	0.576402	4.2884e-91	4.35954e-88
UV response dn	MSTRG.78767.11	0.576178	5.21737e-91	5.29983e-88
E2F targets	MSTRG.61926.35	0.576043	0	0
E2F targets	MSTRG.53983.1	0.575704	7.90801e-91	8.02059e-88
Epithelial mesenchymal transition	MSTRG.11247.1	-0.575253	1.17257e-90	1.18801e-87
Epithelial mesenchymal transition	MSTRG.6579.9	0.574967	1.50645e-90	1.5248e-87
Epithelial mesenchymal transition	MSTRG.47845.12	0.57464	2.00361e-90	2.02673e-87
Coagulation	MSTRG.44231.75	-0.57427	0	0
TGF beta signaling	MSTRG.13683.12	0.574194	2.95654e-90	2.9844e-87
UV response dn	MSTRG.46386.13	0.57416	3.04379e-90	3.07204e-87
E2F targets	MSTRG.39976.10	0.574072	3.28753e-90	3.31712e-87
Coagulation	MSTRG.75384.11	-0.574036	3.39229e-90	3.42187e-87
Coagulation	MSTRG.39865.32	-0.573774	4.26154e-90	4.2957e-87
E2F targets	MSTRG.36536.93	0.57345	5.64532e-90	5.68305e-87
Estrogen response early	MSTRG.9576.96	0.57298	8.4906e-90	8.53249e-87
E2F targets	MSTRG.40374.12	0.572881	9.25524e-90	9.29767e-87
Epithelial mesenchymal transition	MSTRG.55878.35	0.572729	1.056e-89	1.06033e-86
Epithelial mesenchymal transition	MSTRG.88529.59	-0.571065	4.44842e-89	4.44473e-86
Epithelial mesenchymal transition	MSTRG.84726.21	0.570483	7.34016e-89	7.31739e-86
Epithelial mesenchymal transition	MSTRG.34492.6	0.570046	1.06915e-88	1.06415e-85
KRAS signaling up	MSTRG.34936.10	-0.56992	1.19153e-88	1.18546e-85
Epithelial mesenchymal transition	MSTRG.26956.27	0.56988	1.23294e-88	1.22641e-85
Coagulation	MSTRG.82906.2	-0.569874	1.23908e-88	1.23244e-85
MYC targets v2	MSTRG.36839.1	0.569117	2.37153e-88	2.35169e-85
Epithelial mesenchymal transition	MSTRG.13696.12	0.568594	3.70979e-88	3.67146e-85
Apoptosis	MSTRG.73065.1	-0.568304	4.75044e-88	4.6975e-85
Apical junction	MSTRG.26703.1	0.568141	5.45961e-88	5.39212e-85
TNFA signaling via NFKB	MSTRG.13685.10	0.568012	6.09613e-88	6.0179e-85
Interferon alpha response	MSTRG.7962.13	0.567668	8.17349e-88	8.05815e-85
TNFA signaling via NFKB	MSTRG.16713.4	0.567569	8.89448e-88	8.76538e-85
TNFA signaling via NFKB	MSTRG.70801.1	0.567432	9.99143e-88	9.84104e-85
Epithelial mesenchymal transition	MSTRG.36638.22	0.567413	1.01556e-87	9.99998e-85
Myogenesis	MSTRG.11113.24	-0.56667	1.91029e-87	1.87604e-84
Interferon alpha response	MSTRG.23800.4	0.566476	2.25066e-87	2.20791e-84
Interferon alpha response	MSTRG.35006.51	0.566178	2.89801e-87	2.84085e-84
Epithelial mesenchymal transition	MSTRG.34904.38	-0.566158	2.94861e-87	2.89005e-84
Interferon alpha response	MSTRG.7962.5	0.566008	3.34725e-87	3.27856e-84
Estrogen response early	MSTRG.39169.3	0.565542	4.96702e-87	4.85654e-84
Allograft rejection	MSTRG.23430.5	-0.565173	6.78683e-87	6.6278e-84
Epithelial mesenchymal transition	MSTRG.9751.1	0.564967	8.07302e-87	7.87694e-84
E2F targets	MSTRG.70052.30	0.564918	0	0
E2F targets	MSTRG.18123.3	0.564493	0	0
Estrogen response early	MSTRG.40266.64	-0.564487	1.2102e-86	1.17866e-83
Epithelial mesenchymal transition	MSTRG.33283.5	0.564424	1.27583e-86	1.24233e-83
Coagulation	MSTRG.11937.16	-0.564378	1.32655e-86	1.29146e-83
TNFA signaling via NFKB	MSTRG.70805.12	0.564315	1.39865e-86	1.36137e-83
Estrogen response early	MSTRG.40441.13	-0.564131	1.63271e-86	1.5877e-83
Epithelial mesenchymal transition	MSTRG.64401.4	0.564002	1.82122e-86	1.76994e-83
TNFA signaling via NFKB	MSTRG.65099.3	-0.563838	0	0
Epithelial mesenchymal transition	MSTRG.67525.17	0.563461	2.86769e-86	2.78059e-83
KRAS signaling up	MSTRG.40649.15	-0.563186	3.6141e-86	3.49871e-83
Myogenesis	MSTRG.40478.117	-0.563157	3.70213e-86	3.58368e-83
UV response dn	MSTRG.48083.2	0.563126	3.79957e-86	3.67727e-83
Epithelial mesenchymal transition	MSTRG.63989.1	0.563007	4.19867e-86	4.0608e-83
Epithelial mesenchymal transition	MSTRG.85829.4	0.562596	5.92451e-86	5.71621e-83
Coagulation	MSTRG.37476.36	-0.562542	6.2006e-86	5.981e-83
E2F targets	MSTRG.25198.29	0.562292	7.63853e-86	7.36014e-83
Apical junction	MSTRG.6073.39	0.562077	9.14798e-86	8.80695e-83
Epithelial mesenchymal transition	MSTRG.9598.1	0.561614	1.34621e-85	1.29353e-82
Coagulation	MSTRG.34590.1	-0.561394	1.61766e-85	1.55281e-82
Coagulation	MSTRG.52138.11	-0.561242	1.83545e-85	1.76058e-82
E2F targets	MSTRG.40014.1	0.561142	1.99497e-85	1.9127e-82
IL2 STAT5 signaling	MSTRG.34237.34	-0.560992	2.26125e-85	2.16571e-82
Apical junction	MSTRG.28411.24	0.56089	2.46222e-85	2.35709e-82
Hypoxia	MSTRG.23814.9	-0.560881	2.47957e-85	2.37355e-82
Angiogenesis	MSTRG.88529.60	-0.560795	2.66325e-85	2.54836e-82
Coagulation	MSTRG.42491.47	-0.560535	3.30614e-85	3.16059e-82
Estrogen response early	MSTRG.17948.65	0.560401	3.69673e-85	3.53048e-82
Epithelial mesenchymal transition	MSTRG.36364.9	0.560189	4.40786e-85	4.20602e-82
Apical junction	MSTRG.52665.1	0.559951	5.37108e-85	5.11804e-82
Epithelial mesenchymal transition	MSTRG.18368.4	-0.559308	9.15236e-85	8.69769e-82
Epithelial mesenchymal transition	MSTRG.46731.3	0.55928	9.36692e-85	8.90042e-82
Coagulation	MSTRG.57233.3	0.559215	9.88346e-85	9.38753e-82
Apical junction	MSTRG.8408.2	0.558779	1.4173e-84	1.34371e-81
Estrogen response late	MSTRG.28349.9	0.558692	1.52284e-84	1.44292e-81
E2F targets	MSTRG.32391.11	0.558498	0	0
Epithelial mesenchymal transition	MSTRG.40569.22	-0.558493	1.79584e-84	1.69993e-81
Epithelial mesenchymal transition	MSTRG.19842.26	0.557925	2.86936e-84	2.70831e-81
Interferon alpha response	MSTRG.7962.9	0.557866	3.01058e-84	2.84067e-81
Angiogenesis	MSTRG.18700.31	-0.557401	4.41533e-84	4.15855e-81
Apical junction	MSTRG.43762.24	0.557374	4.51514e-84	4.25167e-81
Estrogen response early	MSTRG.41732.41	-0.557246	5.01721e-84	4.72082e-81
Estrogen response early	MSTRG.40441.23	-0.557182	5.28565e-84	4.9721e-81
Epithelial mesenchymal transition	MSTRG.73185.9	0.557171	5.3335e-84	5.01646e-81
TGF beta signaling	MSTRG.49507.3	0.557154	5.40895e-84	5.08709e-81
E2F targets	MSTRG.35073.16	0.557146	5.44732e-84	5.12251e-81
Estrogen response late	MSTRG.80431.22	0.557074	5.77873e-84	5.43275e-81
Coagulation	MSTRG.81046.35	-0.55691	6.61176e-84	6.20904e-81
Coagulation	MSTRG.40037.47	-0.556887	6.73848e-84	6.32681e-81
Epithelial mesenchymal transition	MSTRG.77886.1	0.556201	0	0
Epithelial mesenchymal transition	MSTRG.55878.25	0.555835	1.59592e-83	1.49107e-80
Apical junction	MSTRG.36192.15	0.555818	1.61815e-83	1.51164e-80
Epithelial mesenchymal transition	MSTRG.58284.93	0.555591	1.94782e-83	1.81714e-80
Epithelial mesenchymal transition	MSTRG.64400.1	0.555567	1.98646e-83	1.85259e-80
Xenobiotic metabolism	MSTRG.72513.20	0.555388	2.29896e-83	2.14238e-80
E2F targets	MSTRG.36273.118	0.555287	2.49709e-83	2.32551e-80
Apical junction	MSTRG.76856.2	0.554637	4.24283e-83	3.93736e-80
Apical junction	MSTRG.84035.22	0.554352	5.3547e-83	4.9609e-80
E2F targets	MSTRG.52326.17	0.554236	5.88508e-83	5.44984e-80
Estrogen response late	MSTRG.15395.131	-0.553593	9.91786e-83	9.15446e-80
E2F targets	MSTRG.54152.4	0.553522	1.05144e-82	9.70075e-80
Coagulation	MSTRG.40671.1	-0.553297	1.26167e-82	1.163e-79
Hypoxia	MSTRG.22075.132	-0.553083	1.50089e-82	1.38237e-79
Complement	MSTRG.9684.15	-0.552833	1.83804e-82	1.69074e-79
Complement	MSTRG.41864.2	-0.552709	2.0313e-82	1.86684e-79
TNFA signaling via NFKB	MSTRG.52430.12	-0.552605	2.20962e-82	2.0297e-79
MYC targets v2	MSTRG.9724.12	0.552423	2.56119e-82	2.35025e-79
Epithelial mesenchymal transition	MSTRG.32204.69	-0.552195	3.07884e-82	2.8215e-79
Inflammatory response	MSTRG.5806.4	-0.551982	3.656e-82	3.34619e-79
Allograft rejection	MSTRG.23769.4	-0.551921	3.84099e-82	3.51394e-79
Epithelial mesenchymal transition	MSTRG.34063.36	0.551757	4.3863e-82	4.01003e-79
G2M checkpoint	MSTRG.14316.10	0.551642	0	0
Epithelial mesenchymal transition	MSTRG.21498.5	0.551591	5.01313e-82	4.57875e-79
Myogenesis	MSTRG.11113.7	-0.551355	6.06559e-82	5.53442e-79
Interferon alpha response	MSTRG.35006.2	0.551283	6.42512e-82	5.86025e-79
KRAS signaling up	MSTRG.54697.2	-0.551055	7.72495e-82	7.03693e-79
Estrogen response late	MSTRG.56509.39	0.550606	1.10849e-81	1.0071e-78
Apical junction	MSTRG.11859.7	0.550483	1.22377e-81	1.11079e-78
TNFA signaling via NFKB	MSTRG.82853.20	0.55032	1.39482e-81	1.26446e-78
E2F targets	MSTRG.75699.10	0.550296	0	0
Estrogen response early	MSTRG.6022.23	0.549991	1.81541e-81	1.64275e-78
Apical junction	MSTRG.87568.22	0.549958	1.86507e-81	1.68748e-78
TNFA signaling via NFKB	MSTRG.36080.9	0.549738	2.22341e-81	2.00956e-78
Coagulation	MSTRG.68542.4	-0.549569	2.54617e-81	2.29912e-78
Myogenesis	MSTRG.24077.12	0.549529	2.63007e-81	2.37428e-78
Epithelial mesenchymal transition	MSTRG.88529.58	-0.549365	2.99946e-81	2.70437e-78
MYC targets v2	MSTRG.55031.9	0.548818	4.645e-81	4.17501e-78
Coagulation	MSTRG.53898.22	-0.548698	0	0
UV response dn	MSTRG.56195.23	0.548469	6.13798e-81	5.50428e-78
Interferon alpha response	MSTRG.7962.18	0.548387	6.55296e-81	5.87386e-78
E2F targets	MSTRG.11116.5	0.54789	9.73917e-81	8.70452e-78
Xenobiotic metabolism	MSTRG.40360.10	-0.547834	1.01826e-80	9.09745e-78
Allograft rejection	MSTRG.53077.8	0.547818	1.03125e-80	9.21296e-78
Epithelial mesenchymal transition	MSTRG.6588.2	0.547756	1.08344e-80	9.675e-78
Coagulation	MSTRG.31833.10	-0.547478	1.35099e-80	1.20479e-77
TNFA signaling via NFKB	MSTRG.9668.17	-0.54718	0	0
E2F targets	MSTRG.64965.114	0.547006	1.96662e-80	1.74958e-77
UV response dn	MSTRG.40478.107	-0.546926	2.09515e-80	1.86313e-77
Epithelial mesenchymal transition	MSTRG.68106.51	0.546837	0	0
E2F targets	MSTRG.27785.7	0.546566	2.78872e-80	2.47471e-77
TNFA signaling via NFKB	MSTRG.34936.2	-0.546534	2.85929e-80	2.53657e-77
Coagulation	MSTRG.73226.60	-0.54653	0	0
Epithelial mesenchymal transition	MSTRG.58284.104	0.546371	3.25423e-80	2.88481e-77
Epithelial mesenchymal transition	MSTRG.31836.56	-0.546362	3.27811e-80	2.90562e-77
MYC targets v2	MSTRG.41343.24	0.54621	3.69838e-80	3.27532e-77
TNFA signaling via NFKB	MSTRG.50051.19	0.54617	3.8165e-80	3.3791e-77
E2F targets	MSTRG.18845.20	0.545396	7.03683e-80	6.19923e-77
Epithelial mesenchymal transition	MSTRG.50062.1	0.545392	7.06039e-80	6.21961e-77
Complement	MSTRG.41618.31	-0.545273	7.75344e-80	6.82555e-77
Epithelial mesenchymal transition	MSTRG.39234.1	-0.545228	8.0359e-80	7.06991e-77
Apical junction	MSTRG.20704.35	-0.545168	8.42301e-80	7.40688e-77
Hypoxia	MSTRG.9825.61	0.545157	8.501e-80	7.47455e-77
Coagulation	MSTRG.21165.1	-0.545127	8.70565e-80	7.65216e-77
Epithelial mesenchymal transition	MSTRG.36364.2	0.545065	9.13641e-80	8.02641e-77
Hypoxia	MSTRG.26817.2	-0.544661	1.25664e-79	1.10209e-76
Epithelial mesenchymal transition	MSTRG.65750.1	0.544296	1.67546e-79	1.46691e-76
Epithelial mesenchymal transition	MSTRG.88529.95	-0.543783	2.50681e-79	2.18869e-76
Epithelial mesenchymal transition	MSTRG.18660.23	-0.543738	2.59702e-79	2.26677e-76
Estrogen response early	MSTRG.69598.20	-0.54372	2.63519e-79	2.29939e-76
Coagulation	MSTRG.20548.20	-0.543699	0	0
E2F targets	MSTRG.21711.4	0.543651	0	0
Hypoxia	MSTRG.28497.1	-0.543535	3.0456e-79	2.65526e-76
TNFA signaling via NFKB	MSTRG.52139.1	-0.5435	3.13067e-79	2.7291e-76
Apical junction	MSTRG.9886.27	-0.543472	3.20167e-79	2.79049e-76
Epithelial mesenchymal transition	MSTRG.28701.1	0.543458	3.23696e-79	2.82056e-76
Coagulation	MSTRG.18658.6	-0.543202	3.95493e-79	3.43913e-76
TNFA signaling via NFKB	MSTRG.65088.13	-0.543016	4.5759e-79	3.97625e-76
Epithelial mesenchymal transition	MSTRG.14542.30	0.543005	4.61519e-79	4.00966e-76
Myogenesis	MSTRG.9866.36	-0.542799	5.42503e-79	4.70816e-76
Epithelial mesenchymal transition	MSTRG.34666.1	0.542472	7.00308e-79	6.0624e-76
Estrogen response early	MSTRG.46670.60	0.542463	7.05757e-79	6.10885e-76
Estrogen response late	MSTRG.43719.30	-0.542455	7.09762e-79	6.14314e-76
Allograft rejection	MSTRG.16431.13	-0.542454	7.10733e-79	6.15081e-76
TNFA signaling via NFKB	MSTRG.73654.59	0.542388	7.48093e-79	6.47181e-76
Epithelial mesenchymal transition	MSTRG.46731.5	0.542207	8.619e-79	7.44968e-76
Epithelial mesenchymal transition	MSTRG.9641.89	0.542122	9.21222e-79	7.95861e-76
Estrogen response early	MSTRG.71884.3	-0.542061	9.66041e-79	8.34382e-76
UV response dn	MSTRG.28411.55	0.541958	1.04691e-78	9.03527e-76
Myogenesis	MSTRG.9866.30	-0.541893	1.10133e-78	9.50098e-76
Epithelial mesenchymal transition	MSTRG.45697.8	0.541846	1.14263e-78	9.85436e-76
Estrogen response late	MSTRG.45357.2	0.541823	1.16295e-78	1.00272e-75
Apoptosis	MSTRG.11625.1	-0.541635	1.34727e-78	1.1604e-75
Coagulation	MSTRG.22421.25	-0.541026	2.16381e-78	1.8566e-75
Myogenesis	MSTRG.66778.3	-0.540694	2.80145e-78	2.39859e-75
Epithelial mesenchymal transition	MSTRG.8342.9	-0.540361	3.63014e-78	3.10187e-75
Coagulation	MSTRG.54420.1	-0.539352	7.93748e-78	6.74532e-75
Estrogen response late	MSTRG.33263.1	0.539037	1.01236e-77	8.58592e-75
Epithelial mesenchymal transition	MSTRG.20553.18	0.538901	1.12482e-77	9.53137e-75
Myogenesis	MSTRG.17084.11	-0.53849	0	0
Epithelial mesenchymal transition	MSTRG.75868.11	0.538432	1.6149e-77	1.36418e-74
Inflammatory response	MSTRG.37672.1	-0.538193	1.94222e-77	1.63733e-74
Epithelial mesenchymal transition	MSTRG.55878.55	0.538107	2.07566e-77	1.7486e-74
E2F targets	MSTRG.37873.7	0.537704	2.83133e-77	2.37896e-74
Coagulation	MSTRG.20612.2	-0.537388	3.60865e-77	3.02664e-74
Epithelial mesenchymal transition	MSTRG.31760.2	0.537292	3.88496e-77	3.25687e-74
Epithelial mesenchymal transition	MSTRG.6579.16	0.537199	4.17413e-77	3.49726e-74
Complement	MSTRG.75706.64	-0.537195	4.18822e-77	3.50887e-74
Epithelial mesenchymal transition	MSTRG.58595.81	-0.537046	4.69526e-77	3.92957e-74
Epithelial mesenchymal transition	MSTRG.36638.21	0.537029	4.75577e-77	3.97975e-74
Epithelial mesenchymal transition	MSTRG.61780.9	0.537003	4.8534e-77	4.0598e-74
IL2 STAT5 signaling	MSTRG.40533.2	-0.536704	6.10367e-77	5.09443e-74
Hypoxia	MSTRG.40365.3	-0.536534	6.95478e-77	5.79845e-74
Interferon alpha response	MSTRG.7962.4	0.536442	7.46152e-77	6.21593e-74
Hypoxia	MSTRG.54418.19	-0.536064	9.96868e-77	8.28451e-74
Estrogen response late	MSTRG.15395.135	-0.535753	1.26401e-76	1.04781e-73
Complement	MSTRG.32327.21	-0.535677	1.33986e-76	1.11024e-73
Apical junction	MSTRG.84490.2	0.535498	1.53654e-76	1.27205e-73
Epithelial mesenchymal transition	MSTRG.46731.4	0.535321	1.75853e-76	1.45392e-73
Coagulation	MSTRG.21983.58	0.535154	1.99785e-76	1.65046e-73
Epithelial mesenchymal transition	MSTRG.28697.1	0.535097	2.08699e-76	1.72341e-73
Xenobiotic metabolism	MSTRG.9922.1	-0.535074	2.12289e-76	1.75285e-73
KRAS signaling up	MSTRG.40380.33	-0.535039	2.18152e-76	1.80075e-73
G2M checkpoint	MSTRG.5860.10	0.534998	0	0
Coagulation	MSTRG.52993.1	-0.534744	2.73196e-76	2.24985e-73
Reactive oxygen species pathway	MSTRG.29097.14	-0.534406	3.53188e-76	2.90068e-73
Coagulation	MSTRG.39314.2	-0.534025	4.71998e-76	3.867e-73
Coagulation	MSTRG.7372.7	-0.533881	5.26624e-76	4.30869e-73
Epithelial mesenchymal transition	MSTRG.58723.77	-0.533831	5.46946e-76	4.47394e-73
MYC targets v1	MSTRG.60662.1	0.533399	7.59179e-76	6.18793e-73
Epithelial mesenchymal transition	MSTRG.30225.12	0.53336	7.81945e-76	6.37098e-73
Coagulation	MSTRG.33791.1	-0.533297	0	0
E2F targets	MSTRG.38511.1	0.533253	8.4822e-76	6.90318e-73
UV response dn	MSTRG.24094.314	0.533248	8.51382e-76	6.9285e-73
Hypoxia	MSTRG.67074.2	-0.532862	1.14035e-75	9.2505e-73
UV response dn	MSTRG.43714.38	0.532694	1.29494e-75	1.04898e-72
Epithelial mesenchymal transition	MSTRG.82097.13	0.532513	1.485e-75	1.20179e-72
Reactive oxygen species pathway	MSTRG.69829.5	-0.532423	0	0
Hypoxia	MSTRG.33081.20	-0.532387	1.63354e-75	1.32112e-72
Hypoxia	MSTRG.34246.16	-0.532366	1.66032e-75	1.34263e-72
Inflammatory response	MSTRG.76379.3	-0.532337	0	0
Apical junction	MSTRG.87568.2	0.532013	2.1679e-75	1.74888e-72
Epithelial mesenchymal transition	MSTRG.75750.49	0.531987	2.21e-75	1.78254e-72
Epithelial mesenchymal transition	MSTRG.73919.38	-0.531785	2.57448e-75	2.0741e-72
Epithelial mesenchymal transition	MSTRG.41588.3	-0.53144	3.33986e-75	2.68413e-72
Coagulation	MSTRG.48590.6	-0.531362	3.54053e-75	2.84367e-72
Interferon gamma response	MSTRG.19386.4	0.531146	4.16822e-75	3.34243e-72
TNFA signaling via NFKB	MSTRG.65091.1	-0.531085	0	0
Estrogen response late	MSTRG.19616.1	0.531084	4.36636e-75	3.49938e-72
TNFA signaling via NFKB	MSTRG.50312.4	0.530764	5.55561e-75	4.43872e-72
Epithelial mesenchymal transition	MSTRG.9641.92	0.530627	6.15902e-75	4.91702e-72
Epithelial mesenchymal transition	MSTRG.84727.1	0.53052	6.67377e-75	5.32238e-72
Epithelial mesenchymal transition	MSTRG.75075.8	-0.530336	7.65923e-75	6.09988e-72
Hypoxia	MSTRG.29564.50	-0.530275	0	0
Apical junction	MSTRG.36192.20	0.530101	9.13645e-75	7.26276e-72
Epithelial mesenchymal transition	MSTRG.59260.1	0.530055	9.45995e-75	7.51496e-72
Coagulation	MSTRG.79642.1	-0.529917	0	0
UV response dn	MSTRG.24094.423	0.529495	1.4389e-74	1.13862e-71
Glycolysis	MSTRG.9641.27	-0.529449	1.48923e-74	1.1778e-71
UV response dn	MSTRG.24094.35	0.529207	1.78557e-74	1.40886e-71
Apical junction	MSTRG.59841.60	-0.529192	1.80611e-74	1.42475e-71
Estrogen response late	MSTRG.6634.1	0.52911	1.92014e-74	1.51363e-71
UV response dn	MSTRG.84497.39	-0.529001	2.08234e-74	1.64024e-71
Inflammatory response	MSTRG.45037.19	-0.528982	0	0
Epithelial mesenchymal transition	MSTRG.30481.1	0.52869	0	0
Complement	MSTRG.18332.37	-0.528636	0	0
E2F targets	MSTRG.6377.20	0.528496	3.03664e-74	2.38363e-71
Epithelial mesenchymal transition	MSTRG.11244.1	-0.528348	3.39062e-74	2.65817e-71
UV response dn	MSTRG.56502.24	0.528262	3.61704e-74	2.83245e-71
Coagulation	MSTRG.78069.1	0.527959	4.53182e-74	3.54093e-71
Epithelial mesenchymal transition	MSTRG.37532.8	0.527649	5.70654e-74	4.44703e-71
Hypoxia	MSTRG.41430.50	-0.527469	6.52471e-74	5.07669e-71
Hedgehog signaling	MSTRG.69589.2	-0.527458	6.57932e-74	5.1178e-71
Hedgehog signaling	MSTRG.48232.24	0.527315	7.31741e-74	5.68307e-71
Epithelial mesenchymal transition	MSTRG.23550.2	0.527116	8.48229e-74	6.57823e-71
Epithelial mesenchymal transition	MSTRG.34904.24	-0.527004	9.21775e-74	7.14209e-71
Estrogen response late	MSTRG.42054.2	0.526806	1.06812e-73	8.26403e-71
Estrogen response late	MSTRG.42276.1	-0.526705	1.15109e-73	8.90074e-71
Hypoxia	MSTRG.11895.8	-0.526666	1.18447e-73	9.15784e-71
Epithelial mesenchymal transition	MSTRG.45385.14	0.526603	1.2416e-73	9.5934e-71
TNFA signaling via NFKB	MSTRG.65098.4	-0.526523	1.31765e-73	1.01745e-70
Interferon alpha response	MSTRG.48548.21	0.526316	1.53613e-73	1.18401e-70
Estrogen response early	MSTRG.20679.16	-0.526123	1.77158e-73	1.36345e-70
Epithelial mesenchymal transition	MSTRG.63559.15	0.525589	2.62946e-73	2.01501e-70
Estrogen response late	MSTRG.53842.26	-0.525485	0	0
Epithelial mesenchymal transition	MSTRG.22296.6	0.525429	2.95921e-73	2.2647e-70
Protein secretion	MSTRG.26284.1	0.525396	0	0
Epithelial mesenchymal transition	MSTRG.14347.2	0.525306	3.24245e-73	2.47845e-70
Epithelial mesenchymal transition	MSTRG.15997.1	0.524972	4.14857e-73	3.16338e-70
E2F targets	MSTRG.37793.10	0.524773	4.80314e-73	3.65806e-70
Epithelial mesenchymal transition	MSTRG.73185.14	0.524755	4.86805e-73	3.70672e-70
Estrogen response late	MSTRG.45365.18	0.524731	4.95237e-73	3.77033e-70
Apical junction	MSTRG.34114.2	0.524664	5.20257e-73	3.95873e-70
Epithelial mesenchymal transition	MSTRG.72536.2	0.524641	5.29409e-73	4.02773e-70
Estrogen response late	MSTRG.40459.19	-0.524395	6.34576e-73	4.81593e-70
Myogenesis	MSTRG.75075.6	-0.523857	9.42637e-73	7.12285e-70
IL2 STAT5 signaling	MSTRG.69555.1	-0.5238	9.82232e-73	7.41816e-70
E2F targets	MSTRG.61588.17	0.523778	9.98777e-73	7.53996e-70
Coagulation	MSTRG.24228.3	-0.523496	1.22855e-72	9.25233e-70
Myogenesis	MSTRG.17060.22	-0.523385	1.33246e-72	1.00261e-69
Epithelial mesenchymal transition	MSTRG.24218.29	-0.523264	1.45569e-72	1.09402e-69
Apical junction	MSTRG.9576.95	0.523154	1.57831e-72	1.18517e-69
Coagulation	MSTRG.20703.36	-0.523074	1.67321e-72	1.25547e-69
Epithelial mesenchymal transition	MSTRG.36740.19	0.523032	1.72581e-72	1.29427e-69
Estrogen response early	MSTRG.6565.8	0.522953	1.82909e-72	1.37108e-69
E2F targets	MSTRG.6938.21	0.522431	2.67983e-72	1.99926e-69
G2M checkpoint	MSTRG.36279.21	0.52242	2.70074e-72	2.01455e-69
TNFA signaling via NFKB	MSTRG.74517.23	0.52239	2.76056e-72	2.05896e-69
G2M checkpoint	MSTRG.20541.1	0.522294	0	0
UV response dn	MSTRG.24094.173	0.522234	3.0942e-72	2.30424e-69
Apical junction	MSTRG.20794.1	-0.522208	3.15365e-72	2.34754e-69
E2F targets	MSTRG.56605.1	0.522186	3.20614e-72	2.38563e-69
Interferon alpha response	MSTRG.36435.21	0.522136	3.32362e-72	2.47165e-69
Epithelial mesenchymal transition	MSTRG.80070.10	0.522077	3.4717e-72	2.58031e-69
Coagulation	MSTRG.39861.3	-0.522055	3.5261e-72	2.6202e-69
Estrogen response late	MSTRG.47119.56	-0.521969	3.75488e-72	2.7872e-69
TNFA signaling via NFKB	MSTRG.82853.5	0.521727	4.48083e-72	3.32027e-69
Interferon alpha response	MSTRG.7962.16	0.521719	4.50608e-72	3.33864e-69
UV response dn	MSTRG.24094.100	0.521656	4.7191e-72	3.4945e-69
Apical junction	MSTRG.52544.1	-0.521624	4.83037e-72	3.57525e-69
KRAS signaling up	MSTRG.25023.1	0.521265	6.27675e-72	4.63134e-69
UV response dn	MSTRG.24094.102	0.520998	7.62298e-72	5.61465e-69
Epithelial mesenchymal transition	MSTRG.27828.2	-0.52058	1.0332e-71	7.58598e-69
Epithelial mesenchymal transition	MSTRG.15996.14	0.520566	1.04368e-71	7.66139e-69
Myogenesis	MSTRG.20067.1	-0.520554	1.05298e-71	7.72808e-69
Epithelial mesenchymal transition	MSTRG.6579.19	0.520332	1.23691e-71	9.06372e-69
G2M checkpoint	MSTRG.30228.11	0.520307	1.25957e-71	9.22696e-69
Epithelial mesenchymal transition	MSTRG.82097.2	0.520301	1.26545e-71	9.26722e-69
Epithelial mesenchymal transition	MSTRG.31641.2	0.520276	1.28817e-71	9.4322e-69
Epithelial mesenchymal transition	MSTRG.15595.1	0.520193	1.3683e-71	1.00103e-68
Epithelial mesenchymal transition	MSTRG.84726.15	0.52015	1.41153e-71	1.03239e-68
Epithelial mesenchymal transition	MSTRG.58906.78	0.519849	1.75549e-71	1.28009e-68
Coagulation	MSTRG.33493.17	-0.51971	1.94286e-71	1.41486e-68
Epithelial mesenchymal transition	MSTRG.46731.17	0.519581	2.13237e-71	1.55115e-68
Epithelial mesenchymal transition	MSTRG.74201.4	0.519506	2.25139e-71	1.63682e-68
IL2 STAT5 signaling	MSTRG.28625.22	-0.519022	3.1954e-71	2.31233e-68
Epithelial mesenchymal transition	MSTRG.72536.6	0.518941	3.38747e-71	2.4496e-68
Apical junction	MSTRG.56195.34	0.518838	3.65121e-71	2.63742e-68
Epithelial mesenchymal transition	MSTRG.45385.25	0.518828	3.67543e-71	2.65452e-68
Complement	MSTRG.35829.7	-0.518763	3.85447e-71	2.78216e-68
Epithelial mesenchymal transition	MSTRG.67409.8	0.518747	3.89853e-71	2.81368e-68
Hedgehog signaling	MSTRG.40482.131	-0.518736	3.92982e-71	2.83584e-68
Epithelial mesenchymal transition	MSTRG.67525.3	0.518542	4.51918e-71	3.25626e-68
TNFA signaling via NFKB	MSTRG.17435.35	0.51835	5.19147e-71	3.73565e-68
Estrogen response early	MSTRG.11468.8	-0.518122	6.11817e-71	4.39307e-68
Coagulation	MSTRG.39721.1	-0.517987	6.74683e-71	4.83703e-68
Epithelial mesenchymal transition	MSTRG.19986.2	0.517786	7.79475e-71	5.58196e-68
IL2 STAT5 signaling	MSTRG.41865.1	-0.517504	9.5482e-71	6.82243e-68
Epithelial mesenchymal transition	MSTRG.13215.6	0.517339	1.07542e-70	7.67165e-68
Estrogen response late	MSTRG.30256.7	0.517196	1.19155e-70	8.49002e-68
E2F targets	MSTRG.35073.6	0.517047	1.3263e-70	9.4376e-68
E2F targets	MSTRG.60435.29	0.516885	1.48993e-70	1.05889e-67
Epithelial mesenchymal transition	MSTRG.55878.38	0.516698	1.70423e-70	1.20918e-67
Hypoxia	MSTRG.26817.11	-0.516633	1.78532e-70	1.26572e-67
Coagulation	MSTRG.7642.52	-0.516615	1.80819e-70	1.28136e-67
G2M checkpoint	MSTRG.61926.21	0.51652	1.93626e-70	1.37091e-67
Myogenesis	MSTRG.69433.16	-0.516508	0	0
Spermatogenesis	MSTRG.23706.1	0.516404	2.10347e-70	1.48828e-67
Epithelial mesenchymal transition	MSTRG.44212.6	0.516378	2.14384e-70	1.51632e-67
Epithelial mesenchymal transition	MSTRG.18329.1	0.51607	0	0
Estrogen response early	MSTRG.83103.3	0.516068	2.67568e-70	1.88778e-67
Hypoxia	MSTRG.74870.50	-0.516067	0	0
Estrogen response late	MSTRG.69833.1	-0.51597	0	0
Coagulation	MSTRG.63268.5	-0.515927	0	0
Hypoxia	MSTRG.18392.2	-0.515778	0	0
Epithelial mesenchymal transition	MSTRG.67691.9	0.515682	3.52641e-70	2.47748e-67
Estrogen response early	MSTRG.44262.11	0.515507	3.99866e-70	2.80517e-67
Epithelial mesenchymal transition	MSTRG.9359.12	-0.515485	4.05941e-70	2.84682e-67
Epithelial mesenchymal transition	MSTRG.18720.1	0.515133	5.22168e-70	3.65235e-67
E2F targets	MSTRG.11549.3	0.514897	6.18034e-70	4.31496e-67
IL2 STAT5 signaling	MSTRG.85819.1	-0.51483	6.48253e-70	4.52376e-67
Complement	MSTRG.36373.24	-0.514669	7.2682e-70	5.06494e-67
Epithelial mesenchymal transition	MSTRG.82720.26	-0.514411	8.73704e-70	6.07623e-67
IL2 STAT5 signaling	MSTRG.28723.1	-0.51437	8.99434e-70	6.25306e-67
Hypoxia	MSTRG.22051.25	-0.514061	1.12026e-69	7.76405e-67
Epithelial mesenchymal transition	MSTRG.26346.1	0.513986	1.18195e-69	8.18803e-67
Inflammatory response	MSTRG.39763.13	-0.513934	1.22633e-69	8.49103e-67
TNFA signaling via NFKB	MSTRG.50991.21	-0.513868	1.28502e-69	8.8914e-67
Estrogen response late	MSTRG.22117.1	-0.513846	1.3059e-69	9.03418e-67
Epithelial mesenchymal transition	MSTRG.87172.1	-0.513777	0	0
Estrogen response late	MSTRG.62965.2	-0.513772	0	0
UV response dn	MSTRG.24094.371	0.51371	1.43791e-69	9.93076e-67
Epithelial mesenchymal transition	MSTRG.13683.8	0.513528	1.63677e-69	1.12864e-66
Coagulation	MSTRG.8518.12	-0.513524	1.64087e-69	1.13141e-66
Angiogenesis	MSTRG.33223.17	-0.513488	1.6829e-69	1.16017e-66
Epithelial mesenchymal transition	MSTRG.41290.1	-0.513479	1.6941e-69	1.16767e-66
Myogenesis	MSTRG.53461.13	0.513454	1.72497e-69	1.18866e-66
Coagulation	MSTRG.79703.19	-0.513446	1.73465e-69	1.19516e-66
Epithelial mesenchymal transition	MSTRG.22296.1	0.513408	1.78164e-69	1.22696e-66
TNFA signaling via NFKB	MSTRG.41502.15	0.513372	1.82834e-69	1.25846e-66
UV response dn	MSTRG.24094.89	0.513311	1.90871e-69	1.31303e-66
Epithelial mesenchymal transition	MSTRG.41783.68	0.513309	1.91193e-69	1.31518e-66
Coagulation	MSTRG.29564.56	-0.513081	2.2469e-69	1.54259e-66
E2F targets	MSTRG.37606.7	0.512978	2.4174e-69	1.65839e-66
UV response dn	MSTRG.37597.39	-0.512456	3.49717e-69	2.38769e-66
Epithelial mesenchymal transition	MSTRG.85586.1	0.512327	3.83046e-69	2.61278e-66
Estrogen response early	MSTRG.36251.18	0.512271	3.98601e-69	2.71734e-66
UV response dn	MSTRG.31200.5	0.512202	0	0
Epithelial mesenchymal transition	MSTRG.32204.8	-0.512027	4.73672e-69	3.22395e-66
Coagulation	MSTRG.6636.1	-0.511867	5.3034e-69	3.60286e-66
Estrogen response early	MSTRG.10438.4	0.511708	5.93375e-69	4.02542e-66
Apoptosis	MSTRG.51954.25	-0.511662	6.12661e-69	4.15489e-66
UV response dn	MSTRG.51378.1	0.511606	6.37635e-69	4.32041e-66
Epithelial mesenchymal transition	MSTRG.51897.1	-0.511421	7.26397e-69	4.914e-66
Epithelial mesenchymal transition	MSTRG.56938.10	0.51132	7.7982e-69	5.27023e-66
UV response dn	MSTRG.24094.377	0.511117	8.99609e-69	6.06958e-66
Coagulation	MSTRG.68542.2	-0.511107	9.06083e-69	6.11212e-66
TNFA signaling via NFKB	MSTRG.52139.33	-0.510833	1.09904e-68	7.39752e-66
E2F targets	MSTRG.31770.8	0.510795	1.12853e-68	7.59213e-66
IL6 JAK STAT3 signaling	MSTRG.23412.7	-0.510693	1.21248e-68	8.14741e-66
E2F targets	MSTRG.36536.38	0.510586	1.30759e-68	8.77677e-66
TGF beta signaling	MSTRG.31091.6	0.510445	1.44358e-68	9.67697e-66
Epithelial mesenchymal transition	MSTRG.85829.5	0.51043	1.45926e-68	9.78026e-66
Epithelial mesenchymal transition	MSTRG.40123.2	-0.510049	1.90683e-68	1.27386e-65
UV response dn	MSTRG.13696.6	0.50991	2.10092e-68	1.40132e-65
Coagulation	MSTRG.80226.1	-0.509906	0	0
Epithelial mesenchymal transition	MSTRG.41739.23	0.509842	2.20383e-68	1.46909e-65
G2M checkpoint	MSTRG.49895.18	0.509599	2.61287e-68	1.73839e-65
Epithelial mesenchymal transition	MSTRG.71759.11	0.509523	2.75649e-68	1.83259e-65
DNA repair	MSTRG.74381.1	-0.509509	2.78314e-68	1.85014e-65
UV response dn	MSTRG.24094.54	0.509388	3.02985e-68	2.01165e-65
KRAS signaling up	MSTRG.83115.5	-0.509352	3.10707e-68	2.06178e-65
Inflammatory response	MSTRG.39824.10	-0.508987	4.01062e-68	2.65223e-65
G2M checkpoint	MSTRG.15114.19	0.508976	4.04094e-68	2.67179e-65
IL2 STAT5 signaling	MSTRG.45654.2	-0.508939	0	0
UV response dn	MSTRG.24094.192	0.50884	4.44481e-68	2.93426e-65
Epithelial mesenchymal transition	MSTRG.64271.30	0.508637	5.1215e-68	3.37482e-65
G2M checkpoint	MSTRG.48680.1	0.508552	0	0
Coagulation	MSTRG.74850.13	-0.508526	5.53566e-68	3.64424e-65
Epithelial mesenchymal transition	MSTRG.67443.41	0.5084	6.04411e-68	3.97607e-65
MYC targets v2	MSTRG.55031.6	0.508352	6.24937e-68	4.10923e-65
E2F targets	MSTRG.78326.2	0.508296	6.49816e-68	4.26836e-65
Myogenesis	MSTRG.7116.1	0.508209	0	0
UV response dn	MSTRG.84399.46	0.508173	7.08324e-68	4.64549e-65
Epithelial mesenchymal transition	MSTRG.73825.1	0.507948	8.2834e-68	5.42008e-65
Epithelial mesenchymal transition	MSTRG.7091.4	-0.507851	0	0
Xenobiotic metabolism	MSTRG.40380.19	-0.507702	9.83486e-68	6.41724e-65
Myogenesis	MSTRG.11113.8	-0.507695	9.88031e-68	6.44631e-65
Inflammatory response	MSTRG.37673.1	-0.507691	9.90512e-68	6.46192e-65
G2M checkpoint	MSTRG.30277.27	0.507554	1.08993e-67	7.0999e-65
Epithelial mesenchymal transition	MSTRG.57150.22	0.507111	1.48257e-67	9.62036e-65
Interferon alpha response	MSTRG.24942.1	0.507078	1.51764e-67	9.84487e-65
TNFA signaling via NFKB	MSTRG.25281.32	-0.506722	1.94337e-67	1.25643e-64
Epithelial mesenchymal transition	MSTRG.18660.16	-0.506665	2.02158e-67	1.30635e-64
Estrogen response late	MSTRG.37144.3	-0.506511	2.24986e-67	1.45185e-64
Epithelial mesenchymal transition	MSTRG.54059.10	-0.506172	2.84413e-67	1.8293e-64
Complement	MSTRG.32327.19	-0.505882	3.47881e-67	2.23097e-64
Allograft rejection	MSTRG.41821.45	-0.505767	3.76597e-67	2.41181e-64
KRAS signaling up	MSTRG.40656.39	-0.505633	4.13012e-67	2.64209e-64
Epithelial mesenchymal transition	MSTRG.73185.5	0.505566	4.32836e-67	2.76719e-64
Epithelial mesenchymal transition	MSTRG.38092.8	-0.50532	5.12892e-67	3.27207e-64
Apical junction	MSTRG.40573.10	-0.505132	5.83848e-67	3.71769e-64
Myogenesis	MSTRG.35299.1	0.504901	6.85041e-67	4.35035e-64
E2F targets	MSTRG.80532.25	0.504857	7.05867e-67	4.48025e-64
Apical surface	MSTRG.50817.32	0.504804	7.32222e-67	4.64482e-64
Epithelial mesenchymal transition	MSTRG.44893.3	0.504545	8.75158e-67	5.53678e-64
Apoptosis	MSTRG.79684.8	-0.504466	9.2417e-67	5.84124e-64
Epithelial mesenchymal transition	MSTRG.14542.7	0.504452	9.33068e-67	5.89671e-64
Estrogen response late	MSTRG.50912.6	0.504443	9.39263e-67	5.93534e-64
Allograft rejection	MSTRG.36961.1	-0.504249	1.07316e-66	6.76726e-64
MYC targets v2	MSTRG.43092.9	-0.503961	1.30835e-66	8.22808e-64
E2F targets	MSTRG.8322.4	0.503906	1.3586e-66	8.5378e-64
E2F targets	MSTRG.34753.26	0.503698	1.56746e-66	9.82603e-64
Coagulation	MSTRG.19217.4	-0.50348	1.82079e-66	1.13909e-63
TNFA signaling via NFKB	MSTRG.18307.3	0.503467	1.838e-66	1.1496e-63
Epithelial mesenchymal transition	MSTRG.73185.15	0.50328	2.08888e-66	1.30415e-63
Epithelial mesenchymal transition	MSTRG.32683.1	-0.503044	2.45621e-66	1.53032e-63
IL2 STAT5 signaling	MSTRG.5514.14	-0.503034	0	0
Apical junction	MSTRG.77906.1	0.502742	3.02147e-66	1.8766e-63
Estrogen response early	MSTRG.14052.203	0.502602	3.32419e-66	2.0616e-63
Interferon alpha response	MSTRG.29071.36	0.502557	3.42815e-66	2.12471e-63
Myogenesis	MSTRG.23653.18	0.502423	3.75743e-66	2.3261e-63
Myogenesis	MSTRG.24517.7	-0.502388	3.84943e-66	2.38203e-63
Angiogenesis	MSTRG.69837.121	-0.50202	4.94981e-66	3.05133e-63
E2F targets	MSTRG.38990.3	0.501692	6.19242e-66	3.80453e-63
Coagulation	MSTRG.39873.2	-0.501551	6.81715e-66	4.18266e-63
Epithelial mesenchymal transition	MSTRG.72536.7	0.501521	6.9607e-66	4.26947e-63
Apical surface	MSTRG.14052.28	0.501497	7.07114e-66	4.33648e-63
Coagulation	MSTRG.44360.2	-0.501451	0	0
IL2 STAT5 signaling	MSTRG.39814.1	-0.501328	7.94009e-66	4.86154e-63
UV response dn	MSTRG.33223.1	-0.500991	9.98523e-66	6.09258e-63
Myogenesis	MSTRG.60519.14	-0.50074	1.18463e-65	7.21199e-63
Coagulation	MSTRG.19112.1	-0.500602	1.30146e-65	7.90726e-63
Epithelial mesenchymal transition	MSTRG.42306.30	-0.500503	1.39159e-65	8.44741e-63
TNFA signaling via NFKB	MSTRG.30427.33	0.500481	1.41253e-65	8.57169e-63
KRAS signaling up	MSTRG.64686.1	0.500181	1.73241e-65	1.04812e-62
Apical junction	MSTRG.78947.7	-0.500109	0	0
Estrogen response late	MSTRG.39973.1	0.500054	1.88788e-65	1.14069e-62
E2F targets	MSTRG.70052.22	0.499886	2.11666e-65	1.27658e-62
KRAS signaling up	MSTRG.52140.112	-0.499868	2.14173e-65	1.29154e-62
TNFA signaling via NFKB	MSTRG.47504.4	0.499749	2.32194e-65	1.39839e-62
Myogenesis	MSTRG.53461.8	0.499748	2.32442e-65	1.39961e-62
E2F targets	MSTRG.56437.11	0.499727	0	0
TNFA signaling via NFKB	MSTRG.41586.20	-0.499673	2.4444e-65	1.47057e-62
IL6 JAK STAT3 signaling	MSTRG.84799.2	-0.499657	0	0
Coagulation	MSTRG.40691.1	-0.499558	2.64312e-65	1.58794e-62
Reactive oxygen species pathway	MSTRG.45132.5	-0.499115	3.56694e-65	2.1332e-62
Apical junction	MSTRG.26706.5	0.499044	3.74417e-65	2.23753e-62
Allograft rejection	MSTRG.36960.1	-0.499036	3.7634e-65	2.24865e-62
Androgen response	MSTRG.50981.1	-0.498807	4.39341e-65	2.61913e-62
Epithelial mesenchymal transition	MSTRG.17435.4	0.498791	4.44057e-65	2.64659e-62
Hedgehog signaling	MSTRG.39803.59	-0.498653	4.87516e-65	2.89987e-62
Estrogen response late	MSTRG.23480.17	-0.498476	5.49616e-65	3.26469e-62
Inflammatory response	MSTRG.37504.25	-0.498446	5.60724e-65	3.32931e-62
Coagulation	MSTRG.46086.6	-0.498432	5.66252e-65	3.36144e-62
Hedgehog signaling	MSTRG.40482.125	-0.498409	5.74916e-65	3.41189e-62
Epithelial mesenchymal transition	MSTRG.19591.18	0.498408	5.75264e-65	3.41368e-62
Epithelial mesenchymal transition	MSTRG.56938.1	0.498372	5.89674e-65	3.49804e-62
Interferon alpha response	MSTRG.35006.14	0.498361	5.93915e-65	3.52276e-62
Inflammatory response	MSTRG.85268.5	-0.498305	6.1691e-65	3.65796e-62
Coagulation	MSTRG.18418.9	0.498244	6.4251e-65	3.80694e-62
Estrogen response late	MSTRG.53885.38	0.498237	6.45763e-65	3.82606e-62
Epithelial mesenchymal transition	MSTRG.5884.4	-0.498214	6.55898e-65	3.88531e-62
Estrogen response late	MSTRG.15395.129	-0.498048	7.33701e-65	4.3389e-62
Epithelial mesenchymal transition	MSTRG.9470.21	-0.497988	7.63897e-65	4.51378e-62
Estrogen response late	MSTRG.87932.1	-0.497965	7.75865e-65	4.58337e-62
IL2 STAT5 signaling	MSTRG.53305.10	-0.497899	8.10886e-65	4.78674e-62
Allograft rejection	MSTRG.39907.28	-0.497878	8.22487e-65	4.85443e-62
TNFA signaling via NFKB	MSTRG.31472.4	-0.497796	8.69593e-65	5.12723e-62
Inflammatory response	MSTRG.34970.1	-0.497688	9.35141e-65	5.50764e-62
Estrogen response early	MSTRG.6903.18	-0.497484	1.07223e-64	6.30017e-62
Estrogen response late	MSTRG.38461.53	0.497455	1.09332e-64	6.42173e-62
Estrogen response early	MSTRG.40587.77	-0.497413	1.12506e-64	6.60522e-62
Epithelial mesenchymal transition	MSTRG.51896.1	-0.497322	1.19602e-64	7.01301e-62
Epithelial mesenchymal transition	MSTRG.51722.33	0.497322	1.1961e-64	7.01318e-62
Coagulation	MSTRG.80515.32	-0.497308	0	0
Coagulation	MSTRG.55031.17	-0.497127	0	0
Coagulation	MSTRG.41164.28	-0.497098	1.39045e-64	8.13425e-62
Estrogen response early	MSTRG.50096.97	0.497028	1.45769e-64	8.52139e-62
Apical junction	MSTRG.70688.1	0.49687	1.62111e-64	9.46332e-62
Coagulation	MSTRG.62964.1	-0.496632	1.90189e-64	1.10711e-61
Estrogen response early	MSTRG.20522.44	0.496553	2.00545e-64	1.1666e-61
TNFA signaling via NFKB	MSTRG.83194.12	-0.496541	2.02165e-64	1.17583e-61
UV response dn	MSTRG.40086.4	-0.496471	2.11854e-64	1.2313e-61
IL2 STAT5 signaling	MSTRG.52521.1	-0.496336	2.31928e-64	1.34602e-61
Coagulation	MSTRG.27726.8	-0.496121	2.67933e-64	1.5513e-61
TNFA signaling via NFKB	MSTRG.52140.108	-0.495963	2.97785e-64	1.72153e-61
Coagulation	MSTRG.35942.38	-0.495749	3.43647e-64	1.98198e-61
Estrogen response late	MSTRG.71479.13	-0.495694	3.56432e-64	2.05416e-61
Estrogen response late	MSTRG.52543.3	-0.495674	3.61334e-64	2.08208e-61
Coagulation	MSTRG.63268.33	-0.495614	3.75969e-64	2.16495e-61
Estrogen response early	MSTRG.54840.1	-0.495535	0	0
Epithelial mesenchymal transition	MSTRG.75750.52	0.495439	4.22693e-64	2.42849e-61
Epithelial mesenchymal transition	MSTRG.22295.1	0.495324	4.56676e-64	2.61977e-61
Myogenesis	MSTRG.19610.11	0.495308	4.61419e-64	2.64677e-61
Coagulation	MSTRG.54945.19	-0.495227	4.86994e-64	2.79071e-61
Epithelial mesenchymal transition	MSTRG.46730.1	0.495201	4.9555e-64	2.83917e-61
Coagulation	MSTRG.16441.25	0.494998	5.67774e-64	3.24551e-61
Epithelial mesenchymal transition	MSTRG.15288.1	-0.494923	5.968e-64	3.40901e-61
Coagulation	MSTRG.52029.30	-0.494868	6.18963e-64	3.53379e-61
P53 pathway	MSTRG.40613.38	0.494867	6.19315e-64	3.53566e-61
Hypoxia	MSTRG.17902.1	-0.494855	0	0
Xenobiotic metabolism	MSTRG.34506.26	0.494853	6.25392e-64	3.56951e-61
Apical junction	MSTRG.17932.37	-0.494785	6.5441e-64	3.73292e-61
Estrogen response early	MSTRG.41732.101	-0.494592	7.43967e-64	4.23492e-61
MYC targets v1	MSTRG.11193.6	0.494561	7.59723e-64	4.32325e-61
Coagulation	MSTRG.32829.321	-0.494444	8.21271e-64	4.66578e-61
Estrogen response late	MSTRG.37486.34	0.494418	8.35508e-64	4.74462e-61
Apical junction	MSTRG.34532.27	0.49438	8.56976e-64	4.86405e-61
Apical junction	MSTRG.31040.43	0.494253	9.32518e-64	5.28534e-61
Hypoxia	MSTRG.79720.73	-0.494108	1.02691e-63	5.81305e-61
IL2 STAT5 signaling	MSTRG.9988.25	-0.493968	1.12741e-63	6.37294e-61
E2F targets	MSTRG.53853.15	0.49393	1.15666e-63	6.53601e-61
G2M checkpoint	MSTRG.58787.5	0.493812	1.25112e-63	7.05985e-61
Coagulation	MSTRG.61269.4	-0.493734	1.31747e-63	7.42874e-61
Estrogen response late	MSTRG.68736.44	-0.493597	1.44323e-63	8.12582e-61
TNFA signaling via NFKB	MSTRG.32397.10	0.493588	1.45107e-63	8.16871e-61
IL2 STAT5 signaling	MSTRG.33038.1	-0.493574	1.46529e-63	8.24748e-61
Coagulation	MSTRG.18372.5	0.493294	1.76464e-63	9.90305e-61
Coagulation	MSTRG.44719.12	-0.493071	0	0
Epithelial mesenchymal transition	MSTRG.79241.24	-0.493069	2.04821e-63	1.14593e-60
TNFA signaling via NFKB	MSTRG.76092.23	0.492868	2.34026e-63	1.30645e-60
Estrogen response late	MSTRG.37486.35	0.492807	2.43701e-63	1.35978e-60
Epithelial mesenchymal transition	MSTRG.43896.1	-0.492704	2.60915e-63	1.45431e-60
Complement	MSTRG.8715.1	-0.492679	2.65317e-63	1.47839e-60
MYC targets v1	MSTRG.43335.36	0.492583	2.8279e-63	1.57381e-60
Xenobiotic metabolism	MSTRG.70580.1	-0.492532	2.92431e-63	1.62634e-60
Estrogen response early	MSTRG.69433.25	-0.492215	3.60694e-63	1.99799e-60
Epithelial mesenchymal transition	MSTRG.78506.4	0.492091	3.9137e-63	2.16551e-60
Apoptosis	MSTRG.80912.24	-0.491982	4.20819e-63	2.32463e-60
Epithelial mesenchymal transition	MSTRG.64418.9	0.491959	4.27038e-63	2.35817e-60
E2F targets	MSTRG.24779.1	0.491938	0	0
Epithelial mesenchymal transition	MSTRG.15270.2	-0.491887	4.48022e-63	2.47216e-60
Coagulation	MSTRG.39834.13	-0.49185	4.59043e-63	2.53153e-60
Epithelial mesenchymal transition	MSTRG.41783.49	0.491766	4.8532e-63	2.67389e-60
Complement	MSTRG.42381.3	-0.491685	5.11946e-63	2.81801e-60
KRAS signaling up	MSTRG.32264.7	-0.4916	5.41342e-63	2.97722e-60
IL2 STAT5 signaling	MSTRG.42121.9	-0.491589	5.45462e-63	2.99942e-60
TNFA signaling via NFKB	MSTRG.34044.2	0.49148	5.86104e-63	3.21825e-60
Estrogen response early	MSTRG.54700.28	-0.491478	5.86808e-63	3.22175e-60
Epithelial mesenchymal transition	MSTRG.58723.131	-0.491318	6.52315e-63	3.57381e-60
Estrogen response late	MSTRG.40497.1	0.491263	6.76153e-63	3.70202e-60
E2F targets	MSTRG.37606.10	0.491204	7.03144e-63	3.84645e-60
Epithelial mesenchymal transition	MSTRG.73185.6	0.49112	7.4322e-63	4.06153e-60
TNFA signaling via NFKB	MSTRG.32397.9	0.491033	7.87022e-63	4.29668e-60
Allograft rejection	MSTRG.58745.7	-0.491018	7.94539e-63	4.33655e-60
IL2 STAT5 signaling	MSTRG.6888.165	-0.490974	0	0
KRAS signaling up	MSTRG.85909.17	-0.490927	8.43547e-63	4.5966e-60
Epithelial mesenchymal transition	MSTRG.20549.26	0.490675	9.95985e-63	5.40974e-60
Epithelial mesenchymal transition	MSTRG.20543.102	-0.490609	1.04012e-62	5.64625e-60
IL2 STAT5 signaling	MSTRG.75908.15	-0.490581	0	0
Estrogen response early	MSTRG.55022.5	-0.490561	0	0
Myogenesis	MSTRG.19877.6	-0.490489	1.12533e-62	6.09989e-60
Epithelial mesenchymal transition	MSTRG.53301.94	0.490411	1.185e-62	6.41782e-60
Estrogen response early	MSTRG.9866.42	-0.490027	1.52474e-62	8.22164e-60
Allograft rejection	MSTRG.67079.16	-0.489739	1.84196e-62	9.90499e-60
Estrogen response early	MSTRG.60663.5	0.489639	1.96748e-62	1.05658e-59
G2M checkpoint	MSTRG.58787.30	0.489634	1.97315e-62	1.05951e-59
KRAS signaling up	MSTRG.35431.4	-0.489542	2.09612e-62	1.12424e-59
Hypoxia	MSTRG.37817.12	-0.489532	2.10999e-62	1.1316e-59
UV response dn	MSTRG.71975.51	0.489479	2.18448e-62	1.17091e-59
Estrogen response late	MSTRG.31536.1	-0.489406	2.29173e-62	1.22752e-59
Spermatogenesis	MSTRG.51670.4	0.489331	2.40671e-62	1.28791e-59
Apical junction	MSTRG.67010.7	0.489285	2.48073e-62	1.32669e-59
Estrogen response late	MSTRG.48587.1	-0.489254	2.53203e-62	1.35382e-59
Myogenesis	MSTRG.19842.39	0.489211	2.60446e-62	1.39208e-59
Estrogen response late	MSTRG.52693.35	-0.489007	2.97637e-62	1.58753e-59
Estrogen response early	MSTRG.5526.38	-0.488912	3.16767e-62	1.68738e-59
Coagulation	MSTRG.25198.22	-0.488821	3.36043e-62	1.78789e-59
Estrogen response late	MSTRG.50096.220	0.488727	3.57371e-62	1.8999e-59
UV response dn	MSTRG.55878.12	0.488252	4.87533e-62	2.57852e-59
Hypoxia	MSTRG.79720.20	-0.488225	4.96212e-62	2.62308e-59
TNFA signaling via NFKB	MSTRG.41586.31	-0.488201	5.03944e-62	2.66307e-59
Angiogenesis	MSTRG.67027.31	-0.488186	5.08794e-62	2.68812e-59
Epithelial mesenchymal transition	MSTRG.36563.5	-0.488153	5.20088e-62	2.74678e-59
Estrogen response late	MSTRG.9891.1	-0.488074	5.47641e-62	2.88987e-59
Hypoxia	MSTRG.23472.25	-0.487928	6.02146e-62	3.17136e-59
Inflammatory response	MSTRG.41547.1	-0.487885	6.19463e-62	3.26173e-59
Estrogen response late	MSTRG.38461.34	0.487859	6.29976e-62	3.31564e-59
Estrogen response late	MSTRG.36692.8	-0.487801	6.54183e-62	3.43991e-59
UV response dn	MSTRG.31279.18	0.48777	6.67665e-62	3.50978e-59
E2F targets	MSTRG.78492.5	0.487759	6.7218e-62	3.53314e-59
TNFA signaling via NFKB	MSTRG.23046.3	0.487689	7.03638e-62	3.69634e-59
G2M checkpoint	MSTRG.53490.13	0.487488	8.01875e-62	4.20308e-59
IL2 STAT5 signaling	MSTRG.68098.34	-0.487458	0	0
Coagulation	MSTRG.80527.4	-0.487456	0	0
Coagulation	MSTRG.37862.1	-0.48745	8.22282e-62	4.3077e-59
Coagulation	MSTRG.8807.29	-0.487294	9.10072e-62	4.75968e-59
E2F targets	MSTRG.69007.26	0.487243	0	0
Glycolysis	MSTRG.48797.22	0.487216	9.57291e-62	5.00157e-59
Coagulation	MSTRG.79717.4	-0.487164	0	0
E2F targets	MSTRG.24228.4	0.487124	1.01634e-61	5.30377e-59
Epithelial mesenchymal transition	MSTRG.50826.27	0.486976	1.11875e-61	5.82745e-59
Estrogen response early	MSTRG.88595.1	-0.48689	1.18358e-61	6.15938e-59
Estrogen response early	MSTRG.35092.8	-0.486852	1.21315e-61	6.31032e-59
Estrogen response early	MSTRG.11468.6	-0.486725	1.31734e-61	6.84195e-59
G2M checkpoint	MSTRG.9991.20	0.486698	1.34102e-61	6.96245e-59
Estrogen response early	MSTRG.40570.23	-0.486689	1.34868e-61	7.00119e-59
TNFA signaling via NFKB	MSTRG.40750.15	-0.486659	1.37541e-61	7.13713e-59
Epithelial mesenchymal transition	MSTRG.11546.26	-0.486453	1.57169e-61	8.13319e-59
Epithelial mesenchymal transition	MSTRG.20549.25	0.486439	1.58591e-61	8.20501e-59
Coagulation	MSTRG.52901.36	-0.486388	1.6397e-61	8.47725e-59
UV response dn	MSTRG.24094.5	0.486287	1.75004e-61	9.03829e-59
E2F targets	MSTRG.40294.20	0.486223	1.82487e-61	9.42008e-59
Coagulation	MSTRG.65181.3	0.486	2.10787e-61	1.08534e-58
Coagulation	MSTRG.73078.58	-0.485996	0	0
Myogenesis	MSTRG.53061.4	-0.485899	2.25013e-61	1.15736e-58
E2F targets	MSTRG.11116.8	0.485895	2.25705e-61	1.16088e-58
Hypoxia	MSTRG.45405.16	-0.485843	2.33389e-61	1.19942e-58
IL2 STAT5 signaling	MSTRG.41618.29	-0.485838	2.342e-61	1.20341e-58
Estrogen response late	MSTRG.8769.1	-0.485823	2.36438e-61	1.2147e-58
Coagulation	MSTRG.44380.2	-0.485465	2.98132e-61	1.52558e-58
Estrogen response late	MSTRG.47559.86	-0.485331	3.25077e-61	1.66099e-58
TNFA signaling via NFKB	MSTRG.36758.41	-0.485002	4.02151e-61	2.04721e-58
Hypoxia	MSTRG.17041.18	0.484937	0	0
TNFA signaling via NFKB	MSTRG.41014.37	-0.484896	4.30451e-61	2.18896e-58
Hypoxia	MSTRG.10168.15	-0.484756	0	0
Epithelial mesenchymal transition	MSTRG.19217.10	-0.484752	4.72532e-61	2.3984e-58
Epithelial mesenchymal transition	MSTRG.33968.12	0.484745	4.7452e-61	2.40824e-58
Epithelial mesenchymal transition	MSTRG.81044.9	-0.484664	0	0
Coagulation	MSTRG.40672.1	-0.484644	5.06425e-61	2.56737e-58
Estrogen response late	MSTRG.41165.10	-0.484114	7.12851e-61	3.59333e-58
MYC targets v1	MSTRG.5700.25	0.48403	0	0
Inflammatory response	MSTRG.48828.2	-0.483999	7.67737e-61	3.8642e-58
Epithelial mesenchymal transition	MSTRG.6588.1	0.483953	7.90389e-61	3.97642e-58
Epithelial mesenchymal transition	MSTRG.65495.9	0.483943	7.95574e-61	4.00195e-58
Epithelial mesenchymal transition	MSTRG.74319.2	0.483923	8.0594e-61	4.05324e-58
TNFA signaling via NFKB	MSTRG.31304.1	0.483914	8.10433e-61	4.07527e-58
E2F targets	MSTRG.35073.3	0.483707	9.26247e-61	4.64456e-58
Myogenesis	MSTRG.77968.8	0.483275	1.22267e-60	6.10006e-58
Hypoxia	MSTRG.58658.3	-0.483248	1.24359e-60	6.20356e-58
TNFA signaling via NFKB	MSTRG.17276.19	0.483181	1.29846e-60	6.47395e-58
Epithelial mesenchymal transition	MSTRG.20139.1	-0.483143	0	0
Epithelial mesenchymal transition	MSTRG.69589.3	-0.482921	1.5337e-60	7.62552e-58
Epithelial mesenchymal transition	MSTRG.52039.1	0.482848	1.60777e-60	7.98858e-58
Epithelial mesenchymal transition	MSTRG.78345.6	0.482708	1.75846e-60	8.72384e-58
E2F targets	MSTRG.11116.4	0.482636	1.84196e-60	9.13121e-58
Xenobiotic metabolism	MSTRG.8758.1	-0.482519	1.98538e-60	9.82669e-58
Epithelial mesenchymal transition	MSTRG.12322.55	0.482406	2.1344e-60	1.05471e-57
Epithelial mesenchymal transition	MSTRG.26956.15	0.482354	2.20621e-60	1.0895e-57
P53 pathway	MSTRG.41215.5	-0.482352	2.20826e-60	1.09044e-57
G2M checkpoint	MSTRG.59353.2	0.48231	2.26937e-60	1.1202e-57
Epithelial mesenchymal transition	MSTRG.34140.26	-0.482144	2.52325e-60	1.24357e-57
IL6 JAK STAT3 signaling	MSTRG.37777.27	-0.481854	3.0374e-60	1.49107e-57
Apoptosis	MSTRG.36607.2	-0.481853	3.0402e-60	1.49239e-57
Epithelial mesenchymal transition	MSTRG.57150.5	0.481494	3.8217e-60	1.8686e-57
Estrogen response early	MSTRG.69969.12	0.4814	4.05806e-60	1.98256e-57
Coagulation	MSTRG.7641.14	-0.481324	4.25991e-60	2.07885e-57
IL2 STAT5 signaling	MSTRG.6960.17	-0.48123	0	0
KRAS signaling up	MSTRG.45150.4	0.480938	5.44771e-60	2.64743e-57
UV response dn	MSTRG.57535.1	0.480918	5.51925e-60	2.68122e-57
Epithelial mesenchymal transition	MSTRG.22653.12	0.480908	5.55497e-60	2.69828e-57
Glycolysis	MSTRG.74370.24	-0.480872	5.68403e-60	2.76014e-57
Epithelial mesenchymal transition	MSTRG.24512.5	-0.480871	5.68667e-60	2.76123e-57
Epithelial mesenchymal transition	MSTRG.18220.18	-0.480828	0	0
UV response dn	MSTRG.68839.4	0.48082	5.87608e-60	2.85167e-57
Interferon alpha response	MSTRG.57182.18	0.480798	5.95807e-60	2.89088e-57
TNFA signaling via NFKB	MSTRG.7721.4	0.480748	6.15205e-60	2.9822e-57
Reactive oxygen species pathway	MSTRG.81949.89	-0.480546	6.99341e-60	3.3829e-57
Epithelial mesenchymal transition	MSTRG.22204.4	-0.480541	7.01678e-60	3.3941e-57
Myogenesis	MSTRG.31264.15	0.480431	7.5266e-60	3.63632e-57
E2F targets	MSTRG.78326.11	0.480313	0	0
Allograft rejection	MSTRG.5538.4	-0.480304	8.15618e-60	3.933e-57
Epithelial mesenchymal transition	MSTRG.76585.7	0.480242	8.48421e-60	4.08628e-57
UV response dn	MSTRG.16188.2	0.480149	9.00121e-60	4.33139e-57
Glycolysis	MSTRG.76994.63	0.479982	1.00127e-59	4.80885e-57
Apoptosis	MSTRG.37640.20	-0.479945	1.02501e-59	4.92041e-57
G2M checkpoint	MSTRG.55767.3	0.479683	1.20982e-59	5.78717e-57
Coagulation	MSTRG.48166.17	-0.479648	1.23734e-59	5.91667e-57
Coagulation	MSTRG.24517.3	-0.479557	1.31084e-59	6.26009e-57
Estrogen response late	MSTRG.36770.45	0.479554	1.31345e-59	6.27211e-57
Complement	MSTRG.40377.9	-0.479511	1.35005e-59	6.44263e-57
Estrogen response early	MSTRG.36351.30	0.479385	1.46154e-59	6.96593e-57
G2M checkpoint	MSTRG.80532.10	0.479313	1.52991e-59	7.28631e-57
Hypoxia	MSTRG.12077.1	-0.479201	0	0
G2M checkpoint	MSTRG.58787.3	0.479043	1.81586e-59	8.62204e-57
IL2 STAT5 signaling	MSTRG.31884.1	-0.478848	2.05358e-59	9.73064e-57
Myogenesis	MSTRG.11898.13	0.478652	2.32524e-59	1.09909e-56
Estrogen response late	MSTRG.8446.11	0.478513	2.53836e-59	1.19794e-56
TNFA signaling via NFKB	MSTRG.35393.11	-0.478376	2.76871e-59	1.30423e-56
IL2 STAT5 signaling	MSTRG.17747.38	-0.478364	2.78904e-59	1.31359e-56
Epithelial mesenchymal transition	MSTRG.77887.3	0.478214	3.06562e-59	1.44108e-56
Glycolysis	MSTRG.18380.12	-0.478207	3.08042e-59	1.44795e-56
UV response dn	MSTRG.11174.2	0.478163	3.16636e-59	1.48752e-56
Estrogen response early	MSTRG.11468.9	-0.478091	3.31397e-59	1.5555e-56
TNFA signaling via NFKB	MSTRG.41209.15	-0.47803	3.44382e-59	1.61498e-56
Epithelial mesenchymal transition	MSTRG.22445.1	-0.478023	3.45872e-59	1.62187e-56
Reactive oxygen species pathway	MSTRG.68483.1	-0.477928	3.67268e-59	1.72008e-56
G2M checkpoint	MSTRG.36536.87	0.477574	4.59281e-59	2.14262e-56
Allograft rejection	MSTRG.84487.1	-0.477486	4.85215e-59	2.2612e-56
G2M checkpoint	MSTRG.29970.34	0.477457	4.94215e-59	2.30188e-56
Allograft rejection	MSTRG.52220.1	-0.477438	5.0023e-59	2.32907e-56
MYC targets v2	MSTRG.49071.7	0.47724	5.66635e-59	2.63122e-56
Epithelial mesenchymal transition	MSTRG.45133.1	-0.477097	6.20049e-59	2.87327e-56
Apical junction	MSTRG.36193.1	0.476798	7.48304e-59	3.45496e-56
Estrogen response early	MSTRG.54956.67	0.476479	9.14353e-59	4.20363e-56
KRAS signaling up	MSTRG.53292.3	-0.476394	9.64177e-59	4.42735e-56
Coagulation	MSTRG.87687.1	-0.476315	0	0
E2F targets	MSTRG.28597.9	0.47619	1.0956e-58	5.01943e-56
Glycolysis	MSTRG.36982.3	-0.476161	1.11602e-58	5.11031e-56
Coagulation	MSTRG.45153.6	0.475999	1.23541e-58	5.64482e-56
UV response dn	MSTRG.37596.37	-0.475927	1.29226e-58	5.89763e-56
Hypoxia	MSTRG.16353.35	-0.475736	1.45665e-58	6.63373e-56
Epithelial mesenchymal transition	MSTRG.36364.6	0.47573	1.4625e-58	6.65871e-56
Coagulation	MSTRG.46051.2	-0.475723	0	0
Inflammatory response	MSTRG.17435.33	0.475583	1.60331e-58	7.28854e-56
Apical junction	MSTRG.6011.26	0.475568	1.61779e-58	7.35346e-56
Apical junction	MSTRG.18073.2	0.475518	0	0
Glycolysis	MSTRG.72868.1	-0.475514	1.6737e-58	7.60258e-56
UV response dn	MSTRG.46673.41	0.475394	1.80442e-58	8.18297e-56
E2F targets	MSTRG.35073.11	0.47534	1.86637e-58	8.4589e-56
Xenobiotic metabolism	MSTRG.8763.1	-0.475166	2.08054e-58	9.40979e-56
G2M checkpoint	MSTRG.20442.15	0.475086	2.18675e-58	9.88059e-56
UV response dn	MSTRG.14093.5	0.475078	2.19773e-58	9.92896e-56
Estrogen response late	MSTRG.61345.14	-0.474771	2.66273e-58	1.19908e-55
Estrogen response early	MSTRG.30320.8	-0.474639	2.89227e-58	1.30078e-55
Epithelial mesenchymal transition	MSTRG.52038.1	0.474593	2.9756e-58	1.3378e-55
UV response dn	MSTRG.17760.1	-0.474541	3.07408e-58	1.38065e-55
Hypoxia	MSTRG.51947.6	-0.474474	3.20539e-58	1.43834e-55
Estrogen response late	MSTRG.9892.1	-0.474399	3.3582e-58	1.50603e-55
Hypoxia	MSTRG.32429.35	-0.474125	0	0
IL2 STAT5 signaling	MSTRG.7091.11	-0.474055	4.16126e-58	1.85735e-55
Epithelial mesenchymal transition	MSTRG.30076.2	0.473819	4.81923e-58	2.14382e-55
Epithelial mesenchymal transition	MSTRG.88078.3	0.473525	5.78546e-58	2.56521e-55
Inflammatory response	MSTRG.11465.1	0.473176	7.19004e-58	3.1761e-55
IL2 STAT5 signaling	MSTRG.6631.6	-0.47317	0	0
Coagulation	MSTRG.11524.19	-0.473106	7.506e-58	3.31304e-55
Epithelial mesenchymal transition	MSTRG.17720.1	0.473094	7.56346e-58	3.3379e-55
IL6 JAK STAT3 signaling	MSTRG.77011.1	-0.472978	0	0
Glycolysis	MSTRG.71644.1	-0.472912	8.46752e-58	3.7297e-55
Estrogen response early	MSTRG.32137.5	0.472792	9.12187e-58	4.01243e-55
Estrogen response late	MSTRG.86395.15	-0.472346	1.20277e-57	5.26354e-55
Estrogen response early	MSTRG.16171.7	0.472255	1.27251e-57	5.56319e-55
Hypoxia	MSTRG.36145.2	-0.472229	1.29278e-57	5.65025e-55
Coagulation	MSTRG.39997.2	-0.472014	1.47709e-57	6.43901e-55
E2F targets	MSTRG.43685.2	0.471923	1.56284e-57	6.80593e-55
Epithelial mesenchymal transition	MSTRG.9641.99	0.471922	1.56352e-57	6.80849e-55
Xenobiotic metabolism	MSTRG.70202.1	-0.471916	1.56905e-57	6.83173e-55
G2M checkpoint	MSTRG.50357.20	0.471914	1.57094e-57	6.83977e-55
Coagulation	MSTRG.35423.2	-0.471895	1.59011e-57	6.92195e-55
UV response dn	MSTRG.84613.1	-0.471796	1.68974e-57	7.34773e-55
Complement	MSTRG.8711.1	-0.471779	1.70777e-57	7.42455e-55
Coagulation	MSTRG.87638.4	0.471739	1.75035e-57	7.60691e-55
Epithelial mesenchymal transition	MSTRG.21816.71	-0.471608	1.89771e-57	8.23249e-55
Mitotic spindle	MSTRG.82127.16	0.471604	1.90321e-57	8.25609e-55
Hypoxia	MSTRG.40260.31	-0.4715	2.02906e-57	8.7894e-55
Estrogen response late	MSTRG.57149.1	0.471438	2.1089e-57	9.1273e-55
Inflammatory response	MSTRG.41194.7	-0.471332	2.25077e-57	9.72969e-55
Coagulation	MSTRG.21163.9	-0.471302	2.29342e-57	9.91199e-55
Epithelial mesenchymal transition	MSTRG.37807.32	-0.471028	2.71519e-57	1.16985e-54
Estrogen response late	MSTRG.33025.1	-0.470979	2.79872e-57	1.20537e-54
Apical junction	MSTRG.20703.1	-0.470947	2.85388e-57	1.22858e-54
MYC targets v2	MSTRG.81006.17	0.470937	2.87259e-57	1.23648e-54
Epithelial mesenchymal transition	MSTRG.54469.8	0.470829	3.07025e-57	1.3196e-54
Estrogen response early	MSTRG.32135.59	0.47074	3.24143e-57	1.39165e-54
E2F targets	MSTRG.44995.14	0.470654	3.41899e-57	1.46657e-54
Apical junction	MSTRG.77295.217	-0.470547	3.65112e-57	1.56382e-54
E2F targets	MSTRG.6776.11	0.470526	3.69904e-57	1.58378e-54
Apical surface	MSTRG.79950.1	0.470279	4.30683e-57	1.8383e-54
Apoptosis	MSTRG.48605.1	-0.470231	4.43493e-57	1.89198e-54
Estrogen response early	MSTRG.21931.1	-0.470168	4.6114e-57	1.96575e-54
Epithelial mesenchymal transition	MSTRG.10839.1	0.470089	4.83886e-57	2.06059e-54
Myogenesis	MSTRG.31264.6	0.470071	4.89419e-57	2.08353e-54
Epithelial mesenchymal transition	MSTRG.23689.23	-0.469959	5.24268e-57	2.22875e-54
Estrogen response early	MSTRG.73238.13	0.469837	5.65088e-57	2.39791e-54
E2F targets	MSTRG.40294.4	0.469543	6.7666e-57	2.86078e-54
Epithelial mesenchymal transition	MSTRG.70449.1	0.469377	7.49425e-57	3.1613e-54
Epithelial mesenchymal transition	MSTRG.47684.38	0.469294	7.88259e-57	3.32104e-54
Inflammatory response	MSTRG.9673.1	-0.469159	8.56173e-57	3.60046e-54
Epithelial mesenchymal transition	MSTRG.76397.4	0.468883	1.014e-56	4.247e-54
Epithelial mesenchymal transition	MSTRG.36364.3	0.468854	1.03205e-56	4.32098e-54
Inflammatory response	MSTRG.49750.1	-0.468769	1.08714e-56	4.54608e-54
Estrogen response late	MSTRG.37580.6	-0.468737	1.10853e-56	4.63345e-54
Estrogen response late	MSTRG.87335.1	-0.468704	1.13127e-56	4.72669e-54
IL2 STAT5 signaling	MSTRG.66873.2	-0.468426	1.34092e-56	5.58281e-54
E2F targets	MSTRG.35078.37	0.468371	1.38671e-56	5.76977e-54
G2M checkpoint	MSTRG.53490.18	0.46829	1.45696e-56	6.05511e-54
Glycolysis	MSTRG.20535.1	-0.468262	1.48281e-56	6.1604e-54
Inflammatory response	MSTRG.52983.1	-0.468212	1.52834e-56	6.34594e-54
Myogenesis	MSTRG.53850.76	0.468193	1.54641e-56	6.41857e-54
Epithelial mesenchymal transition	MSTRG.80396.1	0.468172	1.56628e-56	6.49751e-54
E2F targets	MSTRG.52993.6	0.468125	1.61192e-56	6.68203e-54
Allograft rejection	MSTRG.9579.5	-0.467981	0	0
Interferon alpha response	MSTRG.48545.1	0.467691	2.10085e-56	8.64712e-54
Epithelial mesenchymal transition	MSTRG.75723.12	-0.467518	2.33462e-56	9.58776e-54
Inflammatory response	MSTRG.75540.18	-0.467469	2.40434e-56	9.86845e-54
Glycolysis	MSTRG.30308.11	-0.467242	2.7608e-56	1.12998e-53
TNFA signaling via NFKB	MSTRG.36942.1	-0.467203	2.82796e-56	1.15688e-53
UV response dn	MSTRG.18615.1	0.467136	2.94522e-56	1.20389e-53
MYC targets v2	MSTRG.39813.101	0.467103	3.00492e-56	1.22778e-53
Myogenesis	MSTRG.14062.3	0.466967	3.26536e-56	1.33174e-53
Estrogen response late	MSTRG.8730.18	-0.466963	0	0
Epithelial mesenchymal transition	MSTRG.58722.1	0.466922	3.35496e-56	1.36755e-53
MYC targets v1	MSTRG.43335.34	0.466847	3.51141e-56	1.42964e-53
Epithelial mesenchymal transition	MSTRG.68204.17	0.46684	3.52748e-56	1.43606e-53
Epithelial mesenchymal transition	MSTRG.15026.9	0.466803	3.60786e-56	1.46828e-53
Complement	MSTRG.46821.1	-0.466764	3.69263e-56	1.50185e-53
TNFA signaling via NFKB	MSTRG.74517.34	0.466712	3.81301e-56	1.54994e-53
UV response dn	MSTRG.43567.36	0.466642	3.97735e-56	1.61533e-53
E2F targets	MSTRG.40544.2	0.466574	4.14461e-56	1.68156e-53
Coagulation	MSTRG.29055.6	-0.466544	4.22293e-56	1.71257e-53
Reactive oxygen species pathway	MSTRG.75706.21	-0.466493	4.35403e-56	1.76475e-53
Estrogen response late	MSTRG.18499.1	0.466411	4.57744e-56	1.85379e-53
KRAS signaling up	MSTRG.37533.22	-0.466327	4.81748e-56	1.94953e-53
Epithelial mesenchymal transition	MSTRG.33968.34	0.466236	5.08872e-56	2.05648e-53
Epithelial mesenchymal transition	MSTRG.58523.1	-0.466115	5.47652e-56	2.20912e-53
TNFA signaling via NFKB	MSTRG.36740.27	0.466096	5.54038e-56	2.23388e-53
Coagulation	MSTRG.85829.3	0.465907	6.21474e-56	2.49764e-53
Coagulation	MSTRG.40673.1	-0.465902	6.2341e-56	2.50521e-53
Estrogen response early	MSTRG.55145.1	0.465898	6.24832e-56	2.51072e-53
Epithelial mesenchymal transition	MSTRG.44893.13	0.465674	7.15607e-56	2.86838e-53
Estrogen response early	MSTRG.75644.14	0.465635	7.32848e-56	2.93618e-53
TNFA signaling via NFKB	MSTRG.34044.4	0.46559	7.52891e-56	3.01473e-53
mTORC1 signaling	MSTRG.45641.16	-0.465384	8.52822e-56	3.40498e-53
Apical surface	MSTRG.50817.24	0.465302	8.96031e-56	3.57394e-53
Estrogen response late	MSTRG.36739.1	-0.465277	9.10003e-56	3.6279e-53
TNFA signaling via NFKB	MSTRG.37821.5	-0.465245	9.28014e-56	3.69804e-53
Estrogen response late	MSTRG.21928.8	-0.465062	1.03651e-55	4.12097e-53
IL2 STAT5 signaling	MSTRG.44993.5	-0.464983	0	0
Apical junction	MSTRG.34545.3	0.464982	1.08749e-55	4.32011e-53
Mitotic spindle	MSTRG.49895.17	0.464876	1.15976e-55	4.60098e-53
Interferon gamma response	MSTRG.31283.1	0.464846	1.18093e-55	4.6828e-53
Allograft rejection	MSTRG.21721.7	-0.464768	1.23801e-55	4.90336e-53
Coagulation	MSTRG.37508.12	-0.464732	1.26491e-55	5.00811e-53
Coagulation	MSTRG.79720.30	-0.464731	1.26559e-55	5.01039e-53
Coagulation	MSTRG.81054.48	-0.464625	1.34896e-55	5.33286e-53
Coagulation	MSTRG.20991.8	-0.464563	1.40102e-55	5.53505e-53
IL2 STAT5 signaling	MSTRG.7102.12	-0.464526	0	0
Epithelial mesenchymal transition	MSTRG.18305.5	0.464519	1.43803e-55	5.67722e-53
E2F targets	MSTRG.49153.3	0.464479	1.47357e-55	5.81436e-53
Coagulation	MSTRG.54698.2	-0.464396	1.54901e-55	6.10471e-53
E2F targets	MSTRG.21163.1	0.464366	1.57704e-55	6.21328e-53
Myogenesis	MSTRG.53461.3	0.464332	1.61054e-55	6.34286e-53
Hypoxia	MSTRG.33839.32	-0.464297	1.6441e-55	6.47081e-53
Estrogen response late	MSTRG.66077.11	-0.464288	1.65379e-55	6.50804e-53
Estrogen response late	MSTRG.46218.29	-0.464219	1.72347e-55	6.77764e-53
G2M checkpoint	MSTRG.68168.24	0.464035	1.92564e-55	7.55441e-53
TNFA signaling via NFKB	MSTRG.68189.12	0.464014	0	0
UV response dn	MSTRG.25811.24	0.463903	2.08547e-55	8.16881e-53
Epithelial mesenchymal transition	MSTRG.45385.103	0.463843	2.16228e-55	8.46396e-53
Interferon alpha response	MSTRG.19383.16	0.463799	2.21962e-55	8.68464e-53
IL2 STAT5 signaling	MSTRG.75912.1	-0.463759	2.27449e-55	8.89644e-53
Estrogen response early	MSTRG.40141.4	0.463749	2.2871e-55	8.94334e-53
Apoptosis	MSTRG.6269.14	-0.463741	2.29849e-55	8.98737e-53
E2F targets	MSTRG.37606.11	0.463495	2.6648e-55	1.0388e-52
Angiogenesis	MSTRG.47279.33	0.463175	3.23002e-55	1.25349e-52
Allograft rejection	MSTRG.38759.1	-0.463128	3.3232e-55	1.28892e-52
Coagulation	MSTRG.45153.16	0.463014	3.55937e-55	1.37809e-52
Coagulation	MSTRG.15362.10	-0.46301	3.56736e-55	1.38103e-52
Epithelial mesenchymal transition	MSTRG.50825.1	0.462939	3.72222e-55	1.43955e-52
E2F targets	MSTRG.22009.3	0.462897	3.81749e-55	1.47534e-52
Apical junction	MSTRG.81629.1	-0.462871	3.87774e-55	1.49822e-52
Coagulation	MSTRG.9663.34	-0.462844	3.94033e-55	1.522e-52
Epithelial mesenchymal transition	MSTRG.43714.7	0.462803	4.03947e-55	1.55933e-52
Estrogen response early	MSTRG.62964.5	-0.462752	4.16539e-55	1.60678e-52
Myogenesis	MSTRG.84527.23	0.462575	4.63189e-55	1.78354e-52
Inflammatory response	MSTRG.76992.1	-0.462549	4.70227e-55	1.81016e-52
TNFA signaling via NFKB	MSTRG.37821.10	-0.462518	4.79237e-55	1.84416e-52
Glycolysis	MSTRG.53618.27	-0.462518	4.79258e-55	1.84419e-52
UV response dn	MSTRG.31001.1	0.462478	4.90835e-55	1.88789e-52
Hypoxia	MSTRG.31333.2	-0.462381	5.2017e-55	1.99864e-52
IL2 STAT5 signaling	MSTRG.34104.1	-0.462358	5.27401e-55	2.02578e-52
Epithelial mesenchymal transition	MSTRG.76585.56	0.462302	5.45327e-55	2.09264e-52
G2M checkpoint	MSTRG.20962.17	0.462249	5.62826e-55	2.15824e-52
G2M checkpoint	MSTRG.31770.4	0.46203	6.4163e-55	2.45366e-52
Epithelial mesenchymal transition	MSTRG.21115.14	0.462005	6.51377e-55	2.48988e-52
Angiogenesis	MSTRG.39771.10	0.461859	7.10941e-55	2.71219e-52
Epithelial mesenchymal transition	MSTRG.48556.29	0.461853	7.13458e-55	2.72158e-52
Epithelial mesenchymal transition	MSTRG.33155.9	-0.461715	7.74722e-55	2.9499e-52
Epithelial mesenchymal transition	MSTRG.9034.6	-0.461651	8.04835e-55	3.06255e-52
MYC targets v2	MSTRG.36074.95	0.461489	8.87083e-55	3.36825e-52
Hedgehog signaling	MSTRG.88529.1	0.461352	9.62463e-55	3.64815e-52
Epithelial mesenchymal transition	MSTRG.5894.2	0.461337	9.71349e-55	3.68125e-52
UV response dn	MSTRG.31279.17	0.461271	1.01039e-54	3.8256e-52
E2F targets	MSTRG.21576.1	0.461132	1.09773e-54	4.14902e-52
KRAS signaling dn	MSTRG.41739.28	-0.461034	1.16357e-54	4.39178e-52
KRAS signaling up	MSTRG.9687.74	-0.460881	1.27469e-54	4.80019e-52
Hypoxia	MSTRG.9724.8	-0.460603	1.50473e-54	5.64543e-52
Apical junction	MSTRG.44084.21	-0.460596	1.51104e-54	5.66864e-52
Hypoxia	MSTRG.22421.5	-0.460377	1.72078e-54	6.43611e-52
Epithelial mesenchymal transition	MSTRG.39803.32	-0.460337	1.76237e-54	6.58793e-52
Myogenesis	MSTRG.33148.21	0.460191	1.923e-54	7.17613e-52
Glycolysis	MSTRG.37817.5	-0.460172	1.94388e-54	7.25238e-52
TNFA signaling via NFKB	MSTRG.6903.66	-0.460094	2.03663e-54	7.5909e-52
Allograft rejection	MSTRG.35715.1	-0.460086	2.04599e-54	7.62468e-52
Epithelial mesenchymal transition	MSTRG.75529.1	0.460037	2.10729e-54	7.84747e-52
Hypoxia	MSTRG.44955.42	-0.460033	2.11118e-54	7.86136e-52
Epithelial mesenchymal transition	MSTRG.75257.27	0.460004	2.14832e-54	7.99655e-52
Interferon alpha response	MSTRG.7962.17	0.459958	2.20774e-54	8.21497e-52
Hypoxia	MSTRG.9676.1	-0.459942	2.22878e-54	8.2903e-52
Coagulation	MSTRG.75755.34	0.459808	2.41347e-54	8.95975e-52
Epithelial mesenchymal transition	MSTRG.34665.1	0.459784	2.44846e-54	9.08661e-52
Interferon alpha response	MSTRG.88709.1	0.459484	2.92534e-54	1.08153e-51
KRAS signaling up	MSTRG.41816.5	-0.459345	3.17789e-54	1.17265e-51
Glycolysis	MSTRG.11113.26	-0.459318	3.22847e-54	1.19098e-51
Epithelial mesenchymal transition	MSTRG.21066.23	-0.459257	0	0
Androgen response	MSTRG.56301.1	-0.459078	3.72228e-54	1.36931e-51
TNFA signaling via NFKB	MSTRG.30228.40	-0.459072	3.73557e-54	1.37409e-51
Coagulation	MSTRG.9886.34	-0.458994	3.91304e-54	1.43787e-51
Coagulation	MSTRG.55095.26	-0.458989	0	0
TNFA signaling via NFKB	MSTRG.14042.41	0.458713	4.62129e-54	1.69232e-51
Complement	MSTRG.86800.1	-0.458711	4.62461e-54	1.69349e-51
Epithelial mesenchymal transition	MSTRG.47307.69	0.458703	4.64862e-54	1.70207e-51
TGF beta signaling	MSTRG.59607.31	-0.458695	4.67001e-54	1.70977e-51
Epithelial mesenchymal transition	MSTRG.6445.10	-0.458552	5.08118e-54	1.85669e-51
Hedgehog signaling	MSTRG.69589.6	-0.458503	5.23234e-54	1.91057e-51
Epithelial mesenchymal transition	MSTRG.73353.4	0.45849	5.27305e-54	1.9249e-51
E2F targets	MSTRG.14316.17	0.458445	5.41551e-54	1.97591e-51
Hypoxia	MSTRG.47557.21	-0.45832	0	0
Allograft rejection	MSTRG.18317.101	-0.458275	5.98561e-54	2.17913e-51
Epithelial mesenchymal transition	MSTRG.85955.3	0.458203	6.24781e-54	2.27236e-51
Apical surface	MSTRG.50400.1	0.458119	6.56428e-54	2.385e-51
Coagulation	MSTRG.42491.37	-0.458094	6.66258e-54	2.42005e-51
Estrogen response late	MSTRG.41165.31	-0.458019	6.96246e-54	2.52669e-51
Estrogen response early	MSTRG.38997.1	-0.457889	7.521e-54	2.72508e-51
Apical surface	MSTRG.14052.60	0.457862	7.64124e-54	2.76809e-51
Protein secretion	MSTRG.9657.5	0.45776	8.11637e-54	2.93697e-51
Estrogen response late	MSTRG.13611.4	-0.45756	9.13186e-54	3.29512e-51
Epithelial mesenchymal transition	MSTRG.75535.3	0.457558	9.13795e-54	3.29715e-51
G2M checkpoint	MSTRG.71925.76	0.457545	9.21303e-54	3.32349e-51
Hypoxia	MSTRG.19497.1	-0.457489	9.52049e-54	3.43252e-51
Epithelial mesenchymal transition	MSTRG.7050.29	0.45748	9.57286e-54	3.45106e-51
Epithelial mesenchymal transition	MSTRG.33151.78	-0.45739	1.00922e-53	3.63367e-51
Epithelial mesenchymal transition	MSTRG.80993.48	-0.457376	1.0175e-53	3.66321e-51
Estrogen response early	MSTRG.26714.24	-0.457349	1.03368e-53	3.72034e-51
KRAS signaling up	MSTRG.6227.16	-0.457214	0	0
G2M checkpoint	MSTRG.30277.29	0.457032	1.24604e-53	4.46332e-51
Allograft rejection	MSTRG.52333.1	-0.456958	1.30135e-53	4.65615e-51
IL2 STAT5 signaling	MSTRG.33128.1	-0.456911	1.33819e-53	4.78512e-51
Myogenesis	MSTRG.41911.10	0.45691	1.33876e-53	4.78703e-51
Glycolysis	MSTRG.39870.1	-0.456902	1.34551e-53	4.81032e-51
Glycolysis	MSTRG.11113.20	-0.456866	1.37375e-53	4.9096e-51
Epithelial mesenchymal transition	MSTRG.78199.10	0.456826	1.40641e-53	5.02434e-51
Interferon gamma response	MSTRG.12884.22	0.45662	1.58737e-53	5.65795e-51
Epithelial mesenchymal transition	MSTRG.60927.1	0.456537	1.66748e-53	5.93794e-51
KRAS signaling up	MSTRG.34136.50	-0.456499	1.70476e-53	6.06753e-51
Hypoxia	MSTRG.75664.1	-0.456481	1.72269e-53	6.13059e-51
Epithelial mesenchymal transition	MSTRG.59485.1	-0.456325	1.8876e-53	6.70462e-51
Estrogen response late	MSTRG.47122.2	-0.456275	1.94477e-53	6.90343e-51
Glycolysis	MSTRG.8671.6	-0.456251	1.9718e-53	6.99681e-51
Apical junction	MSTRG.77064.109	-0.45622	2.00822e-53	7.12273e-51
Interferon alpha response	MSTRG.62873.38	0.456137	2.1088e-53	7.4712e-51
Estrogen response early	MSTRG.87933.3	-0.455987	2.30262e-53	8.14332e-51
Hedgehog signaling	MSTRG.9125.2	0.455964	2.33378e-53	8.25171e-51
Coagulation	MSTRG.48899.3	-0.455939	0	0
Coagulation	MSTRG.70187.3	-0.455779	2.60048e-53	9.17383e-51
IL2 STAT5 signaling	MSTRG.5546.40	-0.455775	2.60643e-53	9.19462e-51
TNFA signaling via NFKB	MSTRG.45385.75	0.455675	2.7638e-53	9.7374e-51
Angiogenesis	MSTRG.45045.1	-0.455614	2.86419e-53	1.0084e-50
Hypoxia	MSTRG.16508.123	-0.455609	2.87371e-53	1.01168e-50
Allograft rejection	MSTRG.26673.9	-0.455541	2.99017e-53	1.05175e-50
Epithelial mesenchymal transition	MSTRG.38392.14	-0.455511	3.04398e-53	1.07021e-50
Myogenesis	MSTRG.12424.1	0.455507	3.05027e-53	1.07232e-50
TGF beta signaling	MSTRG.18525.64	0.455436	3.17976e-53	1.11684e-50
Inflammatory response	MSTRG.32881.1	-0.455401	3.24606e-53	1.13965e-50
Inflammatory response	MSTRG.41541.1	-0.455294	3.45616e-53	1.2113e-50
Estrogen response early	MSTRG.41732.25	-0.455268	3.50776e-53	1.22896e-50
TNFA signaling via NFKB	MSTRG.32397.8	0.455031	4.02879e-53	1.40715e-50
Myogenesis	MSTRG.56437.31	-0.454915	4.31317e-53	1.50426e-50
UV response dn	MSTRG.24094.31	0.454833	4.52346e-53	1.57623e-50
Unfolded protein response	MSTRG.26604.1	-0.454774	0	0
Epithelial mesenchymal transition	MSTRG.75723.9	-0.454644	5.05288e-53	1.7566e-50
Complement	MSTRG.75706.49	-0.454403	5.8154e-53	2.01525e-50
Reactive oxygen species pathway	MSTRG.85800.1	-0.45436	5.96328e-53	2.06535e-50
Inflammatory response	MSTRG.32264.9	-0.454344	6.01858e-53	2.08376e-50
Estrogen response early	MSTRG.70053.1	-0.454328	6.0748e-53	2.10292e-50
IL2 STAT5 signaling	MSTRG.9988.33	-0.45428	0	0
G2M checkpoint	MSTRG.45378.19	0.454178	6.62915e-53	2.29049e-50
Epithelial mesenchymal transition	MSTRG.11114.7	-0.454112	6.89245e-53	2.3793e-50
Epithelial mesenchymal transition	MSTRG.52428.4	-0.454104	6.92271e-53	2.38935e-50
Epithelial mesenchymal transition	MSTRG.48796.11	0.453966	7.50057e-53	2.58399e-50
Estrogen response late	MSTRG.13835.28	-0.453964	7.51174e-53	2.58753e-50
UV response dn	MSTRG.37597.47	-0.453894	7.82476e-53	2.69285e-50
P53 pathway	MSTRG.85811.1	-0.453845	8.04877e-53	2.76724e-50
UV response dn	MSTRG.78573.34	0.453646	9.03885e-53	3.09873e-50
Estrogen response early	MSTRG.69252.2	-0.453639	0	0
KRAS signaling up	MSTRG.39712.5	-0.453589	9.34369e-53	3.20134e-50
G2M checkpoint	MSTRG.18205.9	0.453583	9.3751e-53	3.21202e-50
Apical junction	MSTRG.44084.4	-0.453558	0	0
Epithelial mesenchymal transition	MSTRG.84848.81	-0.453539	9.62223e-53	3.29497e-50
Apical junction	MSTRG.6192.62	-0.453446	1.0154e-52	3.4722e-50
Apical junction	MSTRG.38391.16	-0.453443	1.01721e-52	3.47817e-50
Epithelial mesenchymal transition	MSTRG.68688.1	0.453362	1.06641e-52	3.64364e-50
Complement	MSTRG.41534.1	-0.453315	1.09605e-52	3.74206e-50
Xenobiotic metabolism	MSTRG.7768.15	-0.453297	0	0
Myogenesis	MSTRG.66361.20	0.453198	1.17296e-52	3.99787e-50
Glycolysis	MSTRG.75024.21	-0.453073	1.26135e-52	4.29227e-50
Epithelial mesenchymal transition	MSTRG.36638.4	0.453063	1.26871e-52	4.31638e-50
Epithelial mesenchymal transition	MSTRG.58723.20	-0.453061	1.27007e-52	4.32082e-50
Myogenesis	MSTRG.79596.5	-0.452871	1.41832e-52	4.81169e-50
Epithelial mesenchymal transition	MSTRG.64394.2	0.452863	1.4249e-52	4.83334e-50
Allograft rejection	MSTRG.54959.100	-0.452724	1.54498e-52	5.22999e-50
Apical junction	MSTRG.36733.9	0.452703	1.56353e-52	5.29154e-50
Reactive oxygen species pathway	MSTRG.81275.5	-0.452587	1.67201e-52	5.64835e-50
KRAS signaling up	MSTRG.32264.6	-0.45248	1.77929e-52	6.00277e-50
Epithelial mesenchymal transition	MSTRG.78587.14	0.452439	1.82242e-52	6.14615e-50
Epithelial mesenchymal transition	MSTRG.9467.2	-0.452412	1.85122e-52	6.24064e-50
Inflammatory response	MSTRG.69359.19	-0.452283	1.99446e-52	6.71132e-50
TNFA signaling via NFKB	MSTRG.41358.36	-0.452247	2.03632e-52	6.84834e-50
Apical surface	MSTRG.35482.31	0.452206	2.08511e-52	7.00868e-50
P53 pathway	MSTRG.6611.1	-0.452125	2.1859e-52	7.34133e-50
Glycolysis	MSTRG.56445.3	-0.452095	2.22357e-52	7.46523e-50
Xenobiotic metabolism	MSTRG.82555.1	-0.452047	2.28703e-52	7.6724e-50
Epithelial mesenchymal transition	MSTRG.56936.5	0.452045	2.28973e-52	7.68129e-50
Coagulation	MSTRG.22102.6	-0.451999	0	0
Estrogen response late	MSTRG.21594.1	0.451801	2.63568e-52	8.81222e-50
Epithelial mesenchymal transition	MSTRG.30915.2	0.451632	0	0
Apical surface	MSTRG.73262.6	0.451538	3.0696e-52	1.0227e-49
Hypoxia	MSTRG.49071.9	-0.451535	3.07475e-52	1.0244e-49
Epithelial mesenchymal transition	MSTRG.86003.1	-0.451492	3.15194e-52	1.04934e-49
Coagulation	MSTRG.20469.1	-0.451418	3.28956e-52	1.0943e-49
Allograft rejection	MSTRG.53217.1	-0.451408	3.30791e-52	1.10025e-49
Myogenesis	MSTRG.83172.1	0.451328	3.46577e-52	1.1517e-49
Complement	MSTRG.8712.1	-0.451311	3.50034e-52	1.16297e-49
UV response dn	MSTRG.47270.27	0.451206	3.71767e-52	1.23317e-49
E2F targets	MSTRG.29156.9	0.451156	3.8275e-52	1.26829e-49
Epithelial mesenchymal transition	MSTRG.12849.9	0.451112	3.92624e-52	1.30021e-49
E2F targets	MSTRG.20528.1	0.45096	4.28472e-52	1.41623e-49
Epithelial mesenchymal transition	MSTRG.75621.3	-0.450865	4.52734e-52	1.49444e-49
Epithelial mesenchymal transition	MSTRG.9641.84	0.450864	4.52898e-52	1.49495e-49
Protein secretion	MSTRG.67815.1	-0.450789	4.72814e-52	1.55887e-49
Glycolysis	MSTRG.18377.3	-0.450787	4.73369e-52	1.56063e-49
MYC targets v1	MSTRG.51469.1	0.45074	4.86539e-52	1.60274e-49
TGF beta signaling	MSTRG.28394.16	0.450641	5.15129e-52	1.69414e-49
Apical junction	MSTRG.8761.1	-0.450604	5.2603e-52	1.72916e-49
Coagulation	MSTRG.24194.24	-0.450542	5.45326e-52	1.79133e-49
Apoptosis	MSTRG.41773.6	-0.450539	5.46048e-52	1.79362e-49
Myogenesis	MSTRG.42073.14	-0.450512	5.54714e-52	1.82138e-49
Complement	MSTRG.12882.11	-0.45047	5.68431e-52	1.86541e-49
IL2 STAT5 signaling	MSTRG.18237.34	-0.450408	0	0
Xenobiotic metabolism	MSTRG.8762.1	-0.450284	6.3271e-52	2.07043e-49
Apical junction	MSTRG.51936.41	0.450244	6.47407e-52	2.11727e-49
Epithelial mesenchymal transition	MSTRG.23154.109	-0.450172	6.74669e-52	2.20414e-49
Reactive oxygen species pathway	MSTRG.29238.1	-0.45016	6.7926e-52	2.21859e-49
P53 pathway	MSTRG.6377.24	-0.450042	7.27078e-52	2.37049e-49
Epithelial mesenchymal transition	MSTRG.67152.11	0.449974	7.55954e-52	2.46235e-49
Interferon alpha response	MSTRG.67030.11	0.449955	7.64428e-52	2.48928e-49
KRAS signaling up	MSTRG.13779.7	-0.449947	7.67715e-52	2.49942e-49
Xenobiotic metabolism	MSTRG.59819.14	0.449727	8.71173e-52	2.82772e-49
Myogenesis	MSTRG.77082.18	0.449715	8.77518e-52	2.84755e-49
Xenobiotic metabolism	MSTRG.30474.11	-0.449616	9.28518e-52	3.00852e-49
Epithelial mesenchymal transition	MSTRG.41293.61	0.449588	9.43881e-52	3.05686e-49
P53 pathway	MSTRG.85912.1	-0.449483	1.00223e-51	3.24178e-49
KRAS signaling up	MSTRG.11993.1	-0.449448	1.02277e-51	3.30597e-49
Reactive oxygen species pathway	MSTRG.30360.66	-0.449357	1.07737e-51	3.47749e-49
G2M checkpoint	MSTRG.64351.3	0.449308	0	0
Epithelial mesenchymal transition	MSTRG.9641.91	0.449302	1.11196e-51	3.58585e-49
G2M checkpoint	MSTRG.70809.35	0.449115	0	0
Epithelial mesenchymal transition	MSTRG.48796.6	0.44909	1.25609e-51	4.03939e-49
E2F targets	MSTRG.13459.11	0.449042	0	0
Hypoxia	MSTRG.43756.126	-0.448984	1.33409e-51	4.28432e-49
UV response up	MSTRG.18094.22	-0.448885	1.4127e-51	4.53124e-49
TNFA signaling via NFKB	MSTRG.65181.1	0.448435	1.82716e-51	5.82342e-49
Complement	MSTRG.56499.1	-0.448427	1.83567e-51	5.85031e-49
Coagulation	MSTRG.50787.10	-0.448416	1.84759e-51	5.88762e-49
Inflammatory response	MSTRG.54935.5	-0.448381	1.88483e-51	6.00328e-49
Hypoxia	MSTRG.12261.1	-0.448364	1.9033e-51	6.06102e-49
Estrogen response late	MSTRG.18470.67	0.448328	1.94267e-51	6.18382e-49
Coagulation	MSTRG.23412.11	-0.448305	1.96801e-51	6.26214e-49
KRAS signaling up	MSTRG.33155.31	-0.448184	2.10952e-51	6.69945e-49
Allograft rejection	MSTRG.34056.1	-0.448031	2.3013e-51	7.29263e-49
G2M checkpoint	MSTRG.7093.2	0.448017	0	0
TNFA signaling via NFKB	MSTRG.7721.3	0.447996	2.34795e-51	7.43622e-49
Coagulation	MSTRG.40147.9	-0.447946	2.41593e-51	7.64618e-49
Xenobiotic metabolism	MSTRG.34506.27	0.447846	2.55878e-51	8.08606e-49
KRAS signaling up	MSTRG.11583.1	-0.447835	2.57473e-51	8.13542e-49
Reactive oxygen species pathway	MSTRG.16999.1	-0.447607	2.93129e-51	9.22958e-49
Hypoxia	MSTRG.17730.7	-0.447607	2.93195e-51	9.23145e-49
Inflammatory response	MSTRG.54892.25	-0.447567	2.99944e-51	9.4382e-49
Epithelial mesenchymal transition	MSTRG.44760.3	0.447496	3.12285e-51	9.8167e-49
Interferon alpha response	MSTRG.19383.37	0.447496	3.12376e-51	9.81935e-49
P53 pathway	MSTRG.71951.1	-0.447477	0	0
Estrogen response late	MSTRG.8877.1	-0.447448	3.2109e-51	1.0086e-48
Inflammatory response	MSTRG.37800.22	-0.447355	3.38521e-51	1.06197e-48
Glycolysis	MSTRG.37817.22	-0.447274	3.54402e-51	1.11056e-48
Estrogen response late	MSTRG.36915.22	-0.447252	3.58944e-51	1.12428e-48
Coagulation	MSTRG.39293.7	-0.447202	3.69276e-51	1.15597e-48
Myogenesis	MSTRG.83171.1	0.447153	3.79723e-51	1.18782e-48
Inflammatory response	MSTRG.31707.12	-0.447136	3.83523e-51	1.1995e-48
Epithelial mesenchymal transition	MSTRG.24218.41	-0.447131	3.84532e-51	1.20258e-48
Inflammatory response	MSTRG.27859.6	-0.44696	4.23908e-51	1.32247e-48
MYC targets v2	MSTRG.36844.3	0.446795	4.65598e-51	1.44865e-48
Estrogen response late	MSTRG.41165.34	-0.446771	4.72072e-51	1.46848e-48
Estrogen response late	MSTRG.37432.6	0.446744	4.79383e-51	1.49084e-48
Apoptosis	MSTRG.39714.1	-0.446602	5.19626e-51	1.61311e-48
Allograft rejection	MSTRG.84483.25	-0.446564	5.3114e-51	1.648e-48
Apical junction	MSTRG.74377.27	-0.446444	0	0
TNFA signaling via NFKB	MSTRG.41816.30	-0.446311	6.12976e-51	1.89485e-48
Hedgehog signaling	MSTRG.38570.43	0.446241	6.37796e-51	1.96993e-48
TNFA signaling via NFKB	MSTRG.18307.2	0.446184	6.58736e-51	2.03322e-48
TNFA signaling via NFKB	MSTRG.47680.11	0.446013	7.26019e-51	2.23607e-48
KRAS signaling up	MSTRG.39793.1	-0.44601	7.27407e-51	2.24025e-48
UV response dn	MSTRG.81989.21	0.445924	7.63591e-51	2.34949e-48
Mitotic spindle	MSTRG.67002.22	0.44586	7.91981e-51	2.43472e-48
Estrogen response late	MSTRG.69439.2	0.445753	8.41406e-51	2.58199e-48
Coagulation	MSTRG.36203.26	-0.4457	8.6708e-51	2.65869e-48
TNFA signaling via NFKB	MSTRG.15612.15	0.445571	9.329e-51	2.85519e-48
G2M checkpoint	MSTRG.36536.92	0.445568	9.34348e-51	2.85943e-48
G2M checkpoint	MSTRG.30241.8	0.445259	1.11315e-50	3.39263e-48
Estrogen response late	MSTRG.40500.24	0.445222	1.1367e-50	3.46308e-48
Epithelial mesenchymal transition	MSTRG.32889.2	-0.445163	1.17528e-50	3.57808e-48
Xenobiotic metabolism	MSTRG.8759.1	-0.445096	1.22047e-50	3.71119e-48
Epithelial mesenchymal transition	MSTRG.39865.30	-0.44484	1.41083e-50	4.27181e-48
Estrogen response early	MSTRG.40441.14	-0.44467	1.55252e-50	4.6919e-48
Epithelial mesenchymal transition	MSTRG.9034.2	-0.444664	1.55779e-50	4.7074e-48
Xenobiotic metabolism	MSTRG.46126.6	0.444536	1.67535e-50	5.0541e-48
E2F targets	MSTRG.61708.1	0.444471	1.73734e-50	5.23652e-48
TGF beta signaling	MSTRG.9641.71	0.444415	1.79383e-50	5.40242e-48
Epithelial mesenchymal transition	MSTRG.23483.11	-0.444358	1.8521e-50	5.57339e-48
Allograft rejection	MSTRG.52353.1	-0.44431	1.90293e-50	5.72264e-48
Estrogen response late	MSTRG.84149.13	-0.444191	2.03444e-50	6.1081e-48
Inflammatory response	MSTRG.9659.3	-0.44416	2.07119e-50	6.21596e-48
Apical junction	MSTRG.85486.4	-0.444076	2.17081e-50	6.50752e-48
Epithelial mesenchymal transition	MSTRG.58662.1	-0.443998	2.26918e-50	6.79411e-48
Hypoxia	MSTRG.67074.13	-0.443946	2.33655e-50	6.99249e-48
Complement	MSTRG.9303.3	-0.443834	2.48845e-50	7.43398e-48
TNFA signaling via NFKB	MSTRG.14679.1	0.443775	2.5718e-50	7.67555e-48
Epithelial mesenchymal transition	MSTRG.22296.7	0.443763	2.59044e-50	7.7291e-48
Glycolysis	MSTRG.88529.45	-0.443685	2.70672e-50	8.06489e-48
IL2 STAT5 signaling	MSTRG.34676.18	-0.443671	2.72724e-50	8.12419e-48
Myogenesis	MSTRG.84527.37	0.443671	2.72812e-50	8.12665e-48
MYC targets v2	MSTRG.88578.3	0.44354	2.93606e-50	8.72918e-48
Epithelial mesenchymal transition	MSTRG.46673.31	0.443505	2.99403e-50	8.89604e-48
Coagulation	MSTRG.69077.40	-0.443387	3.20001e-50	9.49343e-48
Estrogen response late	MSTRG.20522.37	0.443324	3.31651e-50	9.82794e-48
Complement	MSTRG.81065.3	-0.44331	0	0
E2F targets	MSTRG.23412.16	0.443296	3.36862e-50	9.97848e-48
Estrogen response early	MSTRG.9576.89	0.443257	3.44245e-50	1.01905e-47
Hypoxia	MSTRG.18440.1	-0.443226	3.50396e-50	1.03683e-47
Reactive oxygen species pathway	MSTRG.45638.22	-0.443065	0	0
IL2 STAT5 signaling	MSTRG.6874.19	-0.44301	0	0
KRAS signaling up	MSTRG.17769.10	-0.442984	4.01471e-50	1.18395e-47
Epithelial mesenchymal transition	MSTRG.10509.3	0.442792	4.47082e-50	1.31441e-47
Protein secretion	MSTRG.70744.3	0.442749	4.58073e-50	1.34609e-47
Epithelial mesenchymal transition	MSTRG.9641.94	0.442632	4.88998e-50	1.43452e-47
UV response dn	MSTRG.11113.23	-0.442623	4.9162e-50	1.44195e-47
Xenobiotic metabolism	MSTRG.45058.8	-0.442598	4.98516e-50	1.46176e-47
Myogenesis	MSTRG.38470.13	0.442484	5.3145e-50	1.55562e-47
TNFA signaling via NFKB	MSTRG.41318.5	-0.442299	5.89442e-50	1.72073e-47
Allograft rejection	MSTRG.33334.1	-0.442265	6.00864e-50	1.75323e-47
Estrogen response early	MSTRG.10511.5	0.442219	6.16533e-50	1.7975e-47
Coagulation	MSTRG.42919.6	-0.442184	6.28775e-50	1.83245e-47
TNFA signaling via NFKB	MSTRG.40482.67	0.442081	6.65867e-50	1.93785e-47
Apoptosis	MSTRG.37557.12	-0.441895	7.3908e-50	2.14531e-47
Allograft rejection	MSTRG.29466.1	-0.441877	7.46412e-50	2.1662e-47
TNFA signaling via NFKB	MSTRG.40093.7	0.441834	7.64936e-50	2.21845e-47
Epithelial mesenchymal transition	MSTRG.44955.41	-0.441567	0	0
Epithelial mesenchymal transition	MSTRG.77064.66	-0.441487	0	0
Apical junction	MSTRG.74377.41	-0.441412	0	0
KRAS signaling dn	MSTRG.72171.13	0.441338	1.009e-49	2.906e-47
Estrogen response early	MSTRG.42113.24	-0.4413	1.03101e-49	2.96807e-47
Epithelial mesenchymal transition	MSTRG.31042.40	-0.441259	1.05483e-49	3.03491e-47
TNFA signaling via NFKB	MSTRG.36438.1	-0.441159	1.11507e-49	3.20333e-47
Coagulation	MSTRG.37818.14	-0.441088	1.16031e-49	3.32992e-47
Epithelial mesenchymal transition	MSTRG.5672.8	-0.441022	1.20345e-49	3.45104e-47
Apical junction	MSTRG.85828.62	-0.441006	1.21461e-49	3.48222e-47
TGF beta signaling	MSTRG.23087.1	0.440868	1.31162e-49	3.7523e-47
Myogenesis	MSTRG.88078.1	0.440815	1.35106e-49	3.86278e-47
Inflammatory response	MSTRG.50949.21	-0.440679	1.45712e-49	4.15687e-47
Apical surface	MSTRG.71610.3	0.440594	1.52793e-49	4.35347e-47
Hypoxia	MSTRG.36548.13	-0.440543	1.57194e-49	4.47526e-47
Xenobiotic metabolism	MSTRG.14526.35	0.440411	1.69235e-49	4.80841e-47
UV response dn	MSTRG.15026.36	0.440357	1.74343e-49	4.95004e-47
Epithelial mesenchymal transition	MSTRG.9442.49	0.440263	1.83767e-49	5.20818e-47
Epithelial mesenchymal transition	MSTRG.36559.4	-0.440197	1.90642e-49	5.39849e-47
Estrogen response late	MSTRG.9685.15	0.440131	1.97762e-49	5.59518e-47
Epithelial mesenchymal transition	MSTRG.64261.18	0.439956	2.18013e-49	6.15501e-47
Hypoxia	MSTRG.34703.16	-0.439839	2.32633e-49	6.5556e-47
UV response dn	MSTRG.31279.10	0.439754	2.43806e-49	6.86244e-47
Xenobiotic metabolism	MSTRG.82327.1	-0.439702	2.51052e-49	7.06144e-47
G2M checkpoint	MSTRG.84547.54	0.43958	2.68592e-49	7.54073e-47
Myogenesis	MSTRG.18214.4	-0.439577	2.69064e-49	7.55339e-47
TNFA signaling via NFKB	MSTRG.41586.22	-0.439358	3.03853e-49	8.50129e-47
Estrogen response late	MSTRG.40610.17	-0.439251	3.22391e-49	9.00777e-47
Myogenesis	MSTRG.42073.29	-0.439174	3.3646e-49	9.38962e-47
IL2 STAT5 signaling	MSTRG.56706.34	-0.439132	3.44361e-49	9.60379e-47
IL2 STAT5 signaling	MSTRG.71382.10	-0.439061	3.58212e-49	9.98106e-47
G2M checkpoint	MSTRG.34115.1	0.439023	3.65893e-49	1.01902e-46
E2F targets	MSTRG.50280.36	0.438887	3.94523e-49	1.09634e-46
Complement	MSTRG.41525.26	-0.438835	4.0607e-49	1.12746e-46
Reactive oxygen species pathway	MSTRG.16236.1	-0.438743	4.27383e-49	1.18524e-46
Estrogen response early	MSTRG.40648.39	-0.438701	4.37271e-49	1.21222e-46
Complement	MSTRG.84606.1	-0.43867	4.44769e-49	1.23244e-46
Allograft rejection	MSTRG.84637.11	-0.438626	4.5589e-49	1.262e-46
TNFA signaling via NFKB	MSTRG.14680.1	0.438571	4.69889e-49	1.29963e-46
Coagulation	MSTRG.43254.1	-0.43848	4.94175e-49	1.36532e-46
Epithelial mesenchymal transition	MSTRG.19889.13	0.43837	5.25252e-49	1.44885e-46
Estrogen response early	MSTRG.77339.14	-0.438251	5.60887e-49	1.54506e-46
Coagulation	MSTRG.8370.13	-0.438151	0	0
Myogenesis	MSTRG.47031.106	-0.438145	5.9467e-49	1.6355e-46
Allograft rejection	MSTRG.37469.48	-0.437982	6.50869e-49	1.78639e-46
G2M checkpoint	MSTRG.18205.11	0.437978	6.52263e-49	1.79005e-46
Notch signaling	MSTRG.9421.13	0.437919	6.73769e-49	1.84784e-46
UV response up	MSTRG.75913.127	-0.437902	6.80096e-49	1.86452e-46
Coagulation	MSTRG.17711.1	-0.437887	6.85964e-49	1.88025e-46
Coagulation	MSTRG.84615.11	-0.437797	7.21006e-49	1.97358e-46
TNFA signaling via NFKB	MSTRG.44238.130	-0.43778	7.27528e-49	1.99082e-46
Xenobiotic metabolism	MSTRG.29231.1	-0.437759	7.35981e-49	2.01338e-46
Epithelial mesenchymal transition	MSTRG.68127.9	-0.437692	7.63946e-49	2.08795e-46
Apical junction	MSTRG.59488.1	-0.437691	7.64399e-49	2.08907e-46
Epithelial mesenchymal transition	MSTRG.37817.6	-0.437684	7.67374e-49	2.09708e-46
Epithelial mesenchymal transition	MSTRG.79720.71	-0.437632	7.89427e-49	2.15568e-46
G2M checkpoint	MSTRG.18205.13	0.4376	8.03441e-49	2.193e-46
Hypoxia	MSTRG.40577.8	-0.437576	8.14536e-49	2.22261e-46
Inflammatory response	MSTRG.11141.1	-0.437539	8.30985e-49	2.26582e-46
Myogenesis	MSTRG.75092.9	0.437401	8.96975e-49	2.44056e-46
Glycolysis	MSTRG.41165.14	-0.437375	9.09956e-49	2.47481e-46
IL2 STAT5 signaling	MSTRG.10226.1	-0.437161	1.02376e-48	2.77566e-46
G2M checkpoint	MSTRG.11531.4	0.437137	0	0
IL2 STAT5 signaling	MSTRG.51866.7	-0.437068	1.07766e-48	2.91823e-46
Hypoxia	MSTRG.75102.1	-0.437053	1.08664e-48	2.94179e-46
E2F targets	MSTRG.9991.22	0.437047	1.08987e-48	2.95031e-46
Hypoxia	MSTRG.58277.22	-0.436984	0	0
E2F targets	MSTRG.36395.17	0.43694	1.15634e-48	3.12614e-46
Apical junction	MSTRG.41165.19	-0.436813	1.23997e-48	3.34633e-46
G2M checkpoint	MSTRG.29156.4	0.436789	1.25591e-48	3.38811e-46
Inflammatory response	MSTRG.75696.6	-0.436724	1.30201e-48	3.50966e-46
Epithelial mesenchymal transition	MSTRG.18332.2	-0.436559	1.42557e-48	3.83542e-46
Hypoxia	MSTRG.74373.1	-0.436507	1.46668e-48	3.94332e-46
Complement	MSTRG.44673.17	0.436478	1.4906e-48	4.00591e-46
TNFA signaling via NFKB	MSTRG.67401.7	0.436454	1.51042e-48	4.05745e-46
Apical surface	MSTRG.35482.13	0.436429	1.53086e-48	4.11091e-46
Hedgehog signaling	MSTRG.17707.19	0.436429	1.5316e-48	4.1126e-46
IL6 JAK STAT3 signaling	MSTRG.22985.12	-0.436394	1.56053e-48	4.18888e-46
Apical junction	MSTRG.18525.68	0.43632	1.62574e-48	4.35922e-46
Estrogen response early	MSTRG.71392.1	-0.436087	1.84725e-48	4.93634e-46
UV response dn	MSTRG.54469.6	0.43607	1.86494e-48	4.98296e-46
Estrogen response late	MSTRG.44124.1	0.436013	1.92427e-48	5.13759e-46
Allograft rejection	MSTRG.77036.37	-0.435975	1.96461e-48	5.24278e-46
Coagulation	MSTRG.40381.1	-0.435973	1.96661e-48	5.24792e-46
Epithelial mesenchymal transition	MSTRG.33784.6	0.435939	2.00434e-48	5.34575e-46
Coagulation	MSTRG.23767.8	-0.435919	0	0
Coagulation	MSTRG.50117.1	-0.435897	2.05007e-48	5.46399e-46
TNFA signaling via NFKB	MSTRG.39712.2	-0.435842	2.11302e-48	5.62698e-46
E2F targets	MSTRG.34895.2	0.435719	2.26056e-48	6.00782e-46
Apical junction	MSTRG.29382.65	0.435603	2.40986e-48	6.39441e-46
Apoptosis	MSTRG.59259.1	-0.435524	2.51551e-48	6.66777e-46
Estrogen response early	MSTRG.27890.1	-0.435509	2.53584e-48	6.7192e-46
G2M checkpoint	MSTRG.37940.19	0.435504	2.54357e-48	6.73917e-46
Estrogen response late	MSTRG.74160.45	-0.435497	2.55369e-48	6.76525e-46
Myogenesis	MSTRG.81443.34	-0.435471	0	0
Epithelial mesenchymal transition	MSTRG.19889.5	0.435444	2.62819e-48	6.9575e-46
Hedgehog signaling	MSTRG.48727.1	0.435432	2.64591e-48	7.00288e-46
UV response dn	MSTRG.84692.5	0.435423	2.65817e-48	7.03417e-46
Apical junction	MSTRG.16967.18	-0.435336	2.78894e-48	7.3701e-46
Epithelial mesenchymal transition	MSTRG.79241.4	-0.435305	2.83614e-48	7.49183e-46
Epithelial mesenchymal transition	MSTRG.41293.54	0.435297	2.84817e-48	7.52266e-46
Angiogenesis	MSTRG.75383.6	-0.435296	2.85097e-48	7.52976e-46
Estrogen response early	MSTRG.54956.65	0.435272	2.88746e-48	7.62335e-46
P53 pathway	MSTRG.41215.8	-0.435144	3.09676e-48	8.1609e-46
Hypoxia	MSTRG.20548.19	-0.435081	0	0
Interferon alpha response	MSTRG.53023.3	0.435075	3.21656e-48	8.46965e-46
Apoptosis	MSTRG.79814.1	-0.434869	3.60102e-48	9.45702e-46
Coagulation	MSTRG.51947.1	-0.434863	3.61141e-48	9.4838e-46
Apical junction	MSTRG.17948.62	0.434815	3.70876e-48	9.73291e-46
Apical junction	MSTRG.78573.32	0.434784	3.77064e-48	9.89117e-46
Apical junction	MSTRG.8408.3	0.434646	4.06635e-48	1.06452e-45
UV response dn	MSTRG.60707.2	0.434592	4.18894e-48	1.09578e-45
E2F targets	MSTRG.72750.23	0.434546	4.29544e-48	1.12302e-45
Myogenesis	MSTRG.35802.1	-0.434454	4.51712e-48	1.1795e-45
Myogenesis	MSTRG.69608.1	-0.434435	4.56212e-48	1.19082e-45
Estrogen response late	MSTRG.42200.8	-0.434375	4.71601e-48	1.22952e-45
IL2 STAT5 signaling	MSTRG.21968.22	-0.434346	4.79139e-48	1.24852e-45
G2M checkpoint	MSTRG.31779.2	0.434284	4.95492e-48	1.29011e-45
Glycolysis	MSTRG.12075.23	0.434026	5.70463e-48	1.48023e-45
IL2 STAT5 signaling	MSTRG.17707.4	-0.434007	5.76238e-48	1.49492e-45
Xenobiotic metabolism	MSTRG.35482.25	0.433975	5.86591e-48	1.52107e-45
UV response dn	MSTRG.20847.1	0.433924	6.03017e-48	1.56265e-45
Epithelial mesenchymal transition	MSTRG.45385.152	-0.433915	6.05803e-48	1.56967e-45
Inflammatory response	MSTRG.9306.1	-0.433845	0	0
TNFA signaling via NFKB	MSTRG.74517.37	0.433819	6.384e-48	1.65123e-45
Estrogen response early	MSTRG.41779.5	0.433708	6.7817e-48	1.7515e-45
Apical junction	MSTRG.11694.2	0.433617	7.1286e-48	1.83866e-45
Epithelial mesenchymal transition	MSTRG.72254.1	-0.433596	7.21024e-48	1.85912e-45
Inflammatory response	MSTRG.83557.6	-0.433567	7.32512e-48	1.8879e-45
Epithelial mesenchymal transition	MSTRG.68080.10	-0.433421	7.92724e-48	2.03862e-45
Hedgehog signaling	MSTRG.41802.1	-0.433364	8.18025e-48	2.10226e-45
Coagulation	MSTRG.24373.1	0.433363	8.18234e-48	2.10273e-45
Protein secretion	MSTRG.30915.1	0.433312	0	0
Hedgehog signaling	MSTRG.48232.5	0.433283	8.54599e-48	2.19337e-45
Inflammatory response	MSTRG.46796.4	-0.433221	8.84239e-48	2.26695e-45
Glycolysis	MSTRG.58847.6	-0.433034	9.78354e-48	2.50132e-45
MYC targets v2	MSTRG.65779.1	0.433001	9.96427e-48	2.5464e-45
Epithelial mesenchymal transition	MSTRG.79183.15	0.432963	1.01726e-47	2.59816e-45
Protein secretion	MSTRG.48092.2	-0.432944	1.02759e-47	2.62376e-45
KRAS signaling up	MSTRG.53601.49	-0.432922	1.03981e-47	2.65418e-45
Myogenesis	MSTRG.18045.14	-0.432812	1.10374e-47	2.81275e-45
Estrogen response late	MSTRG.66077.9	-0.432776	1.12574e-47	2.86744e-45
KRAS signaling up	MSTRG.41071.35	-0.432762	1.13456e-47	2.88935e-45
Glycolysis	MSTRG.21480.1	-0.432755	1.13897e-47	2.90018e-45
Coagulation	MSTRG.78070.29	0.432751	1.14145e-47	2.90621e-45
E2F targets	MSTRG.31779.5	0.432721	1.15992e-47	2.95206e-45
TNFA signaling via NFKB	MSTRG.47504.7	0.432719	1.16135e-47	2.95549e-45
Inflammatory response	MSTRG.54890.163	-0.432716	1.16331e-47	2.96021e-45
Estrogen response early	MSTRG.47416.11	0.432452	1.3419e-47	3.40125e-45
TNFA signaling via NFKB	MSTRG.56002.10	0.432307	1.45151e-47	3.67195e-45
Inflammatory response	MSTRG.39900.13	-0.432295	1.46103e-47	3.69536e-45
IL2 STAT5 signaling	MSTRG.53850.107	-0.432295	0	0
KRAS signaling up	MSTRG.69837.16	-0.432254	1.49382e-47	3.77713e-45
Estrogen response late	MSTRG.62453.5	0.432075	1.64598e-47	4.1514e-45
Estrogen response early	MSTRG.40324.1	-0.431987	1.72622e-47	4.3481e-45
IL2 STAT5 signaling	MSTRG.68842.1	-0.431986	1.72744e-47	4.35102e-45
Myogenesis	MSTRG.78593.15	-0.431874	0	0
Hedgehog signaling	MSTRG.48556.19	0.43184	1.87007e-47	4.7002e-45
Coagulation	MSTRG.53430.26	-0.431726	1.98825e-47	4.98873e-45
Estrogen response late	MSTRG.28579.2	0.431614	2.11318e-47	5.29466e-45
KRAS signaling up	MSTRG.48217.26	-0.4316	2.12817e-47	5.33102e-45
E2F targets	MSTRG.52993.5	0.431591	2.13966e-47	5.35916e-45
Estrogen response late	MSTRG.74394.1	0.431479	2.27307e-47	5.68386e-45
Epithelial mesenchymal transition	MSTRG.85138.1	-0.431402	2.3694e-47	5.91983e-45
Estrogen response late	MSTRG.16441.18	0.431286	2.52228e-47	6.29124e-45
Estrogen response early	MSTRG.20522.24	0.431217	2.61795e-47	6.52209e-45
Epithelial mesenchymal transition	MSTRG.23206.5	0.431199	2.64341e-47	6.58373e-45
G2M checkpoint	MSTRG.20442.16	0.431051	2.86303e-47	7.11501e-45
Hedgehog signaling	MSTRG.62427.2	0.431049	2.86742e-47	7.12556e-45
Estrogen response late	MSTRG.48932.35	-0.431034	2.88925e-47	7.17821e-45
Myogenesis	MSTRG.32018.1	0.431022	2.9086e-47	7.22516e-45
Coagulation	MSTRG.29677.82	-0.431009	2.92874e-47	7.27333e-45
IL2 STAT5 signaling	MSTRG.52538.113	-0.431002	2.9408e-47	7.30264e-45
IL2 STAT5 signaling	MSTRG.21722.1	-0.430963	3.00301e-47	7.45238e-45
Hypoxia	MSTRG.75708.11	-0.43094	0	0
Complement	MSTRG.58880.1	-0.430927	3.06128e-47	7.59296e-45
TNFA signaling via NFKB	MSTRG.13057.14	0.430897	3.11235e-47	7.7175e-45
Coagulation	MSTRG.39808.7	-0.430861	3.17232e-47	7.86203e-45
Hedgehog signaling	MSTRG.79032.25	0.430764	3.34296e-47	8.27214e-45
Allograft rejection	MSTRG.78006.1	-0.430751	3.36617e-47	8.32818e-45
Epithelial mesenchymal transition	MSTRG.8809.29	-0.430662	3.53124e-47	8.72821e-45
IL2 STAT5 signaling	MSTRG.41222.52	-0.430512	3.82935e-47	9.44698e-45
Epithelial mesenchymal transition	MSTRG.84495.7	-0.430502	3.85043e-47	9.49752e-45
MYC targets v2	MSTRG.35759.2	0.430496	3.86178e-47	9.52504e-45
Epithelial mesenchymal transition	MSTRG.67411.12	0.430373	4.12635e-47	1.01563e-44
Apoptosis	MSTRG.41618.9	-0.430266	4.37062e-47	1.07431e-44
KRAS signaling up	MSTRG.13779.1	-0.43026	4.3858e-47	1.07796e-44
Myogenesis	MSTRG.19098.6	-0.430241	0	0
Inflammatory response	MSTRG.23472.37	-0.430108	4.75902e-47	1.16722e-44
TNFA signaling via NFKB	MSTRG.71884.5	-0.430076	4.84276e-47	1.18707e-44
Coagulation	MSTRG.77569.11	0.430042	4.93162e-47	1.20836e-44
Epithelial mesenchymal transition	MSTRG.8500.4	0.430035	4.95077e-47	1.21293e-44
Reactive oxygen species pathway	MSTRG.27716.1	-0.429995	5.05716e-47	1.23835e-44
Epithelial mesenchymal transition	MSTRG.44659.1	0.429915	0	0
TNFA signaling via NFKB	MSTRG.60499.1	0.429802	5.60989e-47	1.36989e-44
TNFA signaling via NFKB	MSTRG.69554.1	-0.429756	5.75097e-47	1.40339e-44
Xenobiotic metabolism	MSTRG.8765.1	-0.429755	5.75581e-47	1.4045e-44
Complement	MSTRG.50991.33	-0.429753	5.76096e-47	1.40569e-44
Apical junction	MSTRG.64964.4	-0.42964	6.11958e-47	1.49095e-44
E2F targets	MSTRG.42998.34	0.429636	6.13417e-47	1.49433e-44
Coagulation	MSTRG.18383.6	-0.429626	6.166e-47	1.50185e-44
Estrogen response early	MSTRG.54775.5	-0.429507	0	0
UV response dn	MSTRG.6895.2	-0.429231	7.62191e-47	1.84689e-44
Apical junction	MSTRG.80889.1	0.429203	7.73843e-47	1.87415e-44
Estrogen response early	MSTRG.37403.116	0.429193	7.78258e-47	1.88463e-44
Complement	MSTRG.82462.9	-0.429008	8.59374e-47	2.07543e-44
MYC targets v1	MSTRG.6424.4	0.428934	8.94165e-47	2.1575e-44
Coagulation	MSTRG.62540.10	-0.428921	9.00117e-47	2.17168e-44
TNFA signaling via NFKB	MSTRG.52423.8	-0.428911	9.04802e-47	2.18276e-44
Apical surface	MSTRG.53599.129	0.428827	9.4692e-47	2.28171e-44
TNFA signaling via NFKB	MSTRG.84872.34	-0.428802	9.59683e-47	2.31146e-44
Coagulation	MSTRG.39813.95	-0.428683	1.02237e-46	2.45857e-44
Hedgehog signaling	MSTRG.88077.1	0.428604	1.0665e-46	2.56243e-44
Protein secretion	MSTRG.55928.1	-0.42852	0	0
Interferon alpha response	MSTRG.23537.28	0.428397	1.19179e-46	2.85511e-44
Estrogen response early	MSTRG.35034.7	-0.428323	1.23954e-46	2.96644e-44
Apical junction	MSTRG.58957.13	0.428306	1.25119e-46	2.99349e-44
Myogenesis	MSTRG.53255.41	-0.428274	1.27257e-46	3.04268e-44
Apical junction	MSTRG.35039.9	0.428265	1.27907e-46	3.05775e-44
TNFA signaling via NFKB	MSTRG.33819.10	0.428259	1.28266e-46	3.06624e-44
P53 pathway	MSTRG.40250.5	-0.428243	1.29365e-46	3.09191e-44
mTORC1 signaling	MSTRG.41821.133	-0.428228	1.30465e-46	3.117e-44
TNFA signaling via NFKB	MSTRG.27809.32	0.428158	1.35402e-46	3.23207e-44
Epithelial mesenchymal transition	MSTRG.54846.1	-0.42813	1.37469e-46	3.27972e-44
TGF beta signaling	MSTRG.32204.106	0.428128	1.37618e-46	3.28298e-44
Xenobiotic metabolism	MSTRG.34107.5	-0.428081	1.41065e-46	3.36254e-44
KRAS signaling up	MSTRG.39805.16	-0.428036	1.44522e-46	3.44294e-44
Apical junction	MSTRG.51936.37	0.427922	1.5357e-46	3.65218e-44
MYC targets v1	MSTRG.51797.23	0.4278	1.63987e-46	3.89365e-44
Apoptosis	MSTRG.84679.10	-0.427716	1.71503e-46	4.06655e-44
Reactive oxygen species pathway	MSTRG.44955.27	-0.427673	1.75444e-46	4.15748e-44
Hedgehog signaling	MSTRG.88529.9	0.427657	1.7694e-46	4.1917e-44
Inflammatory response	MSTRG.42299.84	-0.427653	1.77332e-46	4.20058e-44
Epithelial mesenchymal transition	MSTRG.52754.5	-0.427605	1.81893e-46	4.30564e-44
UV response dn	MSTRG.53947.2	0.427567	1.85688e-46	4.39289e-44
Coagulation	MSTRG.80471.30	-0.427535	1.88879e-46	4.4659e-44
Inflammatory response	MSTRG.9442.99	-0.427485	1.93921e-46	4.5819e-44
TNFA signaling via NFKB	MSTRG.11814.1	0.427451	1.97469e-46	4.66345e-44
Interferon alpha response	MSTRG.15099.11	0.427406	2.02346e-46	4.77572e-44
Inflammatory response	MSTRG.36705.1	-0.427331	0	0
E2F targets	MSTRG.50043.9	0.427282	2.16079e-46	5.09046e-44
Coagulation	MSTRG.49683.3	0.427245	2.20475e-46	5.19098e-44
Estrogen response late	MSTRG.7929.1	0.427085	2.39966e-46	5.63712e-44
Hypoxia	MSTRG.44238.92	-0.426976	2.54321e-46	5.96428e-44
IL6 JAK STAT3 signaling	MSTRG.32397.19	0.42697	2.55168e-46	5.98366e-44
Epithelial mesenchymal transition	MSTRG.28618.43	-0.426898	2.65194e-46	6.21302e-44
Myogenesis	MSTRG.23432.13	0.426857	2.71001e-46	6.34506e-44
IL2 STAT5 signaling	MSTRG.72878.1	-0.426853	2.71642e-46	6.35946e-44
Coagulation	MSTRG.10323.1	-0.426633	3.05257e-46	7.12727e-44
Inflammatory response	MSTRG.32349.1	-0.42656	3.17311e-46	7.4019e-44
Glycolysis	MSTRG.41165.3	-0.426545	3.19848e-46	7.45938e-44
IL2 STAT5 signaling	MSTRG.58726.1	-0.426503	3.27105e-46	7.62334e-44
E2F targets	MSTRG.40261.20	0.426414	3.43049e-46	7.98489e-44
TGF beta signaling	MSTRG.48806.1	0.42634	3.5675e-46	8.29633e-44
KRAS signaling dn	MSTRG.48927.29	0.426257	3.72736e-46	8.65652e-44
Myogenesis	MSTRG.50358.16	0.426089	4.07633e-46	9.44652e-44
TNFA signaling via NFKB	MSTRG.38712.24	-0.425983	4.31111e-46	9.97364e-44
Complement	MSTRG.63452.10	-0.425936	4.42088e-46	1.02233e-43
Protein secretion	MSTRG.80916.1	-0.425826	4.6872e-46	1.08197e-43
E2F targets	MSTRG.6776.3	0.425822	4.69587e-46	1.08392e-43
Epithelial mesenchymal transition	MSTRG.51391.1	0.42568	5.0626e-46	1.16618e-43
Inflammatory response	MSTRG.9589.2	-0.425471	5.65583e-46	1.29855e-43
Allograft rejection	MSTRG.58792.1	-0.42533	6.09438e-46	1.39672e-43
TNFA signaling via NFKB	MSTRG.85140.1	-0.425294	6.21308e-46	1.42302e-43
Xenobiotic metabolism	MSTRG.78767.24	0.425243	6.38249e-46	1.46072e-43
Estrogen response late	MSTRG.8881.1	-0.425235	6.40793e-46	1.46625e-43
P53 pathway	MSTRG.69359.10	-0.425182	6.5916e-46	1.50692e-43
Estrogen response late	MSTRG.54908.1	-0.425157	0	0
Apical surface	MSTRG.14052.17	0.425085	6.93861e-46	1.58452e-43
Bile acid metabolism	MSTRG.5700.28	-0.425051	7.06439e-46	1.61276e-43
Estrogen response early	MSTRG.33231.50	-0.425021	7.17579e-46	1.63752e-43
E2F targets	MSTRG.51926.3	0.424943	7.47831e-46	1.70422e-43
E2F targets	MSTRG.34195.1	0.424939	7.49573e-46	1.70816e-43
Glycolysis	MSTRG.37948.50	-0.424918	7.57992e-46	1.72696e-43
Glycolysis	MSTRG.10088.12	-0.424904	7.63309e-46	1.73875e-43
Epithelial mesenchymal transition	MSTRG.32509.35	-0.424808	8.03319e-46	1.82716e-43
Glycolysis	MSTRG.75035.8	-0.424793	8.09832e-46	1.84151e-43
KRAS signaling up	MSTRG.84615.14	-0.424752	0	0
Epithelial mesenchymal transition	MSTRG.76585.63	0.424731	8.36687e-46	1.90078e-43
Complement	MSTRG.28729.1	-0.424725	8.3916e-46	1.90622e-43
Coagulation	MSTRG.77569.31	0.42467	8.64129e-46	1.96186e-43
Estrogen response late	MSTRG.42117.18	-0.424653	8.71613e-46	1.97829e-43
Estrogen response late	MSTRG.80662.9	0.424602	8.95746e-46	2.0316e-43
Hedgehog signaling	MSTRG.62427.15	0.42456	9.15523e-46	2.07535e-43
Glycolysis	MSTRG.25146.1	-0.424547	9.22011e-46	2.08959e-43
TGF beta signaling	MSTRG.12816.15	0.424524	9.33431e-46	2.11481e-43
Epithelial mesenchymal transition	MSTRG.16967.6	-0.424509	9.40635e-46	2.13067e-43
E2F targets	MSTRG.73844.2	0.424444	9.73554e-46	2.20344e-43
Epithelial mesenchymal transition	MSTRG.50826.3	0.42441	9.91341e-46	2.24261e-43
Coagulation	MSTRG.69806.3	-0.424373	0	0
TNFA signaling via NFKB	MSTRG.11176.1	0.424296	1.05278e-45	2.37754e-43
E2F targets	MSTRG.36443.10	0.424243	1.08221e-45	2.44195e-43
Hypoxia	MSTRG.39818.21	-0.424225	1.09273e-45	2.46494e-43
P53 pathway	MSTRG.41228.1	-0.424181	1.11858e-45	2.5215e-43
Glycolysis	MSTRG.76994.53	0.424131	1.1481e-45	2.58639e-43
E2F targets	MSTRG.58100.1	0.424075	0	0
Estrogen response late	MSTRG.82518.3	-0.424056	1.19476e-45	2.68903e-43
Allograft rejection	MSTRG.52297.1	-0.423949	1.2638e-45	2.83946e-43
Angiogenesis	MSTRG.12761.1	-0.423908	0	0
Estrogen response late	MSTRG.37144.11	-0.423895	1.30039e-45	2.91946e-43
TNFA signaling via NFKB	MSTRG.81638.1	-0.423527	1.57879e-45	3.52494e-43
TNFA signaling via NFKB	MSTRG.36126.3	-0.423504	1.59769e-45	3.56571e-43
Hypoxia	MSTRG.12098.10	-0.423218	1.85713e-45	4.12758e-43
Protein secretion	MSTRG.9657.4	0.423191	0	0
IL2 STAT5 signaling	MSTRG.37512.9	-0.42317	1.90417e-45	4.22928e-43
Coagulation	MSTRG.77569.4	0.423117	1.95857e-45	4.34677e-43
UV response dn	MSTRG.68106.82	-0.423059	2.01853e-45	4.47511e-43
TNFA signaling via NFKB	MSTRG.15610.14	0.422961	2.1254e-45	4.70562e-43
Xenobiotic metabolism	MSTRG.53403.105	-0.422945	2.14335e-45	4.74418e-43
Epithelial mesenchymal transition	MSTRG.65078.16	-0.422943	2.14587e-45	4.74963e-43
IL6 JAK STAT3 signaling	MSTRG.9644.26	-0.422939	2.14978e-45	4.75813e-43
Epithelial mesenchymal transition	MSTRG.40666.50	-0.422809	2.30142e-45	5.08396e-43
Apoptosis	MSTRG.85145.1	-0.422776	2.34223e-45	5.17149e-43
Estrogen response early	MSTRG.35595.6	-0.422717	2.41632e-45	5.3302e-43
IL6 JAK STAT3 signaling	MSTRG.22106.32	-0.422695	0	0
Epithelial mesenchymal transition	MSTRG.33679.1	-0.422673	2.47235e-45	5.45063e-43
Coagulation	MSTRG.74850.6	-0.422657	2.49245e-45	5.49388e-43
Inflammatory response	MSTRG.54892.12	-0.42263	2.52915e-45	5.57305e-43
Coagulation	MSTRG.80112.15	-0.422593	0	0
E2F targets	MSTRG.36443.6	0.422567	2.61361e-45	5.75373e-43
mTORC1 signaling	MSTRG.43686.7	-0.422523	2.6742e-45	5.8839e-43
Epithelial mesenchymal transition	MSTRG.39845.1	-0.422512	2.68965e-45	5.91664e-43
Estrogen response early	MSTRG.35462.2	-0.422305	2.99869e-45	6.57904e-43
Glycolysis	MSTRG.34120.12	-0.422287	3.02673e-45	6.63854e-43
Epithelial mesenchymal transition	MSTRG.37817.18	-0.422223	3.13016e-45	6.8602e-43
Inflammatory response	MSTRG.54892.19	-0.422219	3.13593e-45	6.87231e-43
Epithelial mesenchymal transition	MSTRG.24256.24	-0.422185	3.19239e-45	6.99203e-43
Glycolysis	MSTRG.33139.38	-0.422044	3.43812e-45	7.51498e-43
Hypoxia	MSTRG.32686.1	-0.422018	3.48418e-45	7.61324e-43
Estrogen response early	MSTRG.41165.62	-0.422007	3.50539e-45	7.65831e-43
Angiogenesis	MSTRG.37821.32	-0.421894	3.71816e-45	8.112e-43
Allograft rejection	MSTRG.36674.24	-0.421863	3.77885e-45	8.24019e-43
Myogenesis	MSTRG.80669.11	-0.421852	3.80158e-45	8.28774e-43
Allograft rejection	MSTRG.31775.46	-0.421844	3.81622e-45	8.3188e-43
Coagulation	MSTRG.67002.13	-0.421843	3.81826e-45	8.32299e-43
Hypoxia	MSTRG.36242.3	-0.421659	4.20505e-45	9.14281e-43
Epithelial mesenchymal transition	MSTRG.62622.1	0.421647	4.23167e-45	9.19931e-43
P53 pathway	MSTRG.56645.1	-0.421642	4.24177e-45	9.22044e-43
Apoptosis	MSTRG.84799.4	-0.421601	4.33371e-45	9.41478e-43
Epithelial mesenchymal transition	MSTRG.36920.2	-0.421593	4.35309e-45	9.45502e-43
G2M checkpoint	MSTRG.72750.31	0.42153	4.49905e-45	9.76238e-43
E2F targets	MSTRG.30246.3	0.421433	4.73176e-45	1.0252e-42
KRAS signaling up	MSTRG.40675.1	-0.421416	4.77442e-45	1.03417e-42
G2M checkpoint	MSTRG.62118.1	0.42136	0	0
Epithelial mesenchymal transition	MSTRG.79181.10	0.42126	5.17826e-45	1.11897e-42
Epithelial mesenchymal transition	MSTRG.73066.54	-0.421242	5.22807e-45	1.12944e-42
Estrogen response late	MSTRG.54523.6	0.421237	5.24161e-45	1.13223e-42
Apical surface	MSTRG.5534.25	0.42123	5.26131e-45	1.13644e-42
UV response up	MSTRG.75913.979	-0.42111	5.60028e-45	1.20737e-42
Hedgehog signaling	MSTRG.67484.3	-0.421089	5.66403e-45	1.22056e-42
Hypoxia	MSTRG.54059.5	-0.421088	5.66463e-45	1.22067e-42
Hypoxia	MSTRG.81097.20	-0.421072	0	0
Glycolysis	MSTRG.21973.42	-0.421034	5.82681e-45	1.25482e-42
Epithelial mesenchymal transition	MSTRG.34684.6	0.420931	6.15076e-45	1.32279e-42
Inflammatory response	MSTRG.9641.32	-0.420926	6.16543e-45	1.32588e-42
Apical junction	MSTRG.82692.1	-0.420902	0	0
Estrogen response early	MSTRG.40441.5	-0.420873	6.33829e-45	1.36203e-42
IL2 STAT5 signaling	MSTRG.51563.1	-0.420842	6.44185e-45	1.38368e-42
Hypoxia	MSTRG.27828.5	-0.420832	6.47466e-45	1.39059e-42
IL2 STAT5 signaling	MSTRG.41880.18	-0.420803	6.57548e-45	1.41153e-42
E2F targets	MSTRG.68168.19	0.420771	6.68478e-45	1.43433e-42
Estrogen response early	MSTRG.78101.1	-0.420575	7.40556e-45	1.58496e-42
Angiogenesis	MSTRG.43056.44	0.420442	7.93432e-45	1.69477e-42
UV response dn	MSTRG.54469.2	0.420134	9.31544e-45	1.98027e-42
Hypoxia	MSTRG.35796.12	-0.420084	9.56072e-45	2.03113e-42
Hypoxia	MSTRG.74925.10	-0.420027	9.84972e-45	2.09096e-42
Estrogen response early	MSTRG.61588.4	-0.419826	1.0934e-44	2.31417e-42
Coagulation	MSTRG.40652.14	-0.419825	1.09373e-44	2.31483e-42
Epithelial mesenchymal transition	MSTRG.18332.40	-0.419655	1.19502e-44	2.52321e-42
Pancreas beta cells	MSTRG.78350.22	-0.419647	0	0
Epithelial mesenchymal transition	MSTRG.6109.14	0.419563	1.25341e-44	2.64308e-42
Estrogen response late	MSTRG.33139.28	-0.419521	1.28059e-44	2.69851e-42
Hypoxia	MSTRG.19481.1	-0.419512	1.28671e-44	2.7109e-42
Epithelial mesenchymal transition	MSTRG.48044.3	0.419425	1.34636e-44	2.83339e-42
KRAS signaling up	MSTRG.81949.2	-0.419416	1.35228e-44	2.84531e-42
Apical junction	MSTRG.18188.22	0.419407	1.35893e-44	2.85901e-42
Myogenesis	MSTRG.72179.1	-0.419407	1.35904e-44	2.8592e-42
Estrogen response early	MSTRG.79869.8	-0.419357	1.39437e-44	2.9313e-42
Apical junction	MSTRG.76092.19	0.419238	1.48346e-44	3.11353e-42
Epithelial mesenchymal transition	MSTRG.86645.7	0.419214	1.50194e-44	3.15155e-42
Estrogen response early	MSTRG.41896.41	-0.419125	1.57332e-44	3.29682e-42
Protein secretion	MSTRG.60070.6	0.418971	1.70406e-44	3.56289e-42
Epithelial mesenchymal transition	MSTRG.84480.13	-0.418836	1.82752e-44	3.81413e-42
MYC targets v2	MSTRG.63074.1	0.418798	1.86296e-44	3.88624e-42
Complement	MSTRG.9676.20	-0.418791	1.87005e-44	3.90085e-42
Coagulation	MSTRG.32204.101	0.418693	1.96798e-44	4.09988e-42
Xenobiotic metabolism	MSTRG.41230.2	-0.418557	2.11094e-44	4.38897e-42
Complement	MSTRG.49081.40	-0.41852	2.15217e-44	4.47233e-42
IL2 STAT5 signaling	MSTRG.23770.4	-0.418446	2.23611e-44	4.64181e-42
Apical junction	MSTRG.82462.46	-0.418436	2.24781e-44	4.66531e-42
Allograft rejection	MSTRG.43444.2	-0.418241	2.48602e-44	5.14171e-42
IL2 STAT5 signaling	MSTRG.32399.48	-0.418145	2.61267e-44	5.39646e-42
G2M checkpoint	MSTRG.42128.6	0.418111	2.65821e-44	5.48831e-42
Coagulation	MSTRG.39940.5	-0.418111	2.65823e-44	5.48831e-42
Apical junction	MSTRG.41377.5	-0.418078	2.70444e-44	5.58116e-42
Glycolysis	MSTRG.74975.1	-0.418058	2.73218e-44	5.6367e-42
Estrogen response early	MSTRG.69594.22	0.418051	2.74265e-44	5.65776e-42
Epithelial mesenchymal transition	MSTRG.48556.31	0.418033	2.76794e-44	5.70838e-42
Glycolysis	MSTRG.11251.1	-0.417685	3.31266e-44	6.7957e-42
Myogenesis	MSTRG.18614.82	0.417567	3.51942e-44	7.20565e-42
IL2 STAT5 signaling	MSTRG.34844.5	-0.417564	3.52512e-44	7.21712e-42
Xenobiotic metabolism	MSTRG.8757.1	-0.417476	3.6903e-44	7.54697e-42
UV response dn	MSTRG.17725.9	0.417408	3.82068e-44	7.80494e-42
Apical junction	MSTRG.31279.19	0.41736	3.91593e-44	7.99369e-42
Estrogen response late	MSTRG.26594.1	0.417262	4.12009e-44	8.39754e-42
Hypoxia	MSTRG.68168.34	-0.41726	0	0
Coagulation	MSTRG.78070.21	0.417253	4.13866e-44	8.43433e-42
MYC targets v2	MSTRG.8821.2	0.417192	4.27184e-44	8.69776e-42
Apical junction	MSTRG.64863.11	0.41715	4.36385e-44	8.87897e-42
Epithelial mesenchymal transition	MSTRG.36638.8	0.417147	4.37019e-44	8.8915e-42
IL2 STAT5 signaling	MSTRG.80471.33	-0.417052	4.59036e-44	9.32477e-42
Epithelial mesenchymal transition	MSTRG.48046.8	0.41701	4.6897e-44	9.52081e-42
IL2 STAT5 signaling	MSTRG.11280.25	-0.416914	4.92913e-44	9.99245e-42
IL2 STAT5 signaling	MSTRG.29537.1	-0.416855	5.07887e-44	1.02874e-41
IL2 STAT5 signaling	MSTRG.26714.15	-0.416828	0	0
Estrogen response early	MSTRG.71536.3	-0.416827	5.15405e-44	1.04345e-41
Hypoxia	MSTRG.47783.5	-0.41677	5.30627e-44	1.07353e-41
Epithelial mesenchymal transition	MSTRG.58665.6	-0.416729	5.41975e-44	1.09588e-41
Myogenesis	MSTRG.41582.21	0.416707	5.48138e-44	1.10803e-41
Apoptosis	MSTRG.40157.31	-0.416665	5.60223e-44	1.13165e-41
Epithelial mesenchymal transition	MSTRG.19889.14	0.416664	5.60539e-44	1.13227e-41
Epithelial mesenchymal transition	MSTRG.9414.22	0.416647	5.65409e-44	1.14181e-41
IL2 STAT5 signaling	MSTRG.58875.13	-0.416615	5.74798e-44	1.16025e-41
Estrogen response early	MSTRG.31408.9	-0.416539	5.9762e-44	1.20475e-41
Epithelial mesenchymal transition	MSTRG.19889.36	0.41646	6.22292e-44	1.25327e-41
Xenobiotic metabolism	MSTRG.84035.11	0.416427	6.32932e-44	1.27397e-41
TGF beta signaling	MSTRG.87638.3	0.416331	6.64973e-44	1.3361e-41
Xenobiotic metabolism	MSTRG.54007.1	-0.416321	6.68295e-44	1.34264e-41
Hedgehog signaling	MSTRG.66117.56	0.416199	7.11655e-44	1.42712e-41
Reactive oxygen species pathway	MSTRG.88567.2	0.416087	7.53833e-44	1.50898e-41
Coagulation	MSTRG.11557.16	-0.415997	7.89482e-44	1.57844e-41
Estrogen response early	MSTRG.5806.1	-0.415936	8.14458e-44	1.62685e-41
Hypoxia	MSTRG.77569.30	0.415919	8.21377e-44	1.64024e-41
G2M checkpoint	MSTRG.35289.1	0.415902	8.2898e-44	1.6548e-41
Epithelial mesenchymal transition	MSTRG.41102.18	-0.4159	8.29529e-44	1.65585e-41
IL2 STAT5 signaling	MSTRG.50317.1	-0.415892	8.33166e-44	1.66297e-41
Estrogen response early	MSTRG.21526.18	-0.415808	8.6955e-44	1.73337e-41
IL2 STAT5 signaling	MSTRG.50995.14	-0.415592	9.71269e-44	1.93023e-41
Estrogen response late	MSTRG.71620.1	0.415458	1.04074e-43	2.06401e-41
Epithelial mesenchymal transition	MSTRG.11886.49	0.415455	1.04212e-43	2.06663e-41
Epithelial mesenchymal transition	MSTRG.44941.1	-0.415398	1.07317e-43	2.12661e-41
Myogenesis	MSTRG.48232.11	0.415375	1.08546e-43	2.15026e-41
UV response dn	MSTRG.23288.27	0.415199	1.18804e-43	2.34764e-41
IL2 STAT5 signaling	MSTRG.85990.45	-0.415073	1.2672e-43	2.49949e-41
Epithelial mesenchymal transition	MSTRG.19108.1	-0.415071	1.26846e-43	2.50187e-41
Allograft rejection	MSTRG.6961.4	-0.414972	1.33442e-43	2.62839e-41
Apical junction	MSTRG.79649.18	0.414638	1.58229e-43	3.10141e-41
P53 pathway	MSTRG.36604.3	-0.414601	1.61269e-43	3.15953e-41
Allograft rejection	MSTRG.36973.18	-0.414573	1.63611e-43	3.20438e-41
Coagulation	MSTRG.31024.4	-0.414515	0	0
G2M checkpoint	MSTRG.68168.25	0.414382	1.80354e-43	3.52184e-41
Epithelial mesenchymal transition	MSTRG.41293.41	0.414372	1.81259e-43	3.53899e-41
Glycolysis	MSTRG.21026.21	-0.414167	2.01211e-43	3.91601e-41
Complement	MSTRG.9663.5	-0.414164	2.01591e-43	3.92319e-41
Apical surface	MSTRG.82241.53	0.414158	2.02207e-43	3.93509e-41
Epithelial mesenchymal transition	MSTRG.71184.7	-0.414113	2.06827e-43	4.02223e-41
Epithelial mesenchymal transition	MSTRG.20980.7	0.414023	2.16597e-43	4.20658e-41
Angiogenesis	MSTRG.75383.9	-0.413994	2.19744e-43	4.26568e-41
UV response dn	MSTRG.42073.27	-0.41396	2.2368e-43	4.33992e-41
Glycolysis	MSTRG.51956.1	-0.413911	2.29271e-43	4.44598e-41
Epithelial mesenchymal transition	MSTRG.17338.48	-0.413815	2.40739e-43	4.66348e-41
Estrogen response early	MSTRG.77346.1	-0.413801	2.42489e-43	4.69668e-41
Epithelial mesenchymal transition	MSTRG.27775.6	0.413796	2.43132e-43	4.70877e-41
Allograft rejection	MSTRG.36144.10	-0.41379	2.43815e-43	4.72161e-41
Epithelial mesenchymal transition	MSTRG.68214.1	0.413727	2.51813e-43	4.87115e-41
KRAS signaling up	MSTRG.40629.7	-0.413721	2.52579e-43	4.88558e-41
Allograft rejection	MSTRG.53114.44	-0.413688	2.56806e-43	4.96541e-41
Hypoxia	MSTRG.16996.106	-0.413683	2.575e-43	4.97855e-41
Hypoxia	MSTRG.80483.14	0.41368	2.57884e-43	4.98565e-41
Inflammatory response	MSTRG.18717.1	-0.413634	2.6394e-43	5.09967e-41
Apical junction	MSTRG.18525.63	0.413542	2.76638e-43	5.33696e-41
Glycolysis	MSTRG.41165.17	-0.413484	2.84902e-43	5.49178e-41
Estrogen response early	MSTRG.47416.12	0.413476	2.86166e-43	5.51554e-41
Epithelial mesenchymal transition	MSTRG.9676.47	0.41344	2.91396e-43	5.6132e-41
Hypoxia	MSTRG.30474.2	-0.413274	3.17079e-43	6.09333e-41
IL2 STAT5 signaling	MSTRG.35508.1	-0.413244	3.21848e-43	6.18202e-41
Epithelial mesenchymal transition	MSTRG.36258.4	-0.41315	3.37621e-43	6.47698e-41
MYC targets v2	MSTRG.68065.5	0.413132	0	0
Estrogen response early	MSTRG.8443.32	0.413086	3.48757e-43	6.68389e-41
Inflammatory response	MSTRG.39712.6	-0.413077	3.5049e-43	6.71594e-41
Coagulation	MSTRG.47161.8	-0.413033	3.58364e-43	6.86309e-41
Epithelial mesenchymal transition	MSTRG.21115.34	0.412914	3.80757e-43	7.27901e-41
Epithelial mesenchymal transition	MSTRG.73203.1	0.412879	3.87494e-43	7.40488e-41
Coagulation	MSTRG.11546.21	-0.412861	3.90957e-43	7.46899e-41
KRAS signaling up	MSTRG.52320.9	-0.41277	4.0953e-43	7.8138e-41
Myogenesis	MSTRG.34671.95	-0.412758	4.12075e-43	7.86069e-41
Estrogen response early	MSTRG.73262.12	0.412744	4.14882e-43	7.91246e-41
Reactive oxygen species pathway	MSTRG.23249.24	-0.412743	4.15183e-43	7.918e-41
Coagulation	MSTRG.44380.3	-0.412742	4.15443e-43	7.92264e-41
Complement	MSTRG.24229.8	-0.412685	4.2747e-43	8.1437e-41
Epithelial mesenchymal transition	MSTRG.5806.65	0.412681	4.28498e-43	8.16257e-41
Complement	MSTRG.11258.2	-0.412623	4.41193e-43	8.39688e-41
Hypoxia	MSTRG.84811.1	-0.412578	4.5134e-43	8.58468e-41
Estrogen response late	MSTRG.54484.1	-0.412479	4.74751e-43	9.01562e-41
Coagulation	MSTRG.81440.5	-0.412458	0	0
IL2 STAT5 signaling	MSTRG.8067.1	-0.412429	4.86768e-43	9.23751e-41
Apical junction	MSTRG.26169.14	-0.412379	4.99278e-43	9.46723e-41
Myogenesis	MSTRG.18214.47	-0.412357	5.04885e-43	9.56978e-41
Epithelial mesenchymal transition	MSTRG.67624.9	0.412211	5.43696e-43	1.02853e-40
Coagulation	MSTRG.75383.10	-0.412141	5.63209e-43	1.06446e-40
Epithelial mesenchymal transition	MSTRG.55865.1	0.411999	6.05236e-43	1.14177e-40
G2M checkpoint	MSTRG.18224.76	0.411993	6.07202e-43	1.14536e-40
Epithelial mesenchymal transition	MSTRG.77569.2	0.411981	6.10849e-43	1.152e-40
Coagulation	MSTRG.88514.8	-0.411826	6.60517e-43	1.24256e-40
Estrogen response late	MSTRG.41165.16	-0.41181	6.65867e-43	1.25238e-40
Notch signaling	MSTRG.73980.19	0.411652	7.21423e-43	1.35366e-40
P53 pathway	MSTRG.40766.28	-0.411559	7.5617e-43	1.41702e-40
IL2 STAT5 signaling	MSTRG.22969.1	-0.411357	8.37237e-43	1.56432e-40
Coagulation	MSTRG.46081.29	-0.411337	8.45839e-43	1.57988e-40
Estrogen response early	MSTRG.38750.58	0.411257	8.80624e-43	1.64281e-40
Epithelial mesenchymal transition	MSTRG.18660.7	-0.411237	8.89613e-43	1.65913e-40
Epithelial mesenchymal transition	MSTRG.48796.8	0.411075	9.6536e-43	1.7957e-40
E2F targets	MSTRG.72168.6	0.410937	1.03493e-42	1.92102e-40
MYC targets v1	MSTRG.81004.17	-0.410897	1.05634e-42	1.95988e-40
Glycolysis	MSTRG.31408.15	-0.410884	1.06325e-42	1.97244e-40
Reactive oxygen species pathway	MSTRG.36372.2	-0.410862	1.07498e-42	1.99359e-40
KRAS signaling up	MSTRG.40664.1	-0.410826	1.09445e-42	2.02881e-40
IL2 STAT5 signaling	MSTRG.79126.1	-0.410737	1.14456e-42	2.11911e-40
Myogenesis	MSTRG.84527.39	0.410683	1.17613e-42	2.17571e-40
Estrogen response late	MSTRG.47959.24	-0.41045	1.32283e-42	2.43885e-40
Xenobiotic metabolism	MSTRG.78767.6	0.410442	1.32825e-42	2.44846e-40
Coagulation	MSTRG.79716.5	-0.410411	0	0
Estrogen response late	MSTRG.41165.18	-0.410383	1.36792e-42	2.51933e-40
Apical junction	MSTRG.64590.1	-0.41033	1.40521e-42	2.58627e-40
Epithelial mesenchymal transition	MSTRG.23206.1	0.410323	1.41039e-42	2.5956e-40
Allograft rejection	MSTRG.29817.30	-0.41029	1.43393e-42	2.63748e-40
Myogenesis	MSTRG.55045.54	-0.410161	1.52981e-42	2.8087e-40
Inflammatory response	MSTRG.62502.1	-0.410098	1.57878e-42	2.89622e-40
Apical junction	MSTRG.54400.1	-0.410072	1.59973e-42	2.93346e-40
Hypoxia	MSTRG.70731.14	-0.410056	1.61308e-42	2.95708e-40
TNFA signaling via NFKB	MSTRG.88362.1	0.409931	1.71781e-42	3.1434e-40
Allograft rejection	MSTRG.33987.75	-0.409921	1.7257e-42	3.15732e-40
Apical junction	MSTRG.46609.26	-0.409913	1.73272e-42	3.1696e-40
Estrogen response early	MSTRG.84531.26	-0.409898	1.74613e-42	3.19332e-40
Myogenesis	MSTRG.50597.12	0.409852	1.78668e-42	3.26514e-40
Epithelial mesenchymal transition	MSTRG.60305.12	0.409824	1.81242e-42	3.31063e-40
Inflammatory response	MSTRG.49754.1	-0.409744	1.887e-42	3.44259e-40
Epithelial mesenchymal transition	MSTRG.32940.12	-0.409727	1.90256e-42	3.47002e-40
Xenobiotic metabolism	MSTRG.31637.1	-0.409706	1.92326e-42	3.50622e-40
E2F targets	MSTRG.37473.12	0.409703	1.92578e-42	3.51068e-40
KRAS signaling up	MSTRG.81639.1	-0.409569	2.05974e-42	3.74799e-40
IL2 STAT5 signaling	MSTRG.32247.208	-0.409529	2.10145e-42	3.82177e-40
Complement	MSTRG.86801.1	-0.409499	2.1336e-42	3.87865e-40
Glycolysis	MSTRG.53062.6	-0.409435	2.20278e-42	4.00138e-40
UV response dn	MSTRG.83421.24	-0.409412	2.22847e-42	4.04688e-40
Epithelial mesenchymal transition	MSTRG.34110.81	-0.409284	2.37701e-42	4.30803e-40
IL2 STAT5 signaling	MSTRG.75907.6	-0.409098	0	0
Coagulation	MSTRG.83194.1	-0.408963	2.79106e-42	5.03334e-40
Myogenesis	MSTRG.18614.78	0.408938	2.82693e-42	5.09567e-40
Epithelial mesenchymal transition	MSTRG.33677.1	-0.408916	2.85744e-42	5.14938e-40
Apoptosis	MSTRG.45046.10	-0.408894	2.88884e-42	5.20435e-40
Myogenesis	MSTRG.24513.1	-0.408867	0	0
Epithelial mesenchymal transition	MSTRG.76585.69	0.408774	3.06872e-42	5.51816e-40
Androgen response	MSTRG.75708.6	-0.408762	3.08605e-42	5.54836e-40
KRAS signaling up	MSTRG.13856.38	-0.408745	3.11332e-42	5.59599e-40
Hypoxia	MSTRG.41792.4	-0.408736	3.12708e-42	5.61989e-40
TNFA signaling via NFKB	MSTRG.15979.1	-0.408731	3.13513e-42	5.63408e-40
mTORC1 signaling	MSTRG.84108.1	-0.408721	3.15121e-42	5.66228e-40
Estrogen response early	MSTRG.72564.1	-0.408697	3.18906e-42	5.72794e-40
Notch signaling	MSTRG.18500.11	0.408617	3.31846e-42	5.95325e-40
Estrogen response late	MSTRG.40042.31	-0.408536	3.45632e-42	6.19297e-40
IL2 STAT5 signaling	MSTRG.50914.2	-0.40851	3.50215e-42	6.27369e-40
TNFA signaling via NFKB	MSTRG.53875.9	0.408446	3.61553e-42	6.47038e-40
Apoptosis	MSTRG.53581.2	-0.40841	3.68119e-42	6.58446e-40
IL2 STAT5 signaling	MSTRG.8560.19	-0.408319	3.85293e-42	6.88246e-40
IL2 STAT5 signaling	MSTRG.35809.11	-0.408238	4.01221e-42	7.15858e-40
E2F targets	MSTRG.8785.3	0.408198	4.09175e-42	7.29565e-40
KRAS signaling up	MSTRG.33140.32	-0.408173	4.14356e-42	7.38573e-40
IL2 STAT5 signaling	MSTRG.33225.16	-0.408073	4.35629e-42	7.75402e-40
Complement	MSTRG.87429.31	0.408037	4.43482e-42	7.88954e-40
Glycolysis	MSTRG.18377.21	-0.407867	4.82732e-42	8.56461e-40
Hypoxia	MSTRG.21017.1	-0.407748	5.1229e-42	9.07211e-40
Complement	MSTRG.68116.25	-0.40769	5.27289e-42	9.33018e-40
UV response dn	MSTRG.51963.12	-0.40765	5.37876e-42	9.51205e-40
Protein secretion	MSTRG.76655.1	-0.407639	0	0
Estrogen response late	MSTRG.8886.1	-0.407616	5.47118e-42	9.67159e-40
Myogenesis	MSTRG.77969.14	0.407547	5.66461e-42	1.00041e-39
Estrogen response early	MSTRG.41278.14	-0.407539	5.68537e-42	1.00397e-39
Hypoxia	MSTRG.68046.12	-0.407379	6.15901e-42	1.08519e-39
Epithelial mesenchymal transition	MSTRG.36364.1	0.407211	6.69518e-42	1.17681e-39
Coagulation	MSTRG.45378.3	-0.407175	6.81612e-42	1.19738e-39
Coagulation	MSTRG.58780.4	-0.407132	0	0
Angiogenesis	MSTRG.37524.6	-0.407094	7.09616e-42	1.24504e-39
Estrogen response late	MSTRG.32559.8	-0.407018	0	0
TNFA signaling via NFKB	MSTRG.23186.4	-0.406899	7.82048e-42	1.36809e-39
Inflammatory response	MSTRG.54892.23	-0.406891	7.85299e-42	1.37354e-39
Epithelial mesenchymal transition	MSTRG.70195.1	0.406781	8.29447e-42	1.44838e-39
Estrogen response early	MSTRG.35233.1	-0.40676	8.38024e-42	1.46284e-39
Estrogen response late	MSTRG.6011.11	0.406755	8.39983e-42	1.4661e-39
Xenobiotic metabolism	MSTRG.72513.8	0.406673	8.74896e-42	1.52518e-39
Epithelial mesenchymal transition	MSTRG.31279.4	0.406429	9.87696e-42	1.71576e-39
KRAS signaling up	MSTRG.40674.1	-0.406425	9.89895e-42	1.7195e-39
Allograft rejection	MSTRG.54722.2	-0.406408	9.97907e-42	1.73294e-39
TNFA signaling via NFKB	MSTRG.34980.25	-0.406313	1.04613e-41	1.81433e-39
Inflammatory response	MSTRG.79255.1	-0.40625	1.07979e-41	1.87109e-39
Xenobiotic metabolism	MSTRG.78767.12	0.40622	1.09592e-41	1.89815e-39
mTORC1 signaling	MSTRG.37492.100	-0.406174	1.12096e-41	1.93992e-39
Epithelial mesenchymal transition	MSTRG.35896.1	0.406173	1.12171e-41	1.94114e-39
Complement	MSTRG.87429.29	0.406159	1.12925e-41	1.95377e-39
Epithelial mesenchymal transition	MSTRG.84820.6	-0.406099	1.16329e-41	2.01087e-39
UV response dn	MSTRG.73391.37	0.406064	1.18382e-41	2.0452e-39
IL2 STAT5 signaling	MSTRG.29536.1	-0.405996	1.22458e-41	2.1132e-39
Apical junction	MSTRG.40587.116	0.405961	1.24575e-41	2.14853e-39
IL2 STAT5 signaling	MSTRG.79750.1	-0.40594	1.25871e-41	2.17005e-39
TGF beta signaling	MSTRG.41601.45	0.405911	1.27704e-41	2.20092e-39
Estrogen response late	MSTRG.15309.75	-0.405886	0	0
P53 pathway	MSTRG.50330.6	-0.405863	1.30776e-41	2.25225e-39
KRAS signaling up	MSTRG.53860.1	-0.405654	1.45073e-41	2.49076e-39
IL6 JAK STAT3 signaling	MSTRG.54139.1	-0.40565	1.45341e-41	2.49525e-39
Glycolysis	MSTRG.6451.1	-0.405595	1.4935e-41	2.56176e-39
Epithelial mesenchymal transition	MSTRG.54890.123	0.405595	1.49354e-41	2.56177e-39
Epithelial mesenchymal transition	MSTRG.9270.1	0.405554	1.5241e-41	2.61251e-39
Coagulation	MSTRG.38446.48	-0.405554	1.52437e-41	2.61294e-39
Xenobiotic metabolism	MSTRG.53403.117	-0.405379	1.66248e-41	2.84181e-39
IL2 STAT5 signaling	MSTRG.6260.1	-0.405372	1.66769e-41	2.85037e-39
Epithelial mesenchymal transition	MSTRG.33843.27	-0.405344	1.69126e-41	2.88942e-39
Hypoxia	MSTRG.14652.41	0.405307	1.72275e-41	2.9416e-39
Estrogen response late	MSTRG.60428.6	-0.405284	1.74222e-41	2.97406e-39
Apical junction	MSTRG.43714.23	0.405284	1.74249e-41	2.97449e-39
KRAS signaling up	MSTRG.76212.17	0.405266	0	0
Inflammatory response	MSTRG.35715.5	-0.405219	1.79901e-41	3.06843e-39
Coagulation	MSTRG.58979.56	-0.405175	1.83849e-41	3.1336e-39
Epithelial mesenchymal transition	MSTRG.42443.1	-0.405153	1.85887e-41	3.16729e-39
Inflammatory response	MSTRG.86063.4	-0.405013	1.99224e-41	3.38794e-39
P53 pathway	MSTRG.41193.59	-0.405002	2.00314e-41	3.40581e-39
P53 pathway	MSTRG.85284.13	-0.404971	2.03405e-41	3.45702e-39
IL2 STAT5 signaling	MSTRG.75163.45	-0.404779	0	0
IL6 JAK STAT3 signaling	MSTRG.58706.1	-0.404722	0	0
Apical junction	MSTRG.57307.1	0.404676	2.35256e-41	3.98211e-39
Allograft rejection	MSTRG.12519.1	-0.404663	2.36795e-41	4.00712e-39
[truncated: 1,345 more rows]

## Sheet: Fig. 2d
Fig 2. d The numbers of significant cancer types for each transcript in the Cox proportional hazards model, differential expression analysis, and association analysis of tumour stages (bar plots on the right).
Transcript id	Cox HR >1	Cox HR <1	DET_Up	DET_Down	Stage_None	Stage_Up	Stage_Down
MSTRG.42920.8	14	2	11	1	3	4	1
MSTRG.36364.6	15	0	7	0	2	4	0
MSTRG.48680.1	12	1	12	0	1	4	2
MSTRG.70809.35	10	3	10	1	1	2	2
MSTRG.79787.1	12	1	7	0	4	1	1
MSTRG.20541.1	12	1	11	0	2	6	0
MSTRG.35479.23	13	0	11	0	2	7	0
MSTRG.50357.23	12	1	13	0	1	8	0
MSTRG.28007.11	13	0	12	0	1	4	1
MSTRG.50357.21	13	0	11	0	0	9	0
MSTRG.63431.4	13	0	11	0	1	5	0
MSTRG.36749.12	13	0	10	0	2	3	0
MSTRG.72513.20	13	0	3	1	1	0	0
MSTRG.36733.15	12	1	4	0	1	1	1
MSTRG.11531.4	11	1	13	0	2	7	0
MSTRG.59302.41	10	2	11	0	1	4	1
MSTRG.74917.36	12	0	8	1	1	3	0
MSTRG.73353.4	12	0	9	0	2	4	1
MSTRG.35073.6	11	1	8	0	1	4	1
MSTRG.42128.6	12	0	6	1	2	2	1
MSTRG.9641.89	12	0	6	1	2	1	0
MSTRG.58234.2	12	0	9	0	1	4	1
MSTRG.11116.4	12	0	12	0	3	5	0
MSTRG.5894.3	11	1	9	1	1	7	0
MSTRG.11774.28	11	1	6	1	2	1	0
MSTRG.80671.102	12	2	8	0	1	4	0
MSTRG.33170.2	10	1	7	0	0	4	1
MSTRG.87571.3	8	3	5	1	2	2	3
MSTRG.37686.3	10	1	6	2	1	5	1
MSTRG.72595.74	11	0	2	0	0	2	0
MSTRG.41572.1	10	1	0	1	0	0	0
MSTRG.80671.17	11	0	8	0	0	1	0
MSTRG.35942.38	8	2	10	1	4	5	1
MSTRG.50981.1	7	3	7	1	0	2	2
MSTRG.11559.3	5	1	3	1	2	2	0
MSTRG.43904.1	10	3	6	2	0	4	0
MSTRG.13359.1	12	0	9	0	3	2	0
MSTRG.25741.1	10	2	4	0	1	1	2
MSTRG.85484.1	11	1	10	1	3	8	0
MSTRG.17588.1	10	2	5	0	1	1	0
MSTRG.23344.1	8	3	8	0	1	3	3
MSTRG.77019.1	11	0	11	0	3	4	0
MSTRG.78584.1	8	3	8	1	0	3	1
MSTRG.9290.1	7	4	3	1	2	1	0
MSTRG.8326.1	8	2	8	0	3	3	1
MSTRG.35289.1	14	0	13	0	1	7	0
MSTRG.55767.3	12	1	11	0	2	3	3
MSTRG.23473.1	11	0	10	1	3	5	0
MSTRG.53151.1	6	5	1	1	2	0	3
MSTRG.51226.1	9	1	6	0	2	4	0
Fig. 2d Representative unannotated transcripts from different gene types, including protein-coding genes, lncRNAs, intergenic genes, and pseudogenes (heatmap on the left).
Transcript id	Cell line	TPM
MSTRG.42920.8	SNU245_BILIARY_TRACT	3.33067
MSTRG.42920.8	MDAMB453_BREAST	0
MSTRG.42920.8	SKHEP1_LIVER	2.52615
MSTRG.42920.8	BV173_HAEMATOPOIETIC_AND_LYMPHOID_TISSUE	4.16842
MSTRG.42920.8	SNU878_LIVER	5.35412
MSTRG.42920.8	NCIH1793_LUNG	1.84709
MSTRG.42920.8	SNU387_LIVER	9.57562
MSTRG.42920.8	JHH6_LIVER	0
MSTRG.42920.8	CAKI2_KIDNEY	4.06512
MSTRG.42920.8	CAL148_BREAST	3.61323
MSTRG.42920.8	JHH4_LIVER	2.91168
MSTRG.42920.8	NCIH2227_LUNG	5.05977
MSTRG.42920.8	NCIH1341_LUNG	20.0327
MSTRG.42920.8	CHAGOK1_LUNG	2.51474
MSTRG.42920.8	NCIH684_LIVER	5.68333
MSTRG.42920.8	SNU182_LIVER	1.1066
MSTRG.42920.8	SNU475_LIVER	5.63503
MSTRG.42920.8	HLF_LIVER	1.49433
MSTRG.42920.8	CAS1_CENTRAL_NERVOUS_SYSTEM	2.34463
MSTRG.42920.8	ACHN_KIDNEY	16.0222
MSTRG.42920.8	NCIH1184_LUNG	11.3751
MSTRG.42920.8	CORL105_LUNG	2.44104
MSTRG.42920.8	JHH1_LIVER	1.10659
MSTRG.42920.8	KMS28BM_HAEMATOPOIETIC_AND_LYMPHOID_TISSUE	2.50189
MSTRG.42920.8	CH157MN_CENTRAL_NERVOUS_SYSTEM	0
MSTRG.42920.8	HEPG2_LIVER	0.11345
MSTRG.42920.8	SNU738_CENTRAL_NERVOUS_SYSTEM	3.32256
MSTRG.42920.8	HUH7_LIVER	2.87156
MSTRG.42920.8	NIHOVCAR3_OVARY	9.03566
MSTRG.42920.8	VCAP_PROSTATE	2.22612
MSTRG.42920.8	SKNFI_AUTONOMIC_GANGLIA	1.59281
MSTRG.42920.8	MDAMB436_BREAST	3.58446
MSTRG.42920.8	CAL12T_LUNG	17.2584
MSTRG.42920.8	PLCPRF5_LIVER	1.4401
MSTRG.42920.8	RI1_HAEMATOPOIETIC_AND_LYMPHOID_TISSUE	2.69233
MSTRG.42920.8	YKG1_CENTRAL_NERVOUS_SYSTEM	0
MSTRG.42920.8	HSC3_UPPER_AERODIGESTIVE_TRACT	4.78879
MSTRG.42920.8	ACCMESO1_PLEURA	2.76161
MSTRG.42920.8	RPMI8402_HAEMATOPOIETIC_AND_LYMPHOID_TISSUE	4.62103
MSTRG.42920.8	SAOS2_BONE	2.65602
MSTRG.42920.8	BT483_BREAST	0
MSTRG.42920.8	NCIH2196_LUNG	11.621
MSTRG.42920.8	NCIH1876_LUNG	3.21725
MSTRG.42920.8	MEC1_HAEMATOPOIETIC_AND_LYMPHOID_TISSUE	7.06638
MSTRG.42920.8	HCC366_LUNG	4.03009
MSTRG.42920.8	G361_SKIN	4.09843
MSTRG.42920.8	LI7_LIVER	7.95388
MSTRG.42920.8	HUH1_LIVER	4.14192
MSTRG.42920.8	SNU423_LIVER	3.59646
MSTRG.42920.8	SNU886_LIVER	7.07128
MSTRG.42920.8	HT1080_SOFT_TISSUE	2.10648
MSTRG.42920.8	JHH2_LIVER	8.60287
MSTRG.42920.8	HSC2_UPPER_AERODIGESTIVE_TRACT	1.34868
MSTRG.42920.8	NCIH661_LUNG	5.11421
MSTRG.42920.8	NCIH2106_LUNG	1.34249
MSTRG.42920.8	JHH7_LIVER	4.69112
MSTRG.42920.8	KMM1_HAEMATOPOIETIC_AND_LYMPHOID_TISSUE	6.25457
MSTRG.42920.8	SNU449_LIVER	9.73296
MSTRG.42920.8	NMCG1_CENTRAL_NERVOUS_SYSTEM	0
MSTRG.42920.8	BT474_BREAST	3.03365
MSTRG.42920.8	ZR7530_BREAST	0.811706
MSTRG.42920.8	HUH6_LIVER	2.72113
MSTRG.42920.8	NCIH2286_LUNG	6.01194
MSTRG.42920.8	JHH5_LIVER	2.64827
MSTRG.42920.8	NHAHTDD_CENTRAL_NERVOUS_SYSTEM	12.3698
MSTRG.42920.8	SNU1197_LARGE_INTESTINE	2.58849
MSTRG.42920.8	NCIH2291_LUNG	4.18835
MSTRG.42920.8	SNU761_LIVER	5.80488
MSTRG.42920.8	HEP3B217_LIVER	1.08245
MSTRG.42920.8	KMRC1_KIDNEY	2.33762
MSTRG.42920.8	HSC4_UPPER_AERODIGESTIVE_TRACT	3.75078
MSTRG.42920.8	CA46_HAEMATOPOIETIC_AND_LYMPHOID_TISSUE	1.39345
MSTRG.42920.8	UACC893_BREAST	0.905688
MSTRG.42920.8	MDAMB468_BREAST	27.3682
MSTRG.42920.8	VMCUB1_URINARY_TRACT	24.5574
MSTRG.42920.8	SNU398_LIVER	3.2144
MSTRG.42920.8	MDST8_LARGE_INTESTINE	13.4627
MSTRG.42920.8	TE15_OESOPHAGUS	11.0129
MSTRG.42920.8	OCIMY5_HAEMATOPOIETIC_AND_LYMPHOID_TISSUE	0
MSTRG.42920.8	OCIMY7_HAEMATOPOIETIC_AND_LYMPHOID_TISSUE	0
MSTRG.42920.8	OCUM1_STOMACH	1.63435
MSTRG.42920.8	OE19_OESOPHAGUS	0
MSTRG.42920.8	OE21_OESOPHAGUS	4.84858
MSTRG.42920.8	NCIH2073_LUNG	3.31461
MSTRG.42920.8	OE33_OESOPHAGUS	3.6218
MSTRG.42920.8	NCIH2066_LUNG	10.6664
MSTRG.42920.8	NCIH2052_PLEURA	7.00971
MSTRG.42920.8	OELE_OVARY	0
MSTRG.42920.8	ONCODG1_OVARY	2.96255
MSTRG.42920.8	NCIH2030_LUNG	0.963181
MSTRG.42920.8	NCIH2029_LUNG	2.26853
MSTRG.42920.8	MESSA_SOFT_TISSUE	8.09997
MSTRG.42920.8	NCIH2023_LUNG	1.37463
MSTRG.42920.8	MELJUSO_SKIN	2.9414
MSTRG.42920.8	MELHO_SKIN	10.6645
MSTRG.42920.8	NCIH2009_LUNG	3.53186
MSTRG.42920.8	NCIH2004RT_SOFT_TISSUE	0
MSTRG.42920.8	MEG01_HAEMATOPOIETIC_AND_LYMPHOID_TISSUE	4.34948
MSTRG.42920.8	NCIH1975_LUNG	10.1042
MSTRG.42920.8	CAL27_UPPER_AERODIGESTIVE_TRACT	6.59371
MSTRG.42920.8	CAL120_BREAST	0
MSTRG.42920.8	UMUC1_URINARY_TRACT	0
MSTRG.42920.8	SUDHL6_HAEMATOPOIETIC_AND_LYMPHOID_TISSUE	3.06623
MSTRG.42920.8	MFE319_ENDOMETRIUM	3.40573
MSTRG.42920.8	CAKI1_KIDNEY	3.39915
MSTRG.42920.8	NCIH196_LUNG	4.36638
MSTRG.42920.8	OCIM1_HAEMATOPOIETIC_AND_LYMPHOID_TISSUE	0.367484
MSTRG.42920.8	PANC0504_PANCREAS	1.939
MSTRG.42920.8	MFE296_ENDOMETRIUM	9.33947
MSTRG.42920.8	CADOES1_BONE	1.69274
MSTRG.42920.8	MFE280_ENDOMETRIUM	5.04636
MSTRG.42920.8	PANC0813_PANCREAS	3.91964
MSTRG.42920.8	UBLC1_URINARY_TRACT	0
MSTRG.42920.8	ECGI10_OESOPHAGUS	1.25439
MSTRG.42920.8	MEWO_SKIN	17.3982
MSTRG.42920.8	SR786_HAEMATOPOIETIC_AND_LYMPHOID_TISSUE	4.46081
MSTRG.42920.8	MHHCALL2_HAEMATOPOIETIC_AND_LYMPHOID_TISSUE	2.25496
MSTRG.42920.8	UACC812_BREAST	0
MSTRG.42920.8	HEC1A_ENDOMETRIUM	2.63383
MSTRG.42920.8	MG63_BONE	12.4753
MSTRG.42920.8	HEC151_ENDOMETRIUM	3.04161
MSTRG.42920.8	HEC108_ENDOMETRIUM	3.44365
MSTRG.42920.8	ST486_HAEMATOPOIETIC_AND_LYMPHOID_TISSUE	16.548
MSTRG.42920.8	HDQP1_BREAST	5.63551
MSTRG.42920.8	UACC62_SKIN	9.79418
MSTRG.42920.8	PANC0213_PANCREAS	3.28638
MSTRG.42920.8	HDMYZ_HAEMATOPOIETIC_AND_LYMPHOID_TISSUE	1.58609
MSTRG.42920.8	STM9101_SOFT_TISSUE	0
MSTRG.42920.8	OCIAML3_HAEMATOPOIETIC_AND_LYMPHOID_TISSUE	7.19225
MSTRG.42920.8	SU8686_PANCREAS	4.65954
MSTRG.42920.8	OCILY3_HAEMATOPOIETIC_AND_LYMPHOID_TISSUE	9.85087
MSTRG.42920.8	SUDHL10_HAEMATOPOIETIC_AND_LYMPHOID_TISSUE	1.01247
MSTRG.42920.8	OAW28_OVARY	1.56364
MSTRG.42920.8	PANC1005_PANCREAS	1.67708
MSTRG.42920.8	NUGC4_STOMACH	5.34036
MSTRG.42920.8	HDLM2_HAEMATOPOIETIC_AND_LYMPHOID_TISSUE	13.2215
MSTRG.42920.8	SUDHL4_HAEMATOPOIETIC_AND_LYMPHOID_TISSUE	9.11416
MSTRG.42920.8	HCT15_LARGE_INTESTINE	6.13688
MSTRG.42920.8	HCT116_LARGE_INTESTINE	4.66033
MSTRG.42920.8	HCC95_LUNG	3.39396
MSTRG.42920.8	UACC257_SKIN	0
MSTRG.42920.8	HCC827_LUNG	9.00566
MSTRG.42920.8	NCIH1048_LUNG	5.92781
MSTRG.42920.8	SW1271_LUNG	2.19652
MSTRG.42920.8	NCCSTCK140_STOMACH	3.15616
MSTRG.42920.8	CAPAN2_PANCREAS	6.12128
MSTRG.42920.8	EJM_HAEMATOPOIETIC_AND_LYMPHOID_TISSUE	14.8348
MSTRG.42920.8	GSS_STOMACH	12.4645
MSTRG.42920.8	CAPAN1_PANCREAS	1.51104
MSTRG.42920.8	EKVX_LUNG	0
MSTRG.42920.8	NB4_HAEMATOPOIETIC_AND_LYMPHOID_TISSUE	1.73937
MSTRG.42920.8	GRANTA519_HAEMATOPOIETIC_AND_LYMPHOID_TISSUE	3.8939
MSTRG.42920.8	EFO27_OVARY	8.03959
MSTRG.42920.8	CAL51_BREAST	3.99588
MSTRG.42920.8	CCFSTTG1_CENTRAL_NERVOUS_SYSTEM	1.5952
MSTRG.42920.8	NB1_AUTONOMIC_GANGLIA	5.7311
MSTRG.42920.8	GP2D_LARGE_INTESTINE	10.5289
MSTRG.42920.8	EHEB_HAEMATOPOIETIC_AND_LYMPHOID_TISSUE	1.21764
MSTRG.42920.8	CAL33_UPPER_AERODIGESTIVE_TRACT	2.081
MSTRG.42920.8	GOS3_CENTRAL_NERVOUS_SYSTEM	14.6721
MSTRG.42920.8	CAL29_URINARY_TRACT	2.26698
MSTRG.42920.8	EFM19_BREAST	3.06242
MSTRG.42920.8	NCIH23_LUNG	11.9767
MSTRG.42920.8	NAMALWA_HAEMATOPOIETIC_AND_LYMPHOID_TISSUE	1.06025
MSTRG.42920.8	GMS10_CENTRAL_NERVOUS_SYSTEM	11.3594
MSTRG.42920.8	NALM6_HAEMATOPOIETIC_AND_LYMPHOID_TISSUE	3.28804
MSTRG.42920.8	EFO21_OVARY	1.60114
MSTRG.42920.8	KMS26_HAEMATOPOIETIC_AND_LYMPHOID_TISSUE	3.46068
MSTRG.42920.8	KMS27_HAEMATOPOIETIC_AND_LYMPHOID_TISSUE	9.24021
MSTRG.42920.8	CFPAC1_PANCREAS	2.29234
MSTRG.42920.8	KMS20_HAEMATOPOIETIC_AND_LYMPHOID_TISSUE	7.64895
MSTRG.42920.8	EFE184_ENDOMETRIUM	2.66399
MSTRG.42920.8	EFM192A_BREAST	2.77107
MSTRG.42920.8	KMS21BM_HAEMATOPOIETIC_AND_LYMPHOID_TISSUE	3.9663
MSTRG.42920.8	CCK81_LARGE_INTESTINE	0
MSTRG.42920.8	GI1_CENTRAL_NERVOUS_SYSTEM	2.89241
MSTRG.42920.8	EM2_HAEMATOPOIETIC_AND_LYMPHOID_TISSUE	1.72277
MSTRG.42920.8	KMS12BM_HAEMATOPOIETIC_AND_LYMPHOID_TISSUE	2.31964
MSTRG.42920.8	GDM1_HAEMATOPOIETIC_AND_LYMPHOID_TISSUE	4.17618
MSTRG.42920.8	EN_ENDOMETRIUM	0
MSTRG.42920.8	KMS18_HAEMATOPOIETIC_AND_LYMPHOID_TISSUE	0
MSTRG.42920.8	KMRC3_KIDNEY	0.408331
MSTRG.42920.8	PK45H_PANCREAS	2.1814
MSTRG.42920.8	GCT_SOFT_TISSUE	1.12793
MSTRG.42920.8	H4_CENTRAL_NERVOUS_SYSTEM	0.700395
MSTRG.42920.8	PK1_PANCREAS	0
MSTRG.42920.8	DU4475_BREAST	0
MSTRG.42920.8	GSU_STOMACH	6.55576
MSTRG.42920.8	PECAPJ41CLONED2_UPPER_AERODIGESTIVE_TRACT	7.62569
MSTRG.42920.8	KMS11_HAEMATOPOIETIC_AND_LYMPHOID_TISSUE	6.04015
MSTRG.42920.8	TE8_OESOPHAGUS	4.45058
MSTRG.42920.8	KMRC20_KIDNEY	10.526
MSTRG.42920.8	KYM1_SOFT_TISSUE	1.18227
MSTRG.42920.8	KMRC2_KIDNEY	4.91404
MSTRG.42920.8	LS513_LARGE_INTESTINE	0
MSTRG.42920.8	LS411N_LARGE_INTESTINE	3.75351
MSTRG.42920.8	KELLY_AUTONOMIC_GANGLIA	18.3877
MSTRG.42920.8	PECAPJ34CLONEC12_UPPER_AERODIGESTIVE_TRACT	1.22044
MSTRG.42920.8	LN319_CENTRAL_NERVOUS_SYSTEM	19.7988
MSTRG.42920.8	RMUGS_OVARY	2.59871
MSTRG.42920.8	SNU869_BILIARY_TRACT	13.0538
MSTRG.42920.8	AGS_STOMACH	24.6479
MSTRG.42920.8	KE97_HAEMATOPOIETIC_AND_LYMPHOID_TISSUE	5.48938
MSTRG.42920.8	ABC1_LUNG	0
MSTRG.42920.8	LU99_LUNG	10.358
MSTRG.42920.8	AMO1_HAEMATOPOIETIC_AND_LYMPHOID_TISSUE	7.80673
MSTRG.42920.8	LU65_LUNG	3.14484
MSTRG.42920.8	AML193_HAEMATOPOIETIC_AND_LYMPHOID_TISSUE	3.02501
MSTRG.42920.8	PATU8988T_PANCREAS	1.35577
MSTRG.42920.8	RMGI_OVARY	6.46805
MSTRG.42920.8	AM38_CENTRAL_NERVOUS_SYSTEM	1.26355
MSTRG.42920.8	LS1034_LARGE_INTESTINE	1.774
MSTRG.42920.8	NUDHL1_HAEMATOPOIETIC_AND_LYMPHOID_TISSUE	1.0165
MSTRG.42920.8	KASUMI2_HAEMATOPOIETIC_AND_LYMPHOID_TISSUE	0.094066
MSTRG.42920.8	NUDUL1_HAEMATOPOIETIC_AND_LYMPHOID_TISSUE	1.57729
MSTRG.42920.8	KASUMI1_HAEMATOPOIETIC_AND_LYMPHOID_TISSUE	21.2465
MSTRG.42920.8	SNUC1_LARGE_INTESTINE	0
MSTRG.42920.8	NOMO1_HAEMATOPOIETIC_AND_LYMPHOID_TISSUE	14.1988
MSTRG.42920.8	SNUC2A_LARGE_INTESTINE	4.84004
MSTRG.42920.8	LP1_HAEMATOPOIETIC_AND_LYMPHOID_TISSUE	1.65774
MSTRG.42920.8	ALLSIL_HAEMATOPOIETIC_AND_LYMPHOID_TISSUE	0
MSTRG.42920.8	KATOIII_STOMACH	0.106344
MSTRG.42920.8	SNU899_UPPER_AERODIGESTIVE_TRACT	0.787322
MSTRG.42920.8	ASPC1_PANCREAS	3.8481
MSTRG.42920.8	KASUMI6_HAEMATOPOIETIC_AND_LYMPHOID_TISSUE	13.3869
MSTRG.42920.8	LS180_LARGE_INTESTINE	10.8263
MSTRG.42920.8	KD_SOFT_TISSUE	0
MSTRG.42920.8	LS123_LARGE_INTESTINE	0
MSTRG.42920.8	SNU8_OVARY	0.719694
MSTRG.42920.8	KCL22_HAEMATOPOIETIC_AND_LYMPHOID_TISSUE	4.6561
MSTRG.42920.8	LN340_CENTRAL_NERVOUS_SYSTEM	3.03002
MSTRG.42920.8	LXF289_LUNG	8.00206
MSTRG.42920.8	KE39_STOMACH	11.9208
MSTRG.42920.8	NCO2_HAEMATOPOIETIC_AND_LYMPHOID_TISSUE	1.63647
MSTRG.42920.8	L1236_HAEMATOPOIETIC_AND_LYMPHOID_TISSUE	7.30845
MSTRG.42920.8	LUDLU1_LUNG	1.97227
MSTRG.42920.8	AN3CA_ENDOMETRIUM	0
MSTRG.42920.8	KE37_HAEMATOPOIETIC_AND_LYMPHOID_TISSUE	19.2008
MSTRG.42920.8	NH6_AUTONOMIC_GANGLIA	4.87733
MSTRG.42920.8	SUDHL5_HAEMATOPOIETIC_AND_LYMPHOID_TISSUE	10.1777
MSTRG.42920.8	HS294T_SKIN	20.8118
MSTRG.42920.8	L33_PANCREAS	10.1377
MSTRG.42920.8	SUDHL1_HAEMATOPOIETIC_AND_LYMPHOID_TISSUE	7.41065
MSTRG.42920.8	HS281T_FIBROBLAST	2.92707
MSTRG.42920.8	KYSE520_OESOPHAGUS	4.1057
MSTRG.42920.8	NUGC2_STOMACH	2.12026
MSTRG.42920.8	HS274T_FIBROBLAST	12.5938
MSTRG.42920.8	KYSE70_OESOPHAGUS	3.85897
MSTRG.42920.8	NUGC3_STOMACH	1.09941
MSTRG.42920.8	HS255T_FIBROBLAST	4.94001
MSTRG.42920.8	HCC56_LARGE_INTESTINE	4.90208
MSTRG.42920.8	HS606T_FIBROBLAST	2.93704
MSTRG.42920.8	HCC70_BREAST	25.129
MSTRG.42920.8	JHESOAD1_OESOPHAGUS	4.42515
MSTRG.42920.8	HCC461_LUNG	4.17065
MSTRG.42920.8	HS600T_FIBROBLAST	10.4081
MSTRG.42920.8	L363_HAEMATOPOIETIC_AND_LYMPHOID_TISSUE	3.49043
MSTRG.42920.8	HCC515_LUNG	2.68693
MSTRG.42920.8	HS578T_BREAST	9.24857
MSTRG.42920.8	HCC4006_LUNG	0
MSTRG.42920.8	HS343T_FIBROBLAST	15.5146
MSTRG.42920.8	HCC44_LUNG	11.4141
MSTRG.42920.8	CORL24_LUNG	12.7047
MSTRG.42920.8	HCC38_BREAST	2.26197
MSTRG.42920.8	CORL279_LUNG	7.46001
MSTRG.42920.8	HS616T_FIBROBLAST	5.47172
MSTRG.42920.8	SW620_LARGE_INTESTINE	0
MSTRG.42920.8	L428_HAEMATOPOIETIC_AND_LYMPHOID_TISSUE	13.9477
MSTRG.42920.8	HCC78_LUNG	2.27258
MSTRG.42920.8	CORL23_LUNG	0.399996
MSTRG.42920.8	ISTMES2_PLEURA	8.1537
MSTRG.42920.8	HCC827GR5_LUNG	1.40942
MSTRG.42920.8	ISTMES1_PLEURA	8.94581
MSTRG.42920.8	CORL88_LUNG	12.227
MSTRG.42920.8	DU145_PROSTATE	16.3169
MSTRG.42920.8	NCIH747_LARGE_INTESTINE	1.9922
MSTRG.42920.8	SKOV3_OVARY	5.8765
MSTRG.42920.8	PC9_LUNG	3.56254
MSTRG.42920.8	NCIH2405_LUNG	9.70937
MSTRG.42920.8	CORL95_LUNG	1.95308
MSTRG.42920.8	TE441T_SOFT_TISSUE	18.6213
MSTRG.42920.8	CORL311_LUNG	5.37096
MSTRG.42920.8	PFEIFFER_HAEMATOPOIETIC_AND_LYMPHOID_TISSUE	1.59602
MSTRG.42920.8	SKNSH_AUTONOMIC_GANGLIA	3.78595
MSTRG.42920.8	JEKO1_HAEMATOPOIETIC_AND_LYMPHOID_TISSUE	5.18574
MSTRG.42920.8	CORL47_LUNG	3.38659
MSTRG.42920.8	PF382_HAEMATOPOIETIC_AND_LYMPHOID_TISSUE	7.20839
MSTRG.42920.8	TE1_OESOPHAGUS	4.32406
MSTRG.42920.8	CAOV3_OVARY	11.0089
MSTRG.42920.8	PEER_HAEMATOPOIETIC_AND_LYMPHOID_TISSUE	1.40279
MSTRG.42920.8	CAOV4_OVARY	2.1053
MSTRG.42920.8	J82_URINARY_TRACT	10.9527
MSTRG.42920.8	NCIH727_LUNG	2.24301
MSTRG.42920.8	OCILY19_HAEMATOPOIETIC_AND_LYMPHOID_TISSUE	3.21898
MSTRG.42920.8	IOMMLEE_CENTRAL_NERVOUS_SYSTEM	2.27085
MSTRG.42920.8	PECAPJ49_UPPER_AERODIGESTIVE_TRACT	6.48161
MSTRG.42920.8	NCIH2444_LUNG	3.58309
MSTRG.42920.8	SNUC5_LARGE_INTESTINE	19.9148
MSTRG.42920.8	INA6_HAEMATOPOIETIC_AND_LYMPHOID_TISSUE	17.892
MSTRG.42920.8	OCIAML5_HAEMATOPOIETIC_AND_LYMPHOID_TISSUE	2.15725
MSTRG.42920.8	SNU308_BILIARY_TRACT	1.46087
MSTRG.42920.8	ISHIKAWAHERAKLIO02ER_ENDOMETRIUM	1.82893
MSTRG.42920.8	TE6_OESOPHAGUS	7.18421
MSTRG.42920.8	KYSE450_OESOPHAGUS	3.4465
MSTRG.42920.8	TE617T_SOFT_TISSUE	2.67174
MSTRG.42920.8	RVH421_SKIN	7.5996
MSTRG.42920.8	DMS114_LUNG	1.61908
MSTRG.42920.8	T98G_CENTRAL_NERVOUS_SYSTEM	1.52571
MSTRG.42920.8	SNU283_LARGE_INTESTINE	3.11851
MSTRG.42920.8	OVK18_OVARY	2.33846
MSTRG.42920.8	IPC298_SKIN	4.448
MSTRG.42920.8	NCIH1436_LUNG	11.8651
MSTRG.42920.8	NCIH1693_LUNG	2.83817
MSTRG.42920.8	OCIAML2_HAEMATOPOIETIC_AND_LYMPHOID_TISSUE	6.17367
MSTRG.42920.8	NCIH2347_LUNG	0.819126
MSTRG.42920.8	COV362_OVARY	8.10389
MSTRG.42920.8	SNU216_STOMACH	6.40266
MSTRG.42920.8	NCIN87_STOMACH	4.27464
MSTRG.42920.8	GB1_CENTRAL_NERVOUS_SYSTEM	2.51467
MSTRG.42920.8	COLO680N_OESOPHAGUS	1.41734
MSTRG.42920.8	HS852T_SKIN	3.17801
MSTRG.42920.8	FUOV1_OVARY	0
MSTRG.42920.8	DMS454_LUNG	4.57424
MSTRG.42920.8	NCIH2887_LUNG	2.69173
MSTRG.42920.8	TC71_BONE	3.29974
MSTRG.42920.8	U937_HAEMATOPOIETIC_AND_LYMPHOID_TISSUE	8.90018
MSTRG.42920.8	SNU685_ENDOMETRIUM	0
MSTRG.42920.8	NCIH28_PLEURA	2.04293
MSTRG.42920.8	TE125T_FIBROBLAST	0
MSTRG.42920.8	SKM1_HAEMATOPOIETIC_AND_LYMPHOID_TISSUE	2.00327
MSTRG.42920.8	HS888T_FIBROBLAST	12.4755
MSTRG.42920.8	RT4_URINARY_TRACT	4.70693
MSTRG.42920.8	LN229_CENTRAL_NERVOUS_SYSTEM	3.09201
MSTRG.42920.8	KP3_PANCREAS	3.51682
MSTRG.42920.8	RERFLCMS_LUNG	2.30521
MSTRG.42920.8	OC314_OVARY	13.4029
MSTRG.42920.8	MDAMB157_BREAST	3.06566
MSTRG.42920.8	SNU349_KIDNEY	2.39947
MSTRG.42920.8	OAW42_OVARY	0
MSTRG.42920.8	HS870T_FIBROBLAST	7.40604
MSTRG.42920.8	NCIH2452_PLEURA	3.09217
MSTRG.42920.8	SKMEL3_SKIN	3.89987
MSTRG.42920.8	OPM1_HAEMATOPOIETIC_AND_LYMPHOID_TISSUE	4.06255
MSTRG.42920.8	HCC2450_LUNG	4.83924
MSTRG.42920.8	MKN45_STOMACH	3.048
MSTRG.42920.8	SNU324_PANCREAS	2.74345
MSTRG.42920.8	LN428_CENTRAL_NERVOUS_SYSTEM	6.96699
MSTRG.42920.8	KP2_PANCREAS	1.28618
MSTRG.42920.8	RT112_URINARY_TRACT	6.72971
MSTRG.42920.8	MKN74_STOMACH	3.04697
MSTRG.42920.8	M059K_CENTRAL_NERVOUS_SYSTEM	11.7336
MSTRG.42920.8	LN443_CENTRAL_NERVOUS_SYSTEM	19.2476
MSTRG.42920.8	HCC2814_LUNG	0
MSTRG.42920.8	HS895T_FIBROBLAST	5.66589
MSTRG.42920.8	NALM1_HAEMATOPOIETIC_AND_LYMPHOID_TISSUE	1.9821
MSTRG.42920.8	RS5_FIBROBLAST	0.667646
MSTRG.42920.8	LN464_CENTRAL_NERVOUS_SYSTEM	2.76852
MSTRG.42920.8	BDCM_HAEMATOPOIETIC_AND_LYMPHOID_TISSUE	0
MSTRG.42920.8	DMS53_LUNG	2.52642
MSTRG.42920.8	RS411_HAEMATOPOIETIC_AND_LYMPHOID_TISSUE	2.04064
MSTRG.42920.8	BCP1_HAEMATOPOIETIC_AND_LYMPHOID_TISSUE	2.04736
MSTRG.42920.8	LN18_CENTRAL_NERVOUS_SYSTEM	4.90873
MSTRG.42920.8	HCC2108_LUNG	5.92548
MSTRG.42920.8	LNCAPCLONEFGC_PROSTATE	0.016271
MSTRG.42920.8	SKMEL28_SKIN	2.02772
MSTRG.42920.8	HS939T_SKIN	1.76944
MSTRG.42920.8	HCC2279_LUNG	16.0096
MSTRG.42920.8	LK2_LUNG	0.433603
MSTRG.42920.8	CAL54_KIDNEY	1.54163
MSTRG.42920.8	PANC0327_PANCREAS	1.86688
MSTRG.42920.8	HCC2218_BREAST	0
MSTRG.42920.8	HS944T_SKIN	5.3362
MSTRG.42920.8	TE5_OESOPHAGUS	3.42967
MSTRG.42920.8	AU565_BREAST	3.04621
MSTRG.42920.8	RPMI7951_SKIN	1.90861
MSTRG.42920.8	SKMEL30_SKIN	4.35721
MSTRG.42920.8	DMS273_LUNG	4.23914
MSTRG.42920.8	LNZ308_CENTRAL_NERVOUS_SYSTEM	2.83784
MSTRG.42920.8	MJ_HAEMATOPOIETIC_AND_LYMPHOID_TISSUE	3.59605
MSTRG.42920.8	BHT101_THYROID	2.36209
MSTRG.42920.8	SNU410_PANCREAS	10.9909
MSTRG.42920.8	SKMEL5_SKIN	0
MSTRG.42920.8	DEL_HAEMATOPOIETIC_AND_LYMPHOID_TISSUE	0.937254
MSTRG.42920.8	TE4_OESOPHAGUS	17.6242
MSTRG.42920.8	DKMG_CENTRAL_NERVOUS_SYSTEM	10.3852
MSTRG.42920.8	SNU407_LARGE_INTESTINE	0
MSTRG.42920.8	BHY_UPPER_AERODIGESTIVE_TRACT	1.46077
MSTRG.42920.8	NALM19_HAEMATOPOIETIC_AND_LYMPHOID_TISSUE	2.52558
MSTRG.42920.8	LOUCY_HAEMATOPOIETIC_AND_LYMPHOID_TISSUE	7.79196
MSTRG.42920.8	HS940T_FIBROBLAST	8.31335
MSTRG.42920.8	HS683_CENTRAL_NERVOUS_SYSTEM	5.2323
MSTRG.42920.8	HS751T_FIBROBLAST	14.6159
MSTRG.42920.8	DB_HAEMATOPOIETIC_AND_LYMPHOID_TISSUE	10.6626
MSTRG.42920.8	LOUNH91_LUNG	3.93005
MSTRG.42920.8	MKN1_STOMACH	11.7065
MSTRG.42920.8	SUIT2_PANCREAS	10.7075
MSTRG.42920.8	HS766T_PANCREAS	9.15999
MSTRG.42920.8	DBTRG05MG_CENTRAL_NERVOUS_SYSTEM	9.55227
MSTRG.42920.8	NCIH2882_LUNG	1.04877
MSTRG.42920.8	SNB75_CENTRAL_NERVOUS_SYSTEM	1.3531
MSTRG.42920.8	A4FUK_HAEMATOPOIETIC_AND_LYMPHOID_TISSUE	4.30648
MSTRG.42920.8	JHUEM7_ENDOMETRIUM	4.18506
MSTRG.42920.8	SKNO1_HAEMATOPOIETIC_AND_LYMPHOID_TISSUE	14.5152
MSTRG.42920.8	SNU840_OVARY	3.2003
MSTRG.42920.8	IM95_STOMACH	8.9257
MSTRG.42920.8	HS742T_FIBROBLAST	7.16249
MSTRG.42920.8	NCIH1648_LUNG	0.663899
MSTRG.42920.8	SKNMC_BONE	2.30842
MSTRG.42920.8	HCC2157_BREAST	4.44414
MSTRG.42920.8	JHUEM3_ENDOMETRIUM	5.86939
MSTRG.42920.8	MIAPACA2_PANCREAS	1.64754
MSTRG.42920.8	COV644_OVARY	8.85331
MSTRG.42920.8	NCIH929_HAEMATOPOIETIC_AND_LYMPHOID_TISSUE	0.948924
MSTRG.42920.8	COLO783_SKIN	13.5886
MSTRG.42920.8	IMR32_AUTONOMIC_GANGLIA	4.11565
MSTRG.42920.8	JHUEM2_ENDOMETRIUM	17.5775
MSTRG.42920.8	HS746T_STOMACH	4.22016
MSTRG.42920.8	A549_LUNG	2.84631
MSTRG.42920.8	COLO684_ENDOMETRIUM	1.8668
MSTRG.42920.8	IGROV1_OVARY	11.6447
MSTRG.42920.8	HS822T_FIBROBLAST	8.01205
MSTRG.42920.8	A253_SALIVARY_GLAND	2.02413
MSTRG.42920.8	U266B1_HAEMATOPOIETIC_AND_LYMPHOID_TISSUE	40.3436
MSTRG.42920.8	JL1_PLEURA	13.2553
MSTRG.42920.8	IGR1_SKIN	12.1013
MSTRG.42920.8	NCIH1339_LUNG	0
MSTRG.42920.8	A2780_OVARY	5.69889
MSTRG.42920.8	HS834T_FIBROBLAST	5.87675
MSTRG.42920.8	HUTU80_SMALL_INTESTINE	1.87263
MSTRG.42920.8	HCC33_LUNG	6.1095
MSTRG.42920.8	SKNEP1_BONE	4.52521
MSTRG.42920.8	PATU8988S_PANCREAS	1.54201
MSTRG.42920.8	NCIH1355_LUNG	2.53951
MSTRG.42920.8	HS819T_FIBROBLAST	6.17931
MSTRG.42920.8	JK1_HAEMATOPOIETIC_AND_LYMPHOID_TISSUE	0.451932
MSTRG.42920.8	COV434_OVARY	10.1324
MSTRG.42920.8	KYSE510_OESOPHAGUS	0
MSTRG.42920.8	MINO_HAEMATOPOIETIC_AND_LYMPHOID_TISSUE	3.46091
MSTRG.42920.8	RERFLCSQ1_LUNG	17.3532
MSTRG.42920.8	D341MED_CENTRAL_NERVOUS_SYSTEM	3.90456
MSTRG.42920.8	SKNBE2_AUTONOMIC_GANGLIA	1.00246
MSTRG.42920.8	HS821T_FIBROBLAST	11.0741
MSTRG.42920.8	HUT102_HAEMATOPOIETIC_AND_LYMPHOID_TISSUE	5.23877
MSTRG.42920.8	JJN3_HAEMATOPOIETIC_AND_LYMPHOID_TISSUE	6.84164
MSTRG.42920.8	DAOY_CENTRAL_NERVOUS_SYSTEM	4.96201
MSTRG.42920.8	SKNAS_AUTONOMIC_GANGLIA	6.6355
MSTRG.42920.8	A3KAW_HAEMATOPOIETIC_AND_LYMPHOID_TISSUE	3.05833
MSTRG.42920.8	JIMT1_BREAST	1.52744
MSTRG.42920.8	RCHACV_HAEMATOPOIETIC_AND_LYMPHOID_TISSUE	1.58041
MSTRG.42920.8	KLE_ENDOMETRIUM	5.26452
MSTRG.42920.8	HS839T_FIBROBLAST	7.88066
MSTRG.42920.8	SNU61_LARGE_INTESTINE	3.65489
MSTRG.42920.8	HS611T_HAEMATOPOIETIC_AND_LYMPHOID_TISSUE	3.82431
MSTRG.42920.8	MHHES1_BONE	7.32832
MSTRG.42920.8	SNU620_STOMACH	0.882031
MSTRG.42920.8	SKMM2_HAEMATOPOIETIC_AND_LYMPHOID_TISSUE	3.53507
MSTRG.42920.8	KMH2_HAEMATOPOIETIC_AND_LYMPHOID_TISSUE	6.98899
MSTRG.42920.8	MHHNB11_AUTONOMIC_GANGLIA	4.10424
MSTRG.42920.8	PK59_PANCREAS	6.77488
MSTRG.42920.8	HS840T_FIBROBLAST	3.06967
MSTRG.42920.8	SLR26_KIDNEY	4.666
MSTRG.42920.8	NCIH2087_LUNG	1.61197
MSTRG.42920.8	SW48_LARGE_INTESTINE	30.9254
MSTRG.42920.8	KMBC2_URINARY_TRACT	4.03897
MSTRG.42920.8	JMSU1_URINARY_TRACT	23.8506
MSTRG.42920.8	MHHCALL3_HAEMATOPOIETIC_AND_LYMPHOID_TISSUE	5.20787
MSTRG.42920.8	SW900_LUNG	7.54855
MSTRG.42920.8	SW837_LARGE_INTESTINE	13.9708
MSTRG.42920.8	T173_FIBROBLAST	1.17648
MSTRG.42920.8	JM1_HAEMATOPOIETIC_AND_LYMPHOID_TISSUE	5.7517
MSTRG.42920.8	KG1C_CENTRAL_NERVOUS_SYSTEM	3.32125
MSTRG.42920.8	NCIH1105_LUNG	3.52548
MSTRG.42920.8	MHHCALL4_HAEMATOPOIETIC_AND_LYMPHOID_TISSUE	13.8571
MSTRG.42920.8	SW948_LARGE_INTESTINE	5.10368
MSTRG.42920.8	RPMI8226_HAEMATOPOIETIC_AND_LYMPHOID_TISSUE	4.00473
MSTRG.42920.8	NCIH441_LUNG	8.41208
MSTRG.42920.8	QGP1_PANCREAS	3.07551
MSTRG.42920.8	SF767_CERVIX	0
MSTRG.42920.8	SNU1076_UPPER_AERODIGESTIVE_TRACT	1.92824
MSTRG.42920.8	T24_URINARY_TRACT	7.06839
MSTRG.42920.8	SW1573_LUNG	28.5094
MSTRG.42920.8	RAJI_HAEMATOPOIETIC_AND_LYMPHOID_TISSUE	3.04094
MSTRG.42920.8	SNU668_STOMACH	4.94903
MSTRG.42920.8	JHOC5_OVARY	0.188973
MSTRG.42920.8	PRECLH_PROSTATE	16.8335
MSTRG.42920.8	SKPNDW_BONE	0
MSTRG.42920.8	CHP126_AUTONOMIC_GANGLIA	5.94072
MSTRG.42920.8	SKUT1_SOFT_TISSUE	4.60714
MSTRG.42920.8	PSN1_PANCREAS	0
MSTRG.42920.8	SW1710_URINARY_TRACT	16.111
MSTRG.42920.8	HT29_LARGE_INTESTINE	18.9374
MSTRG.42920.8	JHOM1_OVARY	10.9284
MSTRG.42920.8	CAL78_BONE	9.06904
MSTRG.42920.8	JHOS2_OVARY	1.35145
MSTRG.42920.8	SLR20_KIDNEY	15.678
MSTRG.42920.8	NCIH510_LUNG	2.18141
MSTRG.42920.8	CAL851_BREAST	2.08084
MSTRG.42920.8	SW1116_LARGE_INTESTINE	3.13312
MSTRG.42920.8	SLR21_KIDNEY	0
MSTRG.42920.8	NCIH841_LUNG	3.73719
MSTRG.42920.8	SW1088_CENTRAL_NERVOUS_SYSTEM	15.8549
MSTRG.42920.8	ONS76_CENTRAL_NERVOUS_SYSTEM	1.12658
MSTRG.42920.8	SUPT1_HAEMATOPOIETIC_AND_LYMPHOID_TISSUE	15.6075
MSTRG.42920.8	NCIH460_LUNG	0
MSTRG.42920.8	OVCAR4_OVARY	6.47708
MSTRG.42920.8	NCIH292_LUNG	1.11916
MSTRG.42920.8	SW1417_LARGE_INTESTINE	3.89053
MSTRG.42920.8	HT55_LARGE_INTESTINE	9.24907
MSTRG.42920.8	NCIH838_LUNG	0
MSTRG.42920.8	SUPT11_HAEMATOPOIETIC_AND_LYMPHOID_TISSUE	3.03155
MSTRG.42920.8	KYSE150_OESOPHAGUS	2.50082
MSTRG.42920.8	SW1463_LARGE_INTESTINE	1.49505
MSTRG.42920.8	NCIH3122_LUNG	4.29457
MSTRG.42920.8	SNU1196_BILIARY_TRACT	2.15554
MSTRG.42920.8	NCIH889_LUNG	10.7703
MSTRG.42920.8	SUPM2_HAEMATOPOIETIC_AND_LYMPHOID_TISSUE	0
MSTRG.42920.8	CALU6_LUNG	0.76695
MSTRG.42920.8	SNU1105_CENTRAL_NERVOUS_SYSTEM	11.886
MSTRG.42920.8	NCIH1792_LUNG	24.1544
MSTRG.42920.8	SW1783_CENTRAL_NERVOUS_SYSTEM	6.63301
MSTRG.42920.8	NCIH82_LUNG	14.4792
MSTRG.42920.8	SNU16_STOMACH	0.068393
MSTRG.42920.8	NCIH1092_LUNG	8.42675
MSTRG.42920.8	CAMA1_BREAST	1.22512
MSTRG.42920.8	OVCAR8_OVARY	9.38396
MSTRG.42920.8	SNU1214_UPPER_AERODIGESTIVE_TRACT	4.97769
MSTRG.42920.8	UOK101_KIDNEY	0
MSTRG.42920.8	NCIH1694_LUNG	5.74761
MSTRG.42920.8	UO31_KIDNEY	4.25124
MSTRG.42920.8	HCC1428_BREAST	2.20519
MSTRG.42920.8	SW1990_PANCREAS	0
MSTRG.42920.8	CALU1_LUNG	12.236
MSTRG.42920.8	LN382_CENTRAL_NERVOUS_SYSTEM	2.90708
MSTRG.42920.8	NCIH1703_LUNG	1.36517
MSTRG.42920.8	OV90_OVARY	7.67907
MSTRG.42920.8	CALU3_LUNG	9.26796
MSTRG.42920.8	OUMS23_LARGE_INTESTINE	0.369211
MSTRG.42920.8	NCIH1734_LUNG	2.65592
MSTRG.42920.8	SNU1272_KIDNEY	1.53148
MSTRG.42920.8	HARA_LUNG	5.55888
MSTRG.42920.8	CAL62_THYROID	0
MSTRG.42920.8	NCIH211_LUNG	4.69392
MSTRG.42920.8	UMUC3_URINARY_TRACT	1.25887
MSTRG.42920.8	HCC1419_BREAST	0
MSTRG.42920.8	KYSE140_OESOPHAGUS	2.21359
MSTRG.42920.8	KMS34_HAEMATOPOIETIC_AND_LYMPHOID_TISSUE	2.42173
MSTRG.42920.8	A204_SOFT_TISSUE	6.82231
MSTRG.42920.8	SHP77_LUNG	1.06892
MSTRG.42920.8	KNS81_CENTRAL_NERVOUS_SYSTEM	2.95843
MSTRG.42920.8	MOLM13_HAEMATOPOIETIC_AND_LYMPHOID_TISSUE	10.7228
MSTRG.42920.8	KYSE270_OESOPHAGUS	9.21027
MSTRG.42920.8	HCC1395_BREAST	1.26108
MSTRG.42920.8	LC1F_LUNG	5.5081
MSTRG.42920.8	SIMA_AUTONOMIC_GANGLIA	8.03077
MSTRG.42920.8	NCIH1838_LUNG	2.30403
MSTRG.42920.8	MM1S_HAEMATOPOIETIC_AND_LYMPHOID_TISSUE	10.9948
MSTRG.42920.8	HCC1359_LUNG	1.84012
MSTRG.42920.8	KNS62_LUNG	10.7106
MSTRG.42920.8	SIHA_CERVIX	6.33403
MSTRG.42920.8	JVM2_HAEMATOPOIETIC_AND_LYMPHOID_TISSUE	3.2233
MSTRG.42920.8	NCIH2342_LUNG	0
MSTRG.42920.8	HCC1195_LUNG	2.70005
MSTRG.42920.8	OSRC2_KIDNEY	2.36956
MSTRG.42920.8	SKBR3_BREAST	2.02234
MSTRG.42920.8	JVM3_HAEMATOPOIETIC_AND_LYMPHOID_TISSUE	2.26841
MSTRG.42920.8	NCIH1836_LUNG	3.9905
MSTRG.42920.8	KPNSI9S_AUTONOMIC_GANGLIA	1.3252
MSTRG.42920.8	NCIH1755_LUNG	2.78866
MSTRG.42920.8	NCIH1819_LUNG	4.61681
MSTRG.42920.8	TCCPAN2_PANCREAS	0
MSTRG.42920.8	JURKAT_HAEMATOPOIETIC_AND_LYMPHOID_TISSUE	2.77779
MSTRG.42920.8	SNU1066_UPPER_AERODIGESTIVE_TRACT	2.27733
MSTRG.42920.8	SJSA1_BONE	11.0421
MSTRG.42920.8	NCIH2171_LUNG	4.56748
MSTRG.42920.8	KYO1_HAEMATOPOIETIC_AND_LYMPHOID_TISSUE	1.89997
MSTRG.42920.8	OVTOKO_OVARY	2.21752
MSTRG.42920.8	SF295_CENTRAL_NERVOUS_SYSTEM	3.69799
MSTRG.42920.8	TE10_OESOPHAGUS	1.50654
MSTRG.42920.8	NCIH2170_LUNG	3.0684
MSTRG.42920.8	NCIH1373_LUNG	5.56942
MSTRG.42920.8	OVISE_OVARY	0
MSTRG.42920.8	NCIH2172_LUNG	2.25814
MSTRG.42920.8	KYSE180_OESOPHAGUS	6.11663
MSTRG.42920.8	A427_LUNG	0
MSTRG.42920.8	KS1_CENTRAL_NERVOUS_SYSTEM	3.66154
MSTRG.42920.8	NCIH1650_LUNG	3.97405
MSTRG.42920.8	SF268_CENTRAL_NERVOUS_SYSTEM	11.5293
MSTRG.42920.8	TE11_OESOPHAGUS	2.11682
MSTRG.42920.8	NCIH1915_LUNG	3.51003
MSTRG.42920.8	SKES1_BONE	2.15346
MSTRG.42920.8	KU1919_URINARY_TRACT	3.75445
MSTRG.42920.8	KYSE410_OESOPHAGUS	0
MSTRG.42920.8	RL_HAEMATOPOIETIC_AND_LYMPHOID_TISSUE	7.72361
MSTRG.42920.8	DM3_FIBROBLAST	0
MSTRG.42920.8	T84_LARGE_INTESTINE	1.94559
MSTRG.42920.8	COLO679_SKIN	5.02881
MSTRG.42920.8	NCIH1573_LUNG	2.78244
MSTRG.42920.8	KYSE30_OESOPHAGUS	0.074336
MSTRG.42920.8	KPL1_BREAST	0
MSTRG.42920.8	F36P_HAEMATOPOIETIC_AND_LYMPHOID_TISSUE	0.80744
MSTRG.42920.8	COLO678_LARGE_INTESTINE	3.22088
MSTRG.42920.8	SKCO1_LARGE_INTESTINE	3.04537
MSTRG.42920.8	HS934T_FIBROBLAST	13.4243
MSTRG.42920.8	NCIH2228_LUNG	6.15548
MSTRG.42920.8	SNU81_LARGE_INTESTINE	0
MSTRG.42920.8	EOL1_HAEMATOPOIETIC_AND_LYMPHOID_TISSUE	10.8248
MSTRG.42920.8	JURLMK1_HAEMATOPOIETIC_AND_LYMPHOID_TISSUE	2.66216
MSTRG.42920.8	COLO668_LUNG	13.835
MSTRG.42920.8	SKLMS1_SOFT_TISSUE	4.66057
MSTRG.42920.8	NCIH1869_LUNG	0.515938
MSTRG.42920.8	PC14_LUNG	10.321
MSTRG.42920.8	SF539_CENTRAL_NERVOUS_SYSTEM	3.37625
MSTRG.42920.8	KPMRTRY_SOFT_TISSUE	11.9911
MSTRG.42920.8	SNU601_STOMACH	1.40388
MSTRG.42920.8	NCIH1568_LUNG	0
MSTRG.42920.8	SNU1079_BILIARY_TRACT	1.12408
MSTRG.42920.8	LCLC103H_LUNG	1.93699
MSTRG.42920.8	NCIH2077_LUNG	5.77818
MSTRG.42920.8	HS936T_SKIN	2.55696
MSTRG.42920.8	NCIH1651_LUNG	12.247
MSTRG.42920.8	KPNRTBM1_AUTONOMIC_GANGLIA	14.3503
MSTRG.42920.8	NCIH1385_LUNG	10.9701
MSTRG.42920.8	SNU626_CENTRAL_NERVOUS_SYSTEM	3.23398
MSTRG.42920.8	NCIH1618_LUNG	15.3604
MSTRG.42920.8	ESS1_ENDOMETRIUM	9.201
MSTRG.42920.8	BICR6_UPPER_AERODIGESTIVE_TRACT	2.31152
MSTRG.42920.8	KALS1_CENTRAL_NERVOUS_SYSTEM	3.43229
MSTRG.42920.8	SET2_HAEMATOPOIETIC_AND_LYMPHOID_TISSUE	2.89071
MSTRG.42920.8	OVSAHO_OVARY	1.1746
MSTRG.42920.8	HT115_LARGE_INTESTINE	5.55351
MSTRG.42920.8	NCIH2085_LUNG	2.49314
MSTRG.42920.8	KU812_HAEMATOPOIETIC_AND_LYMPHOID_TISSUE	3.96527
MSTRG.42920.8	SW579_THYROID	2.77087
MSTRG.42920.8	NCIH1666_LUNG	5.12095
MSTRG.42920.8	ES2_OVARY	0.70685
MSTRG.42920.8	SEM_HAEMATOPOIETIC_AND_LYMPHOID_TISSUE	10.7591
MSTRG.42920.8	NCIH1581_LUNG	0.020258
MSTRG.42920.8	L540_HAEMATOPOIETIC_AND_LYMPHOID_TISSUE	22.9171
MSTRG.42920.8	KURAMOCHI_OVARY	4.52556
MSTRG.42920.8	SNU1077_ENDOMETRIUM	0.641896
MSTRG.42920.8	DMS79_LUNG	10.5623
MSTRG.42920.8	ZR751_BREAST	0
MSTRG.42920.8	COLO829_SKIN	1.38849
MSTRG.42920.8	CACO2_LARGE_INTESTINE	2.8586
MSTRG.42920.8	KARPAS299_HAEMATOPOIETIC_AND_LYMPHOID_TISSUE	5.4441
MSTRG.42920.8	TUHR4TKB_KIDNEY	0
MSTRG.42920.8	BICR56_UPPER_AERODIGESTIVE_TRACT	0.390841
MSTRG.42920.8	WM88_SKIN	16.5206
MSTRG.42920.8	PC3_PROSTATE	4.77213
MSTRG.42920.8	COLO800_SKIN	2.45992
MSTRG.42920.8	SF172_CENTRAL_NERVOUS_SYSTEM	2.29808
MSTRG.42920.8	NCIH522_LUNG	2.10621
MSTRG.42920.8	TYKNU_OVARY	1.7384
MSTRG.42920.8	BT549_BREAST	2.10837
MSTRG.42920.8	LAMA84_HAEMATOPOIETIC_AND_LYMPHOID_TISSUE	5.33217
MSTRG.42920.8	786O_KIDNEY	13.4576
MSTRG.42920.8	HCC364_LUNG	15.8158
MSTRG.42920.8	NCIH650_LUNG	8.91978
MSTRG.42920.8	SNU719_STOMACH	1.07613
MSTRG.42920.8	SNUC4_LARGE_INTESTINE	16.014
MSTRG.42920.8	NCIH520_LUNG	3.48085
MSTRG.42920.8	PANC1_PANCREAS	3.14606
MSTRG.42920.8	769P_KIDNEY	7.99664
MSTRG.42920.8	K029AX_SKIN	6.35094
MSTRG.42920.8	SF126_CENTRAL_NERVOUS_SYSTEM	2.48842
MSTRG.42920.8	NCIH660_PROSTATE	4.31508
MSTRG.42920.8	KP4_PANCREAS	2.17582
MSTRG.42920.8	8505C_THYROID	7.19369
MSTRG.42920.8	TE159T_FIBROBLAST	8.61389
MSTRG.42920.8	OVKATE_OVARY	1.9855
MSTRG.42920.8	K562_HAEMATOPOIETIC_AND_LYMPHOID_TISSUE	11.7754
MSTRG.42920.8	NCIH1299_LUNG	1.57665
MSTRG.42920.8	RKN_SOFT_TISSUE	2.93994
MSTRG.42920.8	YAPC_PANCREAS	9.54308
MSTRG.42920.8	BXPC3_PANCREAS	1.79733
MSTRG.42920.8	SNU1033_LARGE_INTESTINE	6.69359
MSTRG.42920.8	MUTZ5_HAEMATOPOIETIC_AND_LYMPHOID_TISSUE	3.48348
MSTRG.42920.8	NCIH524_LUNG	2.4837
MSTRG.42920.8	RH41_SOFT_TISSUE	7.55112
MSTRG.42920.8	MDAMB134VI_BREAST	4.61461
MSTRG.42920.8	KM12_LARGE_INTESTINE	2.30899
MSTRG.42920.8	8305C_THYROID	2.51212
MSTRG.42920.8	NCIH526_LUNG	8.86861
MSTRG.42920.8	MV411_HAEMATOPOIETIC_AND_LYMPHOID_TISSUE	0
MSTRG.42920.8	RKO_LARGE_INTESTINE	6.00711
MSTRG.42920.8	HT1197_URINARY_TRACT	3.35364
MSTRG.42920.8	NCIH596_LUNG	3.86602
MSTRG.42920.8	KG1_HAEMATOPOIETIC_AND_LYMPHOID_TISSUE	8.27372
MSTRG.42920.8	C2BBE1_LARGE_INTESTINE	6.0555
MSTRG.42920.8	SALE_LUNG	5.08264
MSTRG.42920.8	WSUDLCL2_HAEMATOPOIETIC_AND_LYMPHOID_TISSUE	0
MSTRG.42920.8	NCIH358_LUNG	1.6039
MSTRG.42920.8	BL70_HAEMATOPOIETIC_AND_LYMPHOID_TISSUE	2.73613
MSTRG.42920.8	A101D_SKIN	2.69211
MSTRG.42920.8	C32_SKIN	7.613
MSTRG.42920.8	YD15_SALIVARY_GLAND	16.1746
MSTRG.42920.8	NCIH226_LUNG	9.17875
MSTRG.42920.8	KIJK_HAEMATOPOIETIC_AND_LYMPHOID_TISSUE	3.46459
MSTRG.42920.8	RH18_SOFT_TISSUE	4.88256
MSTRG.42920.8	YD8_UPPER_AERODIGESTIVE_TRACT	5.25125
MSTRG.42920.8	HEC1B_ENDOMETRIUM	1.98573
MSTRG.42920.8	8MGBA_CENTRAL_NERVOUS_SYSTEM	4.04349
MSTRG.42920.8	BL41_HAEMATOPOIETIC_AND_LYMPHOID_TISSUE	2.99025
MSTRG.42920.8	SNGM_ENDOMETRIUM	8.20332
MSTRG.42920.8	KHM1B_HAEMATOPOIETIC_AND_LYMPHOID_TISSUE	4.8843
MSTRG.42920.8	BICR18_UPPER_AERODIGESTIVE_TRACT	2.77858
MSTRG.42920.8	C8166_HAEMATOPOIETIC_AND_LYMPHOID_TISSUE	5.03097
MSTRG.42920.8	YD38_UPPER_AERODIGESTIVE_TRACT	7.21726
MSTRG.42920.8	HT1376_URINARY_TRACT	1.86947
MSTRG.42920.8	NCIH647_LUNG	13.9876
MSTRG.42920.8	JHOM2B_OVARY	3.14564
MSTRG.42920.8	HS172T_FIBROBLAST	3.82086
MSTRG.42920.8	SNU1041_UPPER_AERODIGESTIVE_TRACT	1.39031
MSTRG.42920.8	NCIH3255_LUNG	2.3502
MSTRG.42920.8	YH13_CENTRAL_NERVOUS_SYSTEM	12.0969
MSTRG.42920.8	CHP212_AUTONOMIC_GANGLIA	9.74215
MSTRG.42920.8	MCAS_OVARY	9.0163
MSTRG.42920.8	HOP62_LUNG	1.82592
MSTRG.42920.8	HEC251_ENDOMETRIUM	3.60188
MSTRG.42920.8	HT144_SKIN	2.51868
MSTRG.42920.8	MCF7_BREAST	2.08943
MSTRG.42920.8	TOLEDO_HAEMATOPOIETIC_AND_LYMPHOID_TISSUE	9.27579
MSTRG.42920.8	VMRCRCZ_KIDNEY	13.8139
MSTRG.42920.8	A172_CENTRAL_NERVOUS_SYSTEM	15.3215
MSTRG.42920.8	JHOS4_OVARY	3.83173
MSTRG.42920.8	MALME3M_SKIN	15.6987
MSTRG.42920.8	SKMEL1_SKIN	2.05807
MSTRG.42920.8	NCIH322_LUNG	1.37118
MSTRG.42920.8	697_HAEMATOPOIETIC_AND_LYMPHOID_TISSUE	3.62231
MSTRG.42920.8	A1207_CENTRAL_NERVOUS_SYSTEM	3.17043
MSTRG.42920.8	WM1799_SKIN	13.4063
MSTRG.42920.8	BICR31_UPPER_AERODIGESTIVE_TRACT	1.10435
MSTRG.42920.8	SKMEL24_SKIN	1.56089
MSTRG.42920.8	MC116_HAEMATOPOIETIC_AND_LYMPHOID_TISSUE	7.06041
MSTRG.42920.8	SUPB15_HAEMATOPOIETIC_AND_LYMPHOID_TISSUE	13.8424
MSTRG.42920.8	SNU478_BILIARY_TRACT	4.39325
MSTRG.42920.8	M07E_HAEMATOPOIETIC_AND_LYMPHOID_TISSUE	4.49567
MSTRG.42920.8	SKLU1_LUNG	3.40723
MSTRG.42920.8	SW1353_BONE	10.8273
MSTRG.42920.8	TOV112D_OVARY	1.87041
MSTRG.42920.8	BICR22_UPPER_AERODIGESTIVE_TRACT	1.16566
MSTRG.42920.8	LCLC97TM1_LUNG	5.10604
MSTRG.42920.8	SNU201_CENTRAL_NERVOUS_SYSTEM	7.81743
MSTRG.42920.8	HOP92_LUNG	1.62316
MSTRG.42920.8	SNU1040_LARGE_INTESTINE	3.41171
MSTRG.42920.8	HEC265_ENDOMETRIUM	8.0542
MSTRG.42920.8	TUHR14TKB_KIDNEY	9.0289
MSTRG.42920.8	SNU213_PANCREAS	2.91624
MSTRG.42920.8	HMEL_BREAST	3.19995
MSTRG.42920.8	SNU489_CENTRAL_NERVOUS_SYSTEM	0
MSTRG.42920.8	MDAPCA2B_PROSTATE	6.19015
MSTRG.42920.8	VMRCRCW_KIDNEY	9.11783
MSTRG.42920.8	SNU503_LARGE_INTESTINE	4.15606
MSTRG.42920.8	MDAMB361_BREAST	9.72859
MSTRG.42920.8	WM115_SKIN	8.89048
MSTRG.42920.8	SNU1_STOMACH	0
MSTRG.42920.8	TM87_SOFT_TISSUE	0
MSTRG.42920.8	HNT34_HAEMATOPOIETIC_AND_LYMPHOID_TISSUE	3.25203
MSTRG.42920.8	TUHR10TKB_KIDNEY	13.7023
MSTRG.42920.8	MDAMB415_BREAST	2.54877
MSTRG.42920.8	BT12_SOFT_TISSUE	0
MSTRG.42920.8	ECC12_STOMACH	3.57764
MSTRG.42920.8	TO175T_FIBROBLAST	14.3715
MSTRG.42920.8	NCIH1930_LUNG	6.4154
MSTRG.42920.8	NCIH1395_LUNG	1.54833
MSTRG.42920.8	SKMEL31_SKIN	10.725
MSTRG.42920.8	HMC18_BREAST	1.66381
MSTRG.42920.8	SNU466_CENTRAL_NERVOUS_SYSTEM	9.302
MSTRG.42920.8	PANC0403_PANCREAS	4.02227
MSTRG.42920.8	RH30_SOFT_TISSUE	2.81015
MSTRG.42920.8	U118MG_CENTRAL_NERVOUS_SYSTEM	14.773
MSTRG.42920.8	MDAMB435S_SKIN	5.168
MSTRG.42920.8	HPAFII_PANCREAS	1.98402
MSTRG.42920.8	NCIH508_LARGE_INTESTINE	2.62661
MSTRG.42920.8	MDAMB175VII_BREAST	3.59596
MSTRG.42920.8	BICR16_UPPER_AERODIGESTIVE_TRACT	1.67239
MSTRG.42920.8	TIG3TD_FIBROBLAST	3.99532
MSTRG.42920.8	ME1_HAEMATOPOIETIC_AND_LYMPHOID_TISSUE	3.81621
MSTRG.42920.8	U87MG_CENTRAL_NERVOUS_SYSTEM	8.51889
MSTRG.42920.8	NCIH446_LUNG	0
MSTRG.42920.8	SNU175_LARGE_INTESTINE	0
MSTRG.42920.8	TM31_CENTRAL_NERVOUS_SYSTEM	6.2565
MSTRG.42920.8	S117_THYROID	3.1802
MSTRG.42920.8	HEC59_ENDOMETRIUM	5.77568
MSTRG.42920.8	647V_URINARY_TRACT	3.06577
MSTRG.42920.8	TTC709_SOFT_TISSUE	0
MSTRG.42920.8	TE9_OESOPHAGUS	3.25656
MSTRG.42920.8	HPBALL_HAEMATOPOIETIC_AND_LYMPHOID_TISSUE	4.51011
MSTRG.42920.8	253J_URINARY_TRACT	3.06518
MSTRG.42920.8	MDAMB231_BREAST	5.09933
MSTRG.42920.8	HEC50B_ENDOMETRIUM	1.08194
MSTRG.42920.8	TTC642_SOFT_TISSUE	4.14463
MSTRG.42920.8	BFTC905_URINARY_TRACT	6.04395
MSTRG.42920.8	HOS_BONE	11.0698
MSTRG.42920.8	TT_THYROID	4.70699
MSTRG.42920.8	HL60_HAEMATOPOIETIC_AND_LYMPHOID_TISSUE	0.512012
MSTRG.42920.8	HEC6_ENDOMETRIUM	3.61273
MSTRG.42920.8	U178_CENTRAL_NERVOUS_SYSTEM	4.38792
MSTRG.42920.8	SKMES1_LUNG	11.4197
MSTRG.42920.8	NCIH1623_LUNG	4.71418
MSTRG.42920.8	MOLM6_HAEMATOPOIETIC_AND_LYMPHOID_TISSUE	2.35946
MSTRG.42920.8	A673_BONE	1.44786
MSTRG.42920.8	KPNYN_AUTONOMIC_GANGLIA	8.25521
MSTRG.42920.8	SW403_LARGE_INTESTINE	2.1109
MSTRG.42920.8	TT_OESOPHAGUS	0
MSTRG.42920.8	HEKTE_KIDNEY	2.81149
MSTRG.42920.8	U251MG_CENTRAL_NERVOUS_SYSTEM	18.192
MSTRG.42920.8	NCIH1435_LUNG	3.7555
MSTRG.42920.8	253JBV_URINARY_TRACT	2.31557
MSTRG.42920.8	TT2609C02_THYROID	16.1164
MSTRG.42920.8	BFTC909_KIDNEY	1.27175
MSTRG.42920.8	HPAC_PANCREAS	4.24877
MSTRG.42920.8	RERFLCKJ_LUNG	2.83261
MSTRG.42920.8	SW480_LARGE_INTESTINE	1.56972
MSTRG.42920.8	2313287_STOMACH	14.0577
MSTRG.42920.8	BT20_BREAST	2.09612
MSTRG.42920.8	MOLT16_HAEMATOPOIETIC_AND_LYMPHOID_TISSUE	5.50118
MSTRG.42920.8	22RV1_PROSTATE	18.7851
MSTRG.42920.8	BEN_LUNG	7.12167
MSTRG.42920.8	TOV21G_OVARY	4.6144
MSTRG.42920.8	SH4_SKIN	5.0736
MSTRG.42920.8	639V_URINARY_TRACT	3.36282
MSTRG.42920.8	EW8_BONE	0
MSTRG.42920.8	HEL9217_HAEMATOPOIETIC_AND_LYMPHOID_TISSUE	14.5082
MSTRG.42920.8	PATU8902_PANCREAS	14.1675
MSTRG.42920.8	SNU46_UPPER_AERODIGESTIVE_TRACT	4.33146
MSTRG.42920.8	HELA_CERVIX	2.34361
MSTRG.42920.8	BCPAP_THYROID	3.94937
MSTRG.42920.8	T47D_BREAST	4.19956
MSTRG.42920.8	MOLT13_HAEMATOPOIETIC_AND_LYMPHOID_TISSUE	0.014306
MSTRG.42920.8	SNU119_OVARY	3.17214
MSTRG.42920.8	THP1_HAEMATOPOIETIC_AND_LYMPHOID_TISSUE	2.22823
MSTRG.42920.8	HEL_HAEMATOPOIETIC_AND_LYMPHOID_TISSUE	9.77508
MSTRG.42920.8	59M_OVARY	2.45656
MSTRG.42920.8	BC3C_URINARY_TRACT	11.6079
MSTRG.42920.8	SNU520_STOMACH	2.59101
MSTRG.42920.8	HMCB_SKIN	10.6227
MSTRG.42920.8	HS695T_SKIN	2.22305
MSTRG.42920.8	TEN_ENDOMETRIUM	0
MSTRG.42920.8	SNU5_STOMACH	0.834744
MSTRG.42920.8	DOHH2_HAEMATOPOIETIC_AND_LYMPHOID_TISSUE	1.38352
MSTRG.42920.8	MPP89_PLEURA	1.43733
MSTRG.42920.8	SH10TC_STOMACH	0.044903
MSTRG.42920.8	MOLM16_HAEMATOPOIETIC_AND_LYMPHOID_TISSUE	0.535409
MSTRG.42920.8	NCIH1437_LUNG	2.65924
MSTRG.42920.8	HGC27_STOMACH	0
MSTRG.42920.8	HS698T_FIBROBLAST	7.6472
MSTRG.42920.8	NCIH2122_LUNG	0
MSTRG.42920.8	5637_URINARY_TRACT	20.7696
MSTRG.42920.8	TF1_HAEMATOPOIETIC_AND_LYMPHOID_TISSUE	0
MSTRG.42920.8	DND41_HAEMATOPOIETIC_AND_LYMPHOID_TISSUE	13.8095
MSTRG.42920.8	42MGBA_CENTRAL_NERVOUS_SYSTEM	0.04917
MSTRG.42920.8	ECC10_STOMACH	1.93365
MSTRG.42920.8	SUDHL8_HAEMATOPOIETIC_AND_LYMPHOID_TISSUE	2.10758
MSTRG.42920.8	HUNS1_HAEMATOPOIETIC_AND_LYMPHOID_TISSUE	0.937355
MSTRG.42920.8	SCC9_UPPER_AERODIGESTIVE_TRACT	1.96425
MSTRG.42920.8	HEYA8_OVARY	0
MSTRG.42920.8	NCIH2126_LUNG	4.35631
MSTRG.42920.8	HCC1954_BREAST	5.50718
MSTRG.42920.8	MOLP8_HAEMATOPOIETIC_AND_LYMPHOID_TISSUE	1.20843
MSTRG.42920.8	HS706T_BONE	7.10232
MSTRG.42920.8	EBC1_LUNG	2.52158
MSTRG.42920.8	HCC202_BREAST	3.21608
MSTRG.42920.8	SCLC21H_LUNG	6.10273
MSTRG.42920.8	HUH28_BILIARY_TRACT	11.1938
MSTRG.42920.8	HCC1438_LUNG	2.44018
MSTRG.42920.8	HUG1N_STOMACH	1.14955
MSTRG.42920.8	HCC1187_BREAST	3.95782
MSTRG.42920.8	SCC25_UPPER_AERODIGESTIVE_TRACT	6.64468
MSTRG.42920.8	TTC549_SOFT_TISSUE	6.47804
MSTRG.42920.8	HCC15_LUNG	11.893
MSTRG.42920.8	HUCCT1_BILIARY_TRACT	0
MSTRG.42920.8	HCC1171_LUNG	5.42411
MSTRG.42920.8	TTC1240_SOFT_TISSUE	11.0431
MSTRG.42920.8	CL11_LARGE_INTESTINE	5.0316
MSTRG.42920.8	EB1_HAEMATOPOIETIC_AND_LYMPHOID_TISSUE	0
MSTRG.42920.8	RERFLCAI_LUNG	12.1682
MSTRG.42920.8	HCC1806_BREAST	0.884525
MSTRG.42920.8	GCIY_STOMACH	0
MSTRG.42920.8	HS729_SOFT_TISSUE	14.9195
MSTRG.42920.8	HT_HAEMATOPOIETIC_AND_LYMPHOID_TISSUE	1.98294
MSTRG.42920.8	COV318_OVARY	2.74904
MSTRG.42920.8	HS618T_FIBROBLAST	2.05134
MSTRG.42920.8	MOLP2_HAEMATOPOIETIC_AND_LYMPHOID_TISSUE	1.5172
MSTRG.42920.8	HCC1143_BREAST	14.4386
MSTRG.42920.8	U2OS_BONE	1.9952
MSTRG.42920.8	DV90_LUNG	3.24644
MSTRG.42920.8	CL34_LARGE_INTESTINE	2.88928
MSTRG.42920.8	RDES_BONE	3.07666
MSTRG.42920.8	HUPT4_PANCREAS	8.59017
MSTRG.42920.8	D283MED_CENTRAL_NERVOUS_SYSTEM	4.46502
MSTRG.42920.8	TCCSUP_URINARY_TRACT	11.4764
MSTRG.42920.8	ML1_THYROID	3.40294
MSTRG.42920.8	U343_CENTRAL_NERVOUS_SYSTEM	8.80744
MSTRG.42920.8	HCC1833_LUNG	5.31663
MSTRG.42920.8	A2058_SKIN	3.90522
MSTRG.42920.8	COLO201_LARGE_INTESTINE	1.6893
MSTRG.42920.8	SCC4_UPPER_AERODIGESTIVE_TRACT	5.67689
MSTRG.42920.8	RCM1_LARGE_INTESTINE	2.32279
MSTRG.42920.8	CW2_LARGE_INTESTINE	1.40482
MSTRG.42920.8	TALL1_HAEMATOPOIETIC_AND_LYMPHOID_TISSUE	17.7182
MSTRG.42920.8	HCC1937_BREAST	1.21984
MSTRG.42920.8	MKN7_STOMACH	9.32656
MSTRG.42920.8	HUPT3_PANCREAS	1.14553
MSTRG.42920.8	DANG_PANCREAS	9.71312
MSTRG.42920.8	HS675T_FIBROBLAST	1.31141
MSTRG.42920.8	TE14_OESOPHAGUS	15.967
MSTRG.42920.8	HCC1500_BREAST	1.60667
MSTRG.42920.8	PECAPJ15_UPPER_AERODIGESTIVE_TRACT	1.50795
MSTRG.42920.8	HS688AT_FIBROBLAST	14.0365
MSTRG.42920.8	HH_HAEMATOPOIETIC_AND_LYMPHOID_TISSUE	5.04119
MSTRG.42920.8	LN235_CENTRAL_NERVOUS_SYSTEM	13.7434
MSTRG.42920.8	SCABER_URINARY_TRACT	4.28968
MSTRG.42920.8	SKNDZ_AUTONOMIC_GANGLIA	3.04706
MSTRG.42920.8	DAUDI_HAEMATOPOIETIC_AND_LYMPHOID_TISSUE	2.04014
MSTRG.42920.8	REC1_HAEMATOPOIETIC_AND_LYMPHOID_TISSUE	1.71456
MSTRG.42920.8	HLFA_FIBROBLAST	6.56435
MSTRG.42920.8	SW780_URINARY_TRACT	20.131
MSTRG.42920.8	COLO792_SKIN	1.0246
MSTRG.42920.8	NCIH716_LARGE_INTESTINE	11.7385
MSTRG.42920.8	LN215_CENTRAL_NERVOUS_SYSTEM	3.80199
MSTRG.42920.8	MOLT3_HAEMATOPOIETIC_AND_LYMPHOID_TISSUE	8.23749
MSTRG.42920.8	COLO741_SKIN	0
MSTRG.42920.8	SCC15_UPPER_AERODIGESTIVE_TRACT	1.31927
MSTRG.42920.8	RCC10RGB_KIDNEY	3.63463
MSTRG.42920.8	RD_SOFT_TISSUE	6.50311
MSTRG.42920.8	CI1_HAEMATOPOIETIC_AND_LYMPHOID_TISSUE	1.72467
MSTRG.42920.8	PLB985_HAEMATOPOIETIC_AND_LYMPHOID_TISSUE	0
MSTRG.42920.8	MONOMAC1_HAEMATOPOIETIC_AND_LYMPHOID_TISSUE	4.81112
MSTRG.42920.8	CJM_SKIN	1.65285
MSTRG.42920.8	MONOMAC6_HAEMATOPOIETIC_AND_LYMPHOID_TISSUE	2.25869
MSTRG.42920.8	RERFGC1B_STOMACH	5.23372
MSTRG.42920.8	LMSU_STOMACH	1.98066
MSTRG.42920.8	HCC1569_BREAST	2.30561
MSTRG.42920.8	CL14_LARGE_INTESTINE	1.35571
MSTRG.42920.8	HS737T_FIBROBLAST	0.167799
MSTRG.42920.8	MON_SOFT_TISSUE	5.19467
MSTRG.42920.8	IGR39_SKIN	1.15117
MSTRG.42920.8	REH_HAEMATOPOIETIC_AND_LYMPHOID_TISSUE	0
MSTRG.42920.8	MORCPR_LUNG	0
MSTRG.42920.8	CL40_LARGE_INTESTINE	3.35826
MSTRG.42920.8	TGBC11TKB_STOMACH	0
MSTRG.42920.8	HCC1588_LUNG	4.69748
MSTRG.42920.8	HS739T_FIBROBLAST	0.015666
MSTRG.42920.8	RERFLCAD2_LUNG	1.44369
MSTRG.42920.8	MSTO211H_PLEURA	4.26956
MSTRG.42920.8	CMK_HAEMATOPOIETIC_AND_LYMPHOID_TISSUE	1.1116
MSTRG.42920.8	SBC5_LUNG	6.68872
MSTRG.42920.8	MUTZ3_HAEMATOPOIETIC_AND_LYMPHOID_TISSUE	19.8253
MSTRG.42920.8	SIGM5_HAEMATOPOIETIC_AND_LYMPHOID_TISSUE	1.9806
MSTRG.42920.8	HCC1599_BREAST	8.1789
MSTRG.42920.8	CMLT1_HAEMATOPOIETIC_AND_LYMPHOID_TISSUE	12.4378
MSTRG.42920.8	RERFLCAD1_LUNG	2.3452
MSTRG.42920.8	SQ1_LUNG	1.36126
MSTRG.42920.8	OVMANA_OVARY	2.75947
MSTRG.42920.8	NCIH1155_LUNG	2.67161
MSTRG.42920.8	KNS60_CENTRAL_NERVOUS_SYSTEM	9.99076
MSTRG.42920.8	IGR37_SKIN	4.74269
MSTRG.42920.8	KNS42_CENTRAL_NERVOUS_SYSTEM	3.04189
MSTRG.42920.8	FU97_STOMACH	7.14995
MSTRG.42920.8	COLO320_LARGE_INTESTINE	2.30334
MSTRG.42920.8	IALM_LUNG	2.22147
MSTRG.42920.8	PL21_HAEMATOPOIETIC_AND_LYMPHOID_TISSUE	3.7628
MSTRG.42920.8	G292CLONEA141B1_BONE	5.3343
MSTRG.42920.8	KARPAS422_HAEMATOPOIETIC_AND_LYMPHOID_TISSUE	2.92982
MSTRG.42920.8	P31FUJ_HAEMATOPOIETIC_AND_LYMPHOID_TISSUE	20.96
MSTRG.42920.8	NCIH2081_LUNG	5.41644
MSTRG.42920.8	HUT78_HAEMATOPOIETIC_AND_LYMPHOID_TISSUE	2.16952
MSTRG.42920.8	G401_SOFT_TISSUE	3.19038
MSTRG.42920.8	LOVO_LARGE_INTESTINE	2.87604
MSTRG.42920.8	NCIH1963_LUNG	15.2066
MSTRG.42920.8	G402_SOFT_TISSUE	4.73293
MSTRG.42920.8	KARPAS620_HAEMATOPOIETIC_AND_LYMPHOID_TISSUE	6.03157
MSTRG.42920.8	T3M10_LUNG	10.4949
MSTRG.42920.8	NCIH854_LUNG	3.22915
MSTRG.42920.8	NCIH1944_LUNG	1.62417
MSTRG.42920.8	LOXIMVI_SKIN	3.14087
MSTRG.42920.8	GA10_HAEMATOPOIETIC_AND_LYMPHOID_TISSUE	1.03937
MSTRG.42920.8	SKRC20_KIDNEY	4.71157
MSTRG.42920.8	NCIH1563_LUNG	1.26133
MSTRG.42920.8	P12ICHIKAWA_HAEMATOPOIETIC_AND_LYMPHOID_TISSUE	3.39566
MSTRG.42920.8	NCIH1781_LUNG	3.79381
MSTRG.42920.8	KOPN8_HAEMATOPOIETIC_AND_LYMPHOID_TISSUE	17.9416
MSTRG.42920.8	GAMG_CENTRAL_NERVOUS_SYSTEM	3.02609
MSTRG.42920.8	SLR23_KIDNEY	7.79382
MSTRG.42920.8	NCIH209_LUNG	7.57003
MSTRG.42920.8	NCIH146_LUNG	3.03624
MSTRG.42920.8	KO52_HAEMATOPOIETIC_AND_LYMPHOID_TISSUE	9.68142
MSTRG.42920.8	SLR24_KIDNEY	1.9613
MSTRG.42920.8	PANC0203_PANCREAS	1.38432
MSTRG.42920.8	RL952_ENDOMETRIUM	0
MSTRG.42920.8	NCIH810_LUNG	0.681567
MSTRG.42920.8	HCC2935_LUNG	10.3255
MSTRG.42920.8	SLR25_KIDNEY	0
MSTRG.42920.8	NCIH2110_LUNG	13.0934
MSTRG.42920.8	P3HR1_HAEMATOPOIETIC_AND_LYMPHOID_TISSUE	1.69407
MSTRG.42920.8	DMS153_LUNG	15.6059
MSTRG.42920.8	FTC238_THYROID	3.45914
MSTRG.42920.8	NCIH69_LUNG	11.0643
MSTRG.42920.8	FTC133_THYROID	10.4834
MSTRG.42920.8	HS229T_FIBROBLAST	1.41998
MSTRG.42920.8	DETROIT562_UPPER_AERODIGESTIVE_TRACT	1.38826
MSTRG.42920.8	OV7_OVARY	3.82307
MSTRG.42920.8	OV56_OVARY	2.48747
MSTRG.42920.8	T3M4_PANCREAS	0
MSTRG.42920.8	EWS502_BONE	1.50308
MSTRG.42920.8	OPM2_HAEMATOPOIETIC_AND_LYMPHOID_TISSUE	8.70651
MSTRG.42920.8	A704_KIDNEY	0
MSTRG.42920.8	HS863T_FIBROBLAST	13.848
MSTRG.42920.8	A498_KIDNEY	2.49506
MSTRG.42920.8	A375_SKIN	4.14523
MSTRG.42920.8	FADU_UPPER_AERODIGESTIVE_TRACT	3.14024
MSTRG.42920.8	EPLC272H_LUNG	2.68711
MSTRG.42920.8	WM983B_SKIN	10.5434
MSTRG.42920.8	YD10B_UPPER_AERODIGESTIVE_TRACT	11.2901
MSTRG.42920.8	WM2664_SKIN	18.8695
MSTRG.42920.8	WM793_SKIN	1.44587
MSTRG.36364.6	SNU245_BILIARY_TRACT	0.415368
MSTRG.36364.6	MDAMB453_BREAST	4.41439
MSTRG.36364.6	SKHEP1_LIVER	5.03091
MSTRG.36364.6	BV173_HAEMATOPOIETIC_AND_LYMPHOID_TISSUE	0
MSTRG.36364.6	SNU878_LIVER	0
MSTRG.36364.6	NCIH1793_LUNG	0
MSTRG.36364.6	SNU387_LIVER	2.68911
MSTRG.36364.6	JHH6_LIVER	7.07349
MSTRG.36364.6	CAKI2_KIDNEY	0
MSTRG.36364.6	CAL148_BREAST	0
MSTRG.36364.6	JHH4_LIVER	28.256
MSTRG.36364.6	NCIH2227_LUNG	3.57038
MSTRG.36364.6	NCIH1341_LUNG	0.325559
MSTRG.36364.6	CHAGOK1_LUNG	1.60323
MSTRG.36364.6	NCIH684_LIVER	9.99641
MSTRG.36364.6	SNU182_LIVER	9.1791
MSTRG.36364.6	SNU475_LIVER	1.40344
MSTRG.36364.6	HLF_LIVER	10.488
MSTRG.36364.6	CAS1_CENTRAL_NERVOUS_SYSTEM	16.1322
MSTRG.36364.6	ACHN_KIDNEY	8.6974
MSTRG.36364.6	NCIH1184_LUNG	14.989
MSTRG.36364.6	CORL105_LUNG	0
MSTRG.36364.6	JHH1_LIVER	10.4946
MSTRG.36364.6	KMS28BM_HAEMATOPOIETIC_AND_LYMPHOID_TISSUE	0.056166
MSTRG.36364.6	CH157MN_CENTRAL_NERVOUS_SYSTEM	33.8453
MSTRG.36364.6	HEPG2_LIVER	8.80287
MSTRG.36364.6	SNU738_CENTRAL_NERVOUS_SYSTEM	4.70973
MSTRG.36364.6	HUH7_LIVER	8.64942
MSTRG.36364.6	NIHOVCAR3_OVARY	3.69023
MSTRG.36364.6	VCAP_PROSTATE	4.02004
MSTRG.36364.6	SKNFI_AUTONOMIC_GANGLIA	2.00691
MSTRG.36364.6	MDAMB436_BREAST	8.26346
MSTRG.36364.6	CAL12T_LUNG	7.50345
MSTRG.36364.6	PLCPRF5_LIVER	13.0577
MSTRG.36364.6	RI1_HAEMATOPOIETIC_AND_LYMPHOID_TISSUE	0
MSTRG.36364.6	YKG1_CENTRAL_NERVOUS_SYSTEM	8.4744
MSTRG.36364.6	HSC3_UPPER_AERODIGESTIVE_TRACT	0
MSTRG.36364.6	ACCMESO1_PLEURA	0
MSTRG.36364.6	RPMI8402_HAEMATOPOIETIC_AND_LYMPHOID_TISSUE	0
MSTRG.36364.6	SAOS2_BONE	3.12923
MSTRG.36364.6	BT483_BREAST	2.0102
MSTRG.36364.6	NCIH2196_LUNG	2.82942
MSTRG.36364.6	NCIH1876_LUNG	3.50715
MSTRG.36364.6	MEC1_HAEMATOPOIETIC_AND_LYMPHOID_TISSUE	0
MSTRG.36364.6	HCC366_LUNG	1.57935
MSTRG.36364.6	G361_SKIN	21.5658
MSTRG.36364.6	LI7_LIVER	1.09063
MSTRG.36364.6	HUH1_LIVER	0
MSTRG.36364.6	SNU423_LIVER	2.20207
MSTRG.36364.6	SNU886_LIVER	3.22522
MSTRG.36364.6	HT1080_SOFT_TISSUE	27.3304
MSTRG.36364.6	JHH2_LIVER	3.03306
MSTRG.36364.6	HSC2_UPPER_AERODIGESTIVE_TRACT	0.232566
MSTRG.36364.6	NCIH661_LUNG	12.993
MSTRG.36364.6	NCIH2106_LUNG	0
MSTRG.36364.6	JHH7_LIVER	4.17317
MSTRG.36364.6	KMM1_HAEMATOPOIETIC_AND_LYMPHOID_TISSUE	0
MSTRG.36364.6	SNU449_LIVER	0
MSTRG.36364.6	NMCG1_CENTRAL_NERVOUS_SYSTEM	15.3374
MSTRG.36364.6	BT474_BREAST	0
MSTRG.36364.6	ZR7530_BREAST	0.02948
MSTRG.36364.6	HUH6_LIVER	6.61715
MSTRG.36364.6	NCIH2286_LUNG	25.0591
MSTRG.36364.6	JHH5_LIVER	1.26401
MSTRG.36364.6	NHAHTDD_CENTRAL_NERVOUS_SYSTEM	15.0839
MSTRG.36364.6	SNU1197_LARGE_INTESTINE	0
MSTRG.36364.6	NCIH2291_LUNG	0
MSTRG.36364.6	SNU761_LIVER	0
MSTRG.36364.6	HEP3B217_LIVER	7.14526
MSTRG.36364.6	KMRC1_KIDNEY	7.27398
MSTRG.36364.6	HSC4_UPPER_AERODIGESTIVE_TRACT	4.70772
MSTRG.36364.6	CA46_HAEMATOPOIETIC_AND_LYMPHOID_TISSUE	0
MSTRG.36364.6	UACC893_BREAST	2.78954
MSTRG.36364.6	MDAMB468_BREAST	0
MSTRG.36364.6	VMCUB1_URINARY_TRACT	1.87754
MSTRG.36364.6	SNU398_LIVER	3.08434
MSTRG.36364.6	MDST8_LARGE_INTESTINE	6.34697
MSTRG.36364.6	TE15_OESOPHAGUS	3.6269
MSTRG.36364.6	OCIMY5_HAEMATOPOIETIC_AND_LYMPHOID_TISSUE	0
MSTRG.36364.6	OCIMY7_HAEMATOPOIETIC_AND_LYMPHOID_TISSUE	4.50446
MSTRG.36364.6	OCUM1_STOMACH	0
MSTRG.36364.6	OE19_OESOPHAGUS	21.8239
MSTRG.36364.6	OE21_OESOPHAGUS	0
MSTRG.36364.6	NCIH2073_LUNG	2.94833
MSTRG.36364.6	OE33_OESOPHAGUS	17.1835
MSTRG.36364.6	NCIH2066_LUNG	0
MSTRG.36364.6	NCIH2052_PLEURA	7.44365
MSTRG.36364.6	OELE_OVARY	16.6361
MSTRG.36364.6	ONCODG1_OVARY	3.52136
MSTRG.36364.6	NCIH2030_LUNG	13.9189
MSTRG.36364.6	NCIH2029_LUNG	0.025218
MSTRG.36364.6	MESSA_SOFT_TISSUE	15.4536
MSTRG.36364.6	NCIH2023_LUNG	3.02759
MSTRG.36364.6	MELJUSO_SKIN	16.0055
MSTRG.36364.6	MELHO_SKIN	8.01422
MSTRG.36364.6	NCIH2009_LUNG	0
MSTRG.36364.6	NCIH2004RT_SOFT_TISSUE	14.9246
MSTRG.36364.6	MEG01_HAEMATOPOIETIC_AND_LYMPHOID_TISSUE	6.29081
MSTRG.36364.6	NCIH1975_LUNG	5.01324
MSTRG.36364.6	CAL27_UPPER_AERODIGESTIVE_TRACT	0
MSTRG.36364.6	CAL120_BREAST	16.241
MSTRG.36364.6	UMUC1_URINARY_TRACT	0
MSTRG.36364.6	SUDHL6_HAEMATOPOIETIC_AND_LYMPHOID_TISSUE	0
MSTRG.36364.6	MFE319_ENDOMETRIUM	16.4619
MSTRG.36364.6	CAKI1_KIDNEY	14.3619
MSTRG.36364.6	NCIH196_LUNG	109.913
MSTRG.36364.6	OCIM1_HAEMATOPOIETIC_AND_LYMPHOID_TISSUE	0.0445
MSTRG.36364.6	PANC0504_PANCREAS	0
MSTRG.36364.6	MFE296_ENDOMETRIUM	11.438
MSTRG.36364.6	CADOES1_BONE	1.78912
MSTRG.36364.6	MFE280_ENDOMETRIUM	5.77194
MSTRG.36364.6	PANC0813_PANCREAS	0
MSTRG.36364.6	UBLC1_URINARY_TRACT	13.4196
MSTRG.36364.6	ECGI10_OESOPHAGUS	0.92925
MSTRG.36364.6	MEWO_SKIN	0
MSTRG.36364.6	SR786_HAEMATOPOIETIC_AND_LYMPHOID_TISSUE	0
MSTRG.36364.6	MHHCALL2_HAEMATOPOIETIC_AND_LYMPHOID_TISSUE	1.96752
MSTRG.36364.6	UACC812_BREAST	0.017436
MSTRG.36364.6	HEC1A_ENDOMETRIUM	7.24537
MSTRG.36364.6	MG63_BONE	4.47755
MSTRG.36364.6	HEC151_ENDOMETRIUM	33.2497
MSTRG.36364.6	HEC108_ENDOMETRIUM	10.3715
MSTRG.36364.6	ST486_HAEMATOPOIETIC_AND_LYMPHOID_TISSUE	0
MSTRG.36364.6	HDQP1_BREAST	3.9128
MSTRG.36364.6	UACC62_SKIN	18.111
MSTRG.36364.6	PANC0213_PANCREAS	2.59208
MSTRG.36364.6	HDMYZ_HAEMATOPOIETIC_AND_LYMPHOID_TISSUE	41.0082
MSTRG.36364.6	STM9101_SOFT_TISSUE	0
MSTRG.36364.6	OCIAML3_HAEMATOPOIETIC_AND_LYMPHOID_TISSUE	0
MSTRG.36364.6	SU8686_PANCREAS	11.6911
MSTRG.36364.6	OCILY3_HAEMATOPOIETIC_AND_LYMPHOID_TISSUE	1.03646
MSTRG.36364.6	SUDHL10_HAEMATOPOIETIC_AND_LYMPHOID_TISSUE	0
MSTRG.36364.6	OAW28_OVARY	11.8302
MSTRG.36364.6	PANC1005_PANCREAS	5.89496
MSTRG.36364.6	NUGC4_STOMACH	0
MSTRG.36364.6	HDLM2_HAEMATOPOIETIC_AND_LYMPHOID_TISSUE	0
MSTRG.36364.6	SUDHL4_HAEMATOPOIETIC_AND_LYMPHOID_TISSUE	0.93262
MSTRG.36364.6	HCT15_LARGE_INTESTINE	0
MSTRG.36364.6	HCT116_LARGE_INTESTINE	2.59173
MSTRG.36364.6	HCC95_LUNG	9.05136
MSTRG.36364.6	UACC257_SKIN	15.8607
MSTRG.36364.6	HCC827_LUNG	2.07528
MSTRG.36364.6	NCIH1048_LUNG	3.93574
MSTRG.36364.6	SW1271_LUNG	2.98325
MSTRG.36364.6	NCCSTCK140_STOMACH	1.5657
MSTRG.36364.6	CAPAN2_PANCREAS	0
MSTRG.36364.6	EJM_HAEMATOPOIETIC_AND_LYMPHOID_TISSUE	1.80835
MSTRG.36364.6	GSS_STOMACH	7.1016
MSTRG.36364.6	CAPAN1_PANCREAS	0
MSTRG.36364.6	EKVX_LUNG	12.1102
MSTRG.36364.6	NB4_HAEMATOPOIETIC_AND_LYMPHOID_TISSUE	0
MSTRG.36364.6	GRANTA519_HAEMATOPOIETIC_AND_LYMPHOID_TISSUE	0.597929
MSTRG.36364.6	EFO27_OVARY	11.1955
MSTRG.36364.6	CAL51_BREAST	17.2824
MSTRG.36364.6	CCFSTTG1_CENTRAL_NERVOUS_SYSTEM	9.66274
MSTRG.36364.6	NB1_AUTONOMIC_GANGLIA	16.1395
MSTRG.36364.6	GP2D_LARGE_INTESTINE	0.50759
MSTRG.36364.6	EHEB_HAEMATOPOIETIC_AND_LYMPHOID_TISSUE	0
MSTRG.36364.6	CAL33_UPPER_AERODIGESTIVE_TRACT	0
MSTRG.36364.6	GOS3_CENTRAL_NERVOUS_SYSTEM	32.3445
MSTRG.36364.6	CAL29_URINARY_TRACT	0
MSTRG.36364.6	EFM19_BREAST	9.86494
MSTRG.36364.6	NCIH23_LUNG	10.6322
MSTRG.36364.6	NAMALWA_HAEMATOPOIETIC_AND_LYMPHOID_TISSUE	0
MSTRG.36364.6	GMS10_CENTRAL_NERVOUS_SYSTEM	7.1539
MSTRG.36364.6	NALM6_HAEMATOPOIETIC_AND_LYMPHOID_TISSUE	0.026411
MSTRG.36364.6	EFO21_OVARY	0
MSTRG.36364.6	KMS26_HAEMATOPOIETIC_AND_LYMPHOID_TISSUE	0.001066
MSTRG.36364.6	KMS27_HAEMATOPOIETIC_AND_LYMPHOID_TISSUE	0
MSTRG.36364.6	CFPAC1_PANCREAS	8.12157
MSTRG.36364.6	KMS20_HAEMATOPOIETIC_AND_LYMPHOID_TISSUE	0
MSTRG.36364.6	EFE184_ENDOMETRIUM	9.83616
MSTRG.36364.6	EFM192A_BREAST	0
MSTRG.36364.6	KMS21BM_HAEMATOPOIETIC_AND_LYMPHOID_TISSUE	0
MSTRG.36364.6	CCK81_LARGE_INTESTINE	0.035304
MSTRG.36364.6	GI1_CENTRAL_NERVOUS_SYSTEM	5.48903
MSTRG.36364.6	EM2_HAEMATOPOIETIC_AND_LYMPHOID_TISSUE	0.687337
MSTRG.36364.6	KMS12BM_HAEMATOPOIETIC_AND_LYMPHOID_TISSUE	2.93936
MSTRG.36364.6	GDM1_HAEMATOPOIETIC_AND_LYMPHOID_TISSUE	0
MSTRG.36364.6	EN_ENDOMETRIUM	2.76863
MSTRG.36364.6	KMS18_HAEMATOPOIETIC_AND_LYMPHOID_TISSUE	0
MSTRG.36364.6	KMRC3_KIDNEY	81.5996
MSTRG.36364.6	PK45H_PANCREAS	4.065
MSTRG.36364.6	GCT_SOFT_TISSUE	4.1967
MSTRG.36364.6	H4_CENTRAL_NERVOUS_SYSTEM	9.94159
MSTRG.36364.6	PK1_PANCREAS	6.36001
MSTRG.36364.6	DU4475_BREAST	3.83065
MSTRG.36364.6	GSU_STOMACH	0
MSTRG.36364.6	PECAPJ41CLONED2_UPPER_AERODIGESTIVE_TRACT	1.85046
MSTRG.36364.6	KMS11_HAEMATOPOIETIC_AND_LYMPHOID_TISSUE	0
MSTRG.36364.6	TE8_OESOPHAGUS	0
MSTRG.36364.6	KMRC20_KIDNEY	0
MSTRG.36364.6	KYM1_SOFT_TISSUE	4.44556
MSTRG.36364.6	KMRC2_KIDNEY	14.2361
MSTRG.36364.6	LS513_LARGE_INTESTINE	0.038704
MSTRG.36364.6	LS411N_LARGE_INTESTINE	6.25485
MSTRG.36364.6	KELLY_AUTONOMIC_GANGLIA	14.2164
MSTRG.36364.6	PECAPJ34CLONEC12_UPPER_AERODIGESTIVE_TRACT	0
MSTRG.36364.6	LN319_CENTRAL_NERVOUS_SYSTEM	33.5107
MSTRG.36364.6	RMUGS_OVARY	0
MSTRG.36364.6	SNU869_BILIARY_TRACT	7.5253
MSTRG.36364.6	AGS_STOMACH	0
MSTRG.36364.6	KE97_HAEMATOPOIETIC_AND_LYMPHOID_TISSUE	0
MSTRG.36364.6	ABC1_LUNG	7.2991
MSTRG.36364.6	LU99_LUNG	4.1397
MSTRG.36364.6	AMO1_HAEMATOPOIETIC_AND_LYMPHOID_TISSUE	0
MSTRG.36364.6	LU65_LUNG	0.918919
MSTRG.36364.6	AML193_HAEMATOPOIETIC_AND_LYMPHOID_TISSUE	0
MSTRG.36364.6	PATU8988T_PANCREAS	0
MSTRG.36364.6	RMGI_OVARY	0
MSTRG.36364.6	AM38_CENTRAL_NERVOUS_SYSTEM	7.14111
MSTRG.36364.6	LS1034_LARGE_INTESTINE	2.23692
MSTRG.36364.6	NUDHL1_HAEMATOPOIETIC_AND_LYMPHOID_TISSUE	0.61671
MSTRG.36364.6	KASUMI2_HAEMATOPOIETIC_AND_LYMPHOID_TISSUE	0.019184
MSTRG.36364.6	NUDUL1_HAEMATOPOIETIC_AND_LYMPHOID_TISSUE	0
MSTRG.36364.6	KASUMI1_HAEMATOPOIETIC_AND_LYMPHOID_TISSUE	0.008918
MSTRG.36364.6	SNUC1_LARGE_INTESTINE	0
MSTRG.36364.6	NOMO1_HAEMATOPOIETIC_AND_LYMPHOID_TISSUE	0
MSTRG.36364.6	SNUC2A_LARGE_INTESTINE	4.23312
MSTRG.36364.6	LP1_HAEMATOPOIETIC_AND_LYMPHOID_TISSUE	0
MSTRG.36364.6	ALLSIL_HAEMATOPOIETIC_AND_LYMPHOID_TISSUE	0.021785
MSTRG.36364.6	KATOIII_STOMACH	7.54523
MSTRG.36364.6	SNU899_UPPER_AERODIGESTIVE_TRACT	7.27443
MSTRG.36364.6	ASPC1_PANCREAS	0
MSTRG.36364.6	KASUMI6_HAEMATOPOIETIC_AND_LYMPHOID_TISSUE	0
MSTRG.36364.6	LS180_LARGE_INTESTINE	0
MSTRG.36364.6	KD_SOFT_TISSUE	13.4957
MSTRG.36364.6	LS123_LARGE_INTESTINE	3.56499
MSTRG.36364.6	SNU8_OVARY	0
MSTRG.36364.6	KCL22_HAEMATOPOIETIC_AND_LYMPHOID_TISSUE	3.76749
MSTRG.36364.6	LN340_CENTRAL_NERVOUS_SYSTEM	10.0491
MSTRG.36364.6	LXF289_LUNG	2.03155
MSTRG.36364.6	KE39_STOMACH	3.5711
MSTRG.36364.6	NCO2_HAEMATOPOIETIC_AND_LYMPHOID_TISSUE	0
MSTRG.36364.6	L1236_HAEMATOPOIETIC_AND_LYMPHOID_TISSUE	1.8781
MSTRG.36364.6	LUDLU1_LUNG	0
MSTRG.36364.6	AN3CA_ENDOMETRIUM	45.8245
MSTRG.36364.6	KE37_HAEMATOPOIETIC_AND_LYMPHOID_TISSUE	0
MSTRG.36364.6	NH6_AUTONOMIC_GANGLIA	7.51672
MSTRG.36364.6	SUDHL5_HAEMATOPOIETIC_AND_LYMPHOID_TISSUE	0
MSTRG.36364.6	HS294T_SKIN	28.6815
MSTRG.36364.6	L33_PANCREAS	13.0745
MSTRG.36364.6	SUDHL1_HAEMATOPOIETIC_AND_LYMPHOID_TISSUE	0.072499
MSTRG.36364.6	HS281T_FIBROBLAST	12.1142
MSTRG.36364.6	KYSE520_OESOPHAGUS	9.46487
MSTRG.36364.6	NUGC2_STOMACH	2.71528
MSTRG.36364.6	HS274T_FIBROBLAST	0
MSTRG.36364.6	KYSE70_OESOPHAGUS	2.4264
MSTRG.36364.6	NUGC3_STOMACH	10.1066
MSTRG.36364.6	HS255T_FIBROBLAST	9.793
MSTRG.36364.6	HCC56_LARGE_INTESTINE	1.94572
MSTRG.36364.6	HS606T_FIBROBLAST	11.6593
MSTRG.36364.6	HCC70_BREAST	5.40969
MSTRG.36364.6	JHESOAD1_OESOPHAGUS	6.73696
MSTRG.36364.6	HCC461_LUNG	1.06223
MSTRG.36364.6	HS600T_FIBROBLAST	13.6333
MSTRG.36364.6	L363_HAEMATOPOIETIC_AND_LYMPHOID_TISSUE	0
MSTRG.36364.6	HCC515_LUNG	3.61706
MSTRG.36364.6	HS578T_BREAST	17.0707
MSTRG.36364.6	HCC4006_LUNG	2.81198
MSTRG.36364.6	HS343T_FIBROBLAST	10.1208
MSTRG.36364.6	HCC44_LUNG	2.99895
MSTRG.36364.6	CORL24_LUNG	0
MSTRG.36364.6	HCC38_BREAST	5.72234
MSTRG.36364.6	CORL279_LUNG	4.83039
MSTRG.36364.6	HS616T_FIBROBLAST	9.23436
MSTRG.36364.6	SW620_LARGE_INTESTINE	12.2505
MSTRG.36364.6	L428_HAEMATOPOIETIC_AND_LYMPHOID_TISSUE	15.2525
MSTRG.36364.6	HCC78_LUNG	3.81635
MSTRG.36364.6	CORL23_LUNG	16.1075
MSTRG.36364.6	ISTMES2_PLEURA	6.63125
MSTRG.36364.6	HCC827GR5_LUNG	4.97734
MSTRG.36364.6	ISTMES1_PLEURA	3.48735
MSTRG.36364.6	CORL88_LUNG	2.14944
MSTRG.36364.6	DU145_PROSTATE	1.87889
MSTRG.36364.6	NCIH747_LARGE_INTESTINE	0
MSTRG.36364.6	SKOV3_OVARY	0
MSTRG.36364.6	PC9_LUNG	4.86169
MSTRG.36364.6	NCIH2405_LUNG	4.34304
MSTRG.36364.6	CORL95_LUNG	2.25508
MSTRG.36364.6	TE441T_SOFT_TISSUE	13.9541
MSTRG.36364.6	CORL311_LUNG	4.44653
MSTRG.36364.6	PFEIFFER_HAEMATOPOIETIC_AND_LYMPHOID_TISSUE	0
MSTRG.36364.6	SKNSH_AUTONOMIC_GANGLIA	5.73649
MSTRG.36364.6	JEKO1_HAEMATOPOIETIC_AND_LYMPHOID_TISSUE	0.011005
MSTRG.36364.6	CORL47_LUNG	2.06617
MSTRG.36364.6	PF382_HAEMATOPOIETIC_AND_LYMPHOID_TISSUE	0.184778
MSTRG.36364.6	TE1_OESOPHAGUS	5.95662
MSTRG.36364.6	CAOV3_OVARY	0.017052
MSTRG.36364.6	PEER_HAEMATOPOIETIC_AND_LYMPHOID_TISSUE	0
MSTRG.36364.6	CAOV4_OVARY	3.78034
MSTRG.36364.6	J82_URINARY_TRACT	0
MSTRG.36364.6	NCIH727_LUNG	3.16691
MSTRG.36364.6	OCILY19_HAEMATOPOIETIC_AND_LYMPHOID_TISSUE	0.014292
MSTRG.36364.6	IOMMLEE_CENTRAL_NERVOUS_SYSTEM	16.0344
MSTRG.36364.6	PECAPJ49_UPPER_AERODIGESTIVE_TRACT	0
MSTRG.36364.6	NCIH2444_LUNG	0
MSTRG.36364.6	SNUC5_LARGE_INTESTINE	0
MSTRG.36364.6	INA6_HAEMATOPOIETIC_AND_LYMPHOID_TISSUE	0
MSTRG.36364.6	OCIAML5_HAEMATOPOIETIC_AND_LYMPHOID_TISSUE	0
MSTRG.36364.6	SNU308_BILIARY_TRACT	2.44057
MSTRG.36364.6	ISHIKAWAHERAKLIO02ER_ENDOMETRIUM	6.60538
MSTRG.36364.6	TE6_OESOPHAGUS	7.50682
MSTRG.36364.6	KYSE450_OESOPHAGUS	2.58947
MSTRG.36364.6	TE617T_SOFT_TISSUE	4.06169
MSTRG.36364.6	RVH421_SKIN	9.15458
MSTRG.36364.6	DMS114_LUNG	4.42797
MSTRG.36364.6	T98G_CENTRAL_NERVOUS_SYSTEM	8.26305
MSTRG.36364.6	SNU283_LARGE_INTESTINE	0
MSTRG.36364.6	OVK18_OVARY	3.8136
MSTRG.36364.6	IPC298_SKIN	13.8436
MSTRG.36364.6	NCIH1436_LUNG	0
MSTRG.36364.6	NCIH1693_LUNG	0
MSTRG.36364.6	OCIAML2_HAEMATOPOIETIC_AND_LYMPHOID_TISSUE	0.026291
MSTRG.36364.6	NCIH2347_LUNG	2.18806
MSTRG.36364.6	COV362_OVARY	2.58973
MSTRG.36364.6	SNU216_STOMACH	0.357634
MSTRG.36364.6	NCIN87_STOMACH	6.20046
MSTRG.36364.6	GB1_CENTRAL_NERVOUS_SYSTEM	10.9026
MSTRG.36364.6	COLO680N_OESOPHAGUS	25.3482
MSTRG.36364.6	HS852T_SKIN	4.74088
MSTRG.36364.6	FUOV1_OVARY	10.454
MSTRG.36364.6	DMS454_LUNG	0
MSTRG.36364.6	NCIH2887_LUNG	5.70486
MSTRG.36364.6	TC71_BONE	2.22646
MSTRG.36364.6	U937_HAEMATOPOIETIC_AND_LYMPHOID_TISSUE	0.946676
MSTRG.36364.6	SNU685_ENDOMETRIUM	8.21611
MSTRG.36364.6	NCIH28_PLEURA	0
MSTRG.36364.6	TE125T_FIBROBLAST	0
MSTRG.36364.6	SKM1_HAEMATOPOIETIC_AND_LYMPHOID_TISSUE	0.675399
MSTRG.36364.6	HS888T_FIBROBLAST	18.6896
MSTRG.36364.6	RT4_URINARY_TRACT	0
MSTRG.36364.6	LN229_CENTRAL_NERVOUS_SYSTEM	7.66633
MSTRG.36364.6	KP3_PANCREAS	36.4938
MSTRG.36364.6	RERFLCMS_LUNG	6.24535
MSTRG.36364.6	OC314_OVARY	11.4634
MSTRG.36364.6	MDAMB157_BREAST	0
MSTRG.36364.6	SNU349_KIDNEY	8.00057
MSTRG.36364.6	OAW42_OVARY	16.2928
MSTRG.36364.6	HS870T_FIBROBLAST	8.2142
MSTRG.36364.6	NCIH2452_PLEURA	9.51064
MSTRG.36364.6	SKMEL3_SKIN	4.28765
MSTRG.36364.6	OPM1_HAEMATOPOIETIC_AND_LYMPHOID_TISSUE	0
MSTRG.36364.6	HCC2450_LUNG	7.4538
MSTRG.36364.6	MKN45_STOMACH	7.38694
MSTRG.36364.6	SNU324_PANCREAS	5.0773
MSTRG.36364.6	LN428_CENTRAL_NERVOUS_SYSTEM	13.8522
MSTRG.36364.6	KP2_PANCREAS	0
MSTRG.36364.6	RT112_URINARY_TRACT	0
MSTRG.36364.6	MKN74_STOMACH	26.4603
MSTRG.36364.6	M059K_CENTRAL_NERVOUS_SYSTEM	7.74975
MSTRG.36364.6	LN443_CENTRAL_NERVOUS_SYSTEM	7.39419
MSTRG.36364.6	HCC2814_LUNG	0.466113
MSTRG.36364.6	HS895T_FIBROBLAST	29.9991
MSTRG.36364.6	NALM1_HAEMATOPOIETIC_AND_LYMPHOID_TISSUE	0
MSTRG.36364.6	RS5_FIBROBLAST	6.45822
MSTRG.36364.6	LN464_CENTRAL_NERVOUS_SYSTEM	9.92164
MSTRG.36364.6	BDCM_HAEMATOPOIETIC_AND_LYMPHOID_TISSUE	0
MSTRG.36364.6	DMS53_LUNG	12.9085
MSTRG.36364.6	RS411_HAEMATOPOIETIC_AND_LYMPHOID_TISSUE	0
MSTRG.36364.6	BCP1_HAEMATOPOIETIC_AND_LYMPHOID_TISSUE	0
MSTRG.36364.6	LN18_CENTRAL_NERVOUS_SYSTEM	34.3033
MSTRG.36364.6	HCC2108_LUNG	46.0865
MSTRG.36364.6	LNCAPCLONEFGC_PROSTATE	8.7021
MSTRG.36364.6	SKMEL28_SKIN	9.36785
MSTRG.36364.6	HS939T_SKIN	8.83952
MSTRG.36364.6	HCC2279_LUNG	7.99373
MSTRG.36364.6	LK2_LUNG	9.64529
MSTRG.36364.6	CAL54_KIDNEY	4.26522
MSTRG.36364.6	PANC0327_PANCREAS	2.86737
MSTRG.36364.6	HCC2218_BREAST	0
MSTRG.36364.6	HS944T_SKIN	7.62114
MSTRG.36364.6	TE5_OESOPHAGUS	8.23977
MSTRG.36364.6	AU565_BREAST	22.0172
MSTRG.36364.6	RPMI7951_SKIN	4.98652
MSTRG.36364.6	SKMEL30_SKIN	43.1256
MSTRG.36364.6	DMS273_LUNG	0
MSTRG.36364.6	LNZ308_CENTRAL_NERVOUS_SYSTEM	10.0885
MSTRG.36364.6	MJ_HAEMATOPOIETIC_AND_LYMPHOID_TISSUE	2.12734
MSTRG.36364.6	BHT101_THYROID	8.33629
MSTRG.36364.6	SNU410_PANCREAS	0
MSTRG.36364.6	SKMEL5_SKIN	9.79516
MSTRG.36364.6	DEL_HAEMATOPOIETIC_AND_LYMPHOID_TISSUE	0.023384
MSTRG.36364.6	TE4_OESOPHAGUS	6.34714
MSTRG.36364.6	DKMG_CENTRAL_NERVOUS_SYSTEM	39.5656
MSTRG.36364.6	SNU407_LARGE_INTESTINE	0
MSTRG.36364.6	BHY_UPPER_AERODIGESTIVE_TRACT	9.93892
MSTRG.36364.6	NALM19_HAEMATOPOIETIC_AND_LYMPHOID_TISSUE	0.535799
MSTRG.36364.6	LOUCY_HAEMATOPOIETIC_AND_LYMPHOID_TISSUE	0
MSTRG.36364.6	HS940T_FIBROBLAST	13.9098
MSTRG.36364.6	HS683_CENTRAL_NERVOUS_SYSTEM	7.57433
MSTRG.36364.6	HS751T_FIBROBLAST	17.3875
MSTRG.36364.6	DB_HAEMATOPOIETIC_AND_LYMPHOID_TISSUE	0
MSTRG.36364.6	LOUNH91_LUNG	2.8255
MSTRG.36364.6	MKN1_STOMACH	7.73801
MSTRG.36364.6	SUIT2_PANCREAS	2.51566
MSTRG.36364.6	HS766T_PANCREAS	9.26232
MSTRG.36364.6	DBTRG05MG_CENTRAL_NERVOUS_SYSTEM	22.914
MSTRG.36364.6	NCIH2882_LUNG	9.23243
MSTRG.36364.6	SNB75_CENTRAL_NERVOUS_SYSTEM	6.7759
MSTRG.36364.6	A4FUK_HAEMATOPOIETIC_AND_LYMPHOID_TISSUE	0
MSTRG.36364.6	JHUEM7_ENDOMETRIUM	0
MSTRG.36364.6	SKNO1_HAEMATOPOIETIC_AND_LYMPHOID_TISSUE	0
MSTRG.36364.6	SNU840_OVARY	33.3114
MSTRG.36364.6	IM95_STOMACH	0
MSTRG.36364.6	HS742T_FIBROBLAST	17.1536
MSTRG.36364.6	NCIH1648_LUNG	5.04939
MSTRG.36364.6	SKNMC_BONE	0
MSTRG.36364.6	HCC2157_BREAST	3.57746
MSTRG.36364.6	JHUEM3_ENDOMETRIUM	4.018
MSTRG.36364.6	MIAPACA2_PANCREAS	10.5252
MSTRG.36364.6	COV644_OVARY	0
MSTRG.36364.6	NCIH929_HAEMATOPOIETIC_AND_LYMPHOID_TISSUE	0.010088
MSTRG.36364.6	COLO783_SKIN	10.3462
MSTRG.36364.6	IMR32_AUTONOMIC_GANGLIA	1.23983
MSTRG.36364.6	JHUEM2_ENDOMETRIUM	8.01925
MSTRG.36364.6	HS746T_STOMACH	10.4964
MSTRG.36364.6	A549_LUNG	5.49107
MSTRG.36364.6	COLO684_ENDOMETRIUM	0
MSTRG.36364.6	IGROV1_OVARY	4.83401
MSTRG.36364.6	HS822T_FIBROBLAST	11.8253
MSTRG.36364.6	A253_SALIVARY_GLAND	0
MSTRG.36364.6	U266B1_HAEMATOPOIETIC_AND_LYMPHOID_TISSUE	0
MSTRG.36364.6	JL1_PLEURA	15.857
MSTRG.36364.6	IGR1_SKIN	8.56831
MSTRG.36364.6	NCIH1339_LUNG	19.7398
MSTRG.36364.6	A2780_OVARY	4.83404
MSTRG.36364.6	HS834T_FIBROBLAST	14.0404
MSTRG.36364.6	HUTU80_SMALL_INTESTINE	3.35123
MSTRG.36364.6	HCC33_LUNG	2.26096
MSTRG.36364.6	SKNEP1_BONE	2.3724
MSTRG.36364.6	PATU8988S_PANCREAS	3.20516
MSTRG.36364.6	NCIH1355_LUNG	7.05406
MSTRG.36364.6	HS819T_FIBROBLAST	14.6057
MSTRG.36364.6	JK1_HAEMATOPOIETIC_AND_LYMPHOID_TISSUE	0
MSTRG.36364.6	COV434_OVARY	7.72124
MSTRG.36364.6	KYSE510_OESOPHAGUS	0.030669
MSTRG.36364.6	MINO_HAEMATOPOIETIC_AND_LYMPHOID_TISSUE	0
MSTRG.36364.6	RERFLCSQ1_LUNG	5.80464
MSTRG.36364.6	D341MED_CENTRAL_NERVOUS_SYSTEM	0
MSTRG.36364.6	SKNBE2_AUTONOMIC_GANGLIA	5.56812
MSTRG.36364.6	HS821T_FIBROBLAST	15.7313
MSTRG.36364.6	HUT102_HAEMATOPOIETIC_AND_LYMPHOID_TISSUE	0
MSTRG.36364.6	JJN3_HAEMATOPOIETIC_AND_LYMPHOID_TISSUE	0
MSTRG.36364.6	DAOY_CENTRAL_NERVOUS_SYSTEM	43.9265
MSTRG.36364.6	SKNAS_AUTONOMIC_GANGLIA	11.5111
MSTRG.36364.6	A3KAW_HAEMATOPOIETIC_AND_LYMPHOID_TISSUE	0.03123
MSTRG.36364.6	JIMT1_BREAST	5.5623
MSTRG.36364.6	RCHACV_HAEMATOPOIETIC_AND_LYMPHOID_TISSUE	0
MSTRG.36364.6	KLE_ENDOMETRIUM	13.3097
MSTRG.36364.6	HS839T_FIBROBLAST	12.5231
MSTRG.36364.6	SNU61_LARGE_INTESTINE	2.38986
MSTRG.36364.6	HS611T_HAEMATOPOIETIC_AND_LYMPHOID_TISSUE	0.04008
MSTRG.36364.6	MHHES1_BONE	0
MSTRG.36364.6	SNU620_STOMACH	0
MSTRG.36364.6	SKMM2_HAEMATOPOIETIC_AND_LYMPHOID_TISSUE	0
MSTRG.36364.6	KMH2_HAEMATOPOIETIC_AND_LYMPHOID_TISSUE	0.706231
MSTRG.36364.6	MHHNB11_AUTONOMIC_GANGLIA	17.8245
MSTRG.36364.6	PK59_PANCREAS	6.21535
MSTRG.36364.6	HS840T_FIBROBLAST	9.44064
MSTRG.36364.6	SLR26_KIDNEY	78.7214
MSTRG.36364.6	NCIH2087_LUNG	11.4358
MSTRG.36364.6	SW48_LARGE_INTESTINE	15.3308
MSTRG.36364.6	KMBC2_URINARY_TRACT	2.15385
MSTRG.36364.6	JMSU1_URINARY_TRACT	4.99429
MSTRG.36364.6	MHHCALL3_HAEMATOPOIETIC_AND_LYMPHOID_TISSUE	0
MSTRG.36364.6	SW900_LUNG	2.57703
MSTRG.36364.6	SW837_LARGE_INTESTINE	2.41392
MSTRG.36364.6	T173_FIBROBLAST	25.4947
MSTRG.36364.6	JM1_HAEMATOPOIETIC_AND_LYMPHOID_TISSUE	0
MSTRG.36364.6	KG1C_CENTRAL_NERVOUS_SYSTEM	7.23382
MSTRG.36364.6	NCIH1105_LUNG	1.13958
MSTRG.36364.6	MHHCALL4_HAEMATOPOIETIC_AND_LYMPHOID_TISSUE	0
MSTRG.36364.6	SW948_LARGE_INTESTINE	0
MSTRG.36364.6	RPMI8226_HAEMATOPOIETIC_AND_LYMPHOID_TISSUE	0
MSTRG.36364.6	NCIH441_LUNG	0
MSTRG.36364.6	QGP1_PANCREAS	12.5735
MSTRG.36364.6	SF767_CERVIX	0
MSTRG.36364.6	SNU1076_UPPER_AERODIGESTIVE_TRACT	0
MSTRG.36364.6	T24_URINARY_TRACT	4.38869
MSTRG.36364.6	SW1573_LUNG	11.0714
MSTRG.36364.6	RAJI_HAEMATOPOIETIC_AND_LYMPHOID_TISSUE	0.010611
MSTRG.36364.6	SNU668_STOMACH	48.495
MSTRG.36364.6	JHOC5_OVARY	5.10483
MSTRG.36364.6	PRECLH_PROSTATE	30.8791
MSTRG.36364.6	SKPNDW_BONE	0
MSTRG.36364.6	CHP126_AUTONOMIC_GANGLIA	2.68036
MSTRG.36364.6	SKUT1_SOFT_TISSUE	2.93897
MSTRG.36364.6	PSN1_PANCREAS	16.2718
MSTRG.36364.6	SW1710_URINARY_TRACT	19.9689
MSTRG.36364.6	HT29_LARGE_INTESTINE	4.08525
MSTRG.36364.6	JHOM1_OVARY	0
MSTRG.36364.6	CAL78_BONE	18.9881
MSTRG.36364.6	JHOS2_OVARY	11.2916
MSTRG.36364.6	SLR20_KIDNEY	6.33199
MSTRG.36364.6	NCIH510_LUNG	7.25461
MSTRG.36364.6	CAL851_BREAST	2.85651
MSTRG.36364.6	SW1116_LARGE_INTESTINE	8.3095
MSTRG.36364.6	SLR21_KIDNEY	1.25085
MSTRG.36364.6	NCIH841_LUNG	10.993
MSTRG.36364.6	SW1088_CENTRAL_NERVOUS_SYSTEM	0
MSTRG.36364.6	ONS76_CENTRAL_NERVOUS_SYSTEM	16.131
MSTRG.36364.6	SUPT1_HAEMATOPOIETIC_AND_LYMPHOID_TISSUE	0
MSTRG.36364.6	NCIH460_LUNG	6.81134
MSTRG.36364.6	OVCAR4_OVARY	0
MSTRG.36364.6	NCIH292_LUNG	1.66484
MSTRG.36364.6	SW1417_LARGE_INTESTINE	0
MSTRG.36364.6	HT55_LARGE_INTESTINE	0
MSTRG.36364.6	NCIH838_LUNG	4.8471
MSTRG.36364.6	SUPT11_HAEMATOPOIETIC_AND_LYMPHOID_TISSUE	0
MSTRG.36364.6	KYSE150_OESOPHAGUS	5.494
MSTRG.36364.6	SW1463_LARGE_INTESTINE	0
MSTRG.36364.6	NCIH3122_LUNG	1.86509
MSTRG.36364.6	SNU1196_BILIARY_TRACT	2.59512
MSTRG.36364.6	NCIH889_LUNG	1.85822
MSTRG.36364.6	SUPM2_HAEMATOPOIETIC_AND_LYMPHOID_TISSUE	0
MSTRG.36364.6	CALU6_LUNG	2.38412
MSTRG.36364.6	SNU1105_CENTRAL_NERVOUS_SYSTEM	7.91324
MSTRG.36364.6	NCIH1792_LUNG	43.7792
MSTRG.36364.6	SW1783_CENTRAL_NERVOUS_SYSTEM	12.9833
MSTRG.36364.6	NCIH82_LUNG	2.99183
MSTRG.36364.6	SNU16_STOMACH	0
MSTRG.36364.6	NCIH1092_LUNG	0
MSTRG.36364.6	CAMA1_BREAST	1.33564
MSTRG.36364.6	OVCAR8_OVARY	2.54415
MSTRG.36364.6	SNU1214_UPPER_AERODIGESTIVE_TRACT	5.00992
MSTRG.36364.6	UOK101_KIDNEY	11.2389
MSTRG.36364.6	NCIH1694_LUNG	0
MSTRG.36364.6	UO31_KIDNEY	10.9096
MSTRG.36364.6	HCC1428_BREAST	0
MSTRG.36364.6	SW1990_PANCREAS	4.70324
MSTRG.36364.6	CALU1_LUNG	5.59273
MSTRG.36364.6	LN382_CENTRAL_NERVOUS_SYSTEM	16.6032
MSTRG.36364.6	NCIH1703_LUNG	20.9484
MSTRG.36364.6	OV90_OVARY	1.00289
MSTRG.36364.6	CALU3_LUNG	0
MSTRG.36364.6	OUMS23_LARGE_INTESTINE	6.11045
MSTRG.36364.6	NCIH1734_LUNG	4.42731
MSTRG.36364.6	SNU1272_KIDNEY	4.59644
MSTRG.36364.6	HARA_LUNG	0
MSTRG.36364.6	CAL62_THYROID	16.6909
MSTRG.36364.6	NCIH211_LUNG	0.203361
MSTRG.36364.6	UMUC3_URINARY_TRACT	8.90067
MSTRG.36364.6	HCC1419_BREAST	0
MSTRG.36364.6	KYSE140_OESOPHAGUS	4.29439
MSTRG.36364.6	KMS34_HAEMATOPOIETIC_AND_LYMPHOID_TISSUE	0.299882
MSTRG.36364.6	A204_SOFT_TISSUE	62.7886
MSTRG.36364.6	SHP77_LUNG	10.5486
MSTRG.36364.6	KNS81_CENTRAL_NERVOUS_SYSTEM	16.128
MSTRG.36364.6	MOLM13_HAEMATOPOIETIC_AND_LYMPHOID_TISSUE	0.003382
MSTRG.36364.6	KYSE270_OESOPHAGUS	8.87746
MSTRG.36364.6	HCC1395_BREAST	4.49742
MSTRG.36364.6	LC1F_LUNG	0.018388
MSTRG.36364.6	SIMA_AUTONOMIC_GANGLIA	23.0412
MSTRG.36364.6	NCIH1838_LUNG	14.0646
MSTRG.36364.6	MM1S_HAEMATOPOIETIC_AND_LYMPHOID_TISSUE	0
MSTRG.36364.6	HCC1359_LUNG	2.53767
MSTRG.36364.6	KNS62_LUNG	8.00731
MSTRG.36364.6	SIHA_CERVIX	0
MSTRG.36364.6	JVM2_HAEMATOPOIETIC_AND_LYMPHOID_TISSUE	0
MSTRG.36364.6	NCIH2342_LUNG	0.065548
MSTRG.36364.6	HCC1195_LUNG	5.55043
MSTRG.36364.6	OSRC2_KIDNEY	5.89854
MSTRG.36364.6	SKBR3_BREAST	28.8973
MSTRG.36364.6	JVM3_HAEMATOPOIETIC_AND_LYMPHOID_TISSUE	0
MSTRG.36364.6	NCIH1836_LUNG	0
MSTRG.36364.6	KPNSI9S_AUTONOMIC_GANGLIA	10.671
MSTRG.36364.6	NCIH1755_LUNG	1.9165
MSTRG.36364.6	NCIH1819_LUNG	0
MSTRG.36364.6	TCCPAN2_PANCREAS	0
MSTRG.36364.6	JURKAT_HAEMATOPOIETIC_AND_LYMPHOID_TISSUE	0
MSTRG.36364.6	SNU1066_UPPER_AERODIGESTIVE_TRACT	0
MSTRG.36364.6	SJSA1_BONE	2.61449
MSTRG.36364.6	NCIH2171_LUNG	0
MSTRG.36364.6	KYO1_HAEMATOPOIETIC_AND_LYMPHOID_TISSUE	8.01464
MSTRG.36364.6	OVTOKO_OVARY	0
MSTRG.36364.6	SF295_CENTRAL_NERVOUS_SYSTEM	9.66791
MSTRG.36364.6	TE10_OESOPHAGUS	0
MSTRG.36364.6	NCIH2170_LUNG	6.42735
MSTRG.36364.6	NCIH1373_LUNG	7.39632
MSTRG.36364.6	OVISE_OVARY	0.016814
MSTRG.36364.6	NCIH2172_LUNG	0
MSTRG.36364.6	KYSE180_OESOPHAGUS	6.05332
MSTRG.36364.6	A427_LUNG	1.81784
MSTRG.36364.6	KS1_CENTRAL_NERVOUS_SYSTEM	8.27991
MSTRG.36364.6	NCIH1650_LUNG	4.15931
MSTRG.36364.6	SF268_CENTRAL_NERVOUS_SYSTEM	0
MSTRG.36364.6	TE11_OESOPHAGUS	0
MSTRG.36364.6	NCIH1915_LUNG	0.912357
MSTRG.36364.6	SKES1_BONE	0
MSTRG.36364.6	KU1919_URINARY_TRACT	14.7638
MSTRG.36364.6	KYSE410_OESOPHAGUS	13.9275
MSTRG.36364.6	RL_HAEMATOPOIETIC_AND_LYMPHOID_TISSUE	0
MSTRG.36364.6	DM3_FIBROBLAST	5.51052
MSTRG.36364.6	T84_LARGE_INTESTINE	3.723
MSTRG.36364.6	COLO679_SKIN	3.99949
MSTRG.36364.6	NCIH1573_LUNG	4.85783
MSTRG.36364.6	KYSE30_OESOPHAGUS	13.5406
MSTRG.36364.6	KPL1_BREAST	3.12139
MSTRG.36364.6	F36P_HAEMATOPOIETIC_AND_LYMPHOID_TISSUE	10.2582
MSTRG.36364.6	COLO678_LARGE_INTESTINE	3.59536
MSTRG.36364.6	SKCO1_LARGE_INTESTINE	0.009319
MSTRG.36364.6	HS934T_FIBROBLAST	7.33792
MSTRG.36364.6	NCIH2228_LUNG	1.44999
MSTRG.36364.6	SNU81_LARGE_INTESTINE	0
MSTRG.36364.6	EOL1_HAEMATOPOIETIC_AND_LYMPHOID_TISSUE	0
MSTRG.36364.6	JURLMK1_HAEMATOPOIETIC_AND_LYMPHOID_TISSUE	4.00914
MSTRG.36364.6	COLO668_LUNG	3.58692
MSTRG.36364.6	SKLMS1_SOFT_TISSUE	0
MSTRG.36364.6	NCIH1869_LUNG	0
MSTRG.36364.6	PC14_LUNG	4.03889
MSTRG.36364.6	SF539_CENTRAL_NERVOUS_SYSTEM	5.02807
MSTRG.36364.6	KPMRTRY_SOFT_TISSUE	10.9567
MSTRG.36364.6	SNU601_STOMACH	0
MSTRG.36364.6	NCIH1568_LUNG	5.6284
MSTRG.36364.6	SNU1079_BILIARY_TRACT	3.29145
MSTRG.36364.6	LCLC103H_LUNG	13.3088
MSTRG.36364.6	NCIH2077_LUNG	17.8127
MSTRG.36364.6	HS936T_SKIN	16.2804
MSTRG.36364.6	NCIH1651_LUNG	15.7837
MSTRG.36364.6	KPNRTBM1_AUTONOMIC_GANGLIA	4.09835
MSTRG.36364.6	NCIH1385_LUNG	0
MSTRG.36364.6	SNU626_CENTRAL_NERVOUS_SYSTEM	2.95784
MSTRG.36364.6	NCIH1618_LUNG	4.09853
MSTRG.36364.6	ESS1_ENDOMETRIUM	10.3569
MSTRG.36364.6	BICR6_UPPER_AERODIGESTIVE_TRACT	1.57398
MSTRG.36364.6	KALS1_CENTRAL_NERVOUS_SYSTEM	34.4311
MSTRG.36364.6	SET2_HAEMATOPOIETIC_AND_LYMPHOID_TISSUE	6.0034
MSTRG.36364.6	OVSAHO_OVARY	0.424443
MSTRG.36364.6	HT115_LARGE_INTESTINE	0.224017
MSTRG.36364.6	NCIH2085_LUNG	2.37126
MSTRG.36364.6	KU812_HAEMATOPOIETIC_AND_LYMPHOID_TISSUE	0
MSTRG.36364.6	SW579_THYROID	8.24505
MSTRG.36364.6	NCIH1666_LUNG	0
MSTRG.36364.6	ES2_OVARY	8.13605
MSTRG.36364.6	SEM_HAEMATOPOIETIC_AND_LYMPHOID_TISSUE	0
MSTRG.36364.6	NCIH1581_LUNG	4.27523
MSTRG.36364.6	L540_HAEMATOPOIETIC_AND_LYMPHOID_TISSUE	0
MSTRG.36364.6	KURAMOCHI_OVARY	11.4082
MSTRG.36364.6	SNU1077_ENDOMETRIUM	4.36339
MSTRG.36364.6	DMS79_LUNG	4.46709
MSTRG.36364.6	ZR751_BREAST	1.68584
MSTRG.36364.6	COLO829_SKIN	7.24602
MSTRG.36364.6	CACO2_LARGE_INTESTINE	6.69702
MSTRG.36364.6	KARPAS299_HAEMATOPOIETIC_AND_LYMPHOID_TISSUE	0.068127
MSTRG.36364.6	TUHR4TKB_KIDNEY	12.1135
MSTRG.36364.6	BICR56_UPPER_AERODIGESTIVE_TRACT	0
MSTRG.36364.6	WM88_SKIN	13.2662
MSTRG.36364.6	PC3_PROSTATE	2.71281
MSTRG.36364.6	COLO800_SKIN	20.5132
MSTRG.36364.6	SF172_CENTRAL_NERVOUS_SYSTEM	7.06678
MSTRG.36364.6	NCIH522_LUNG	3.70948
MSTRG.36364.6	TYKNU_OVARY	4.34492
MSTRG.36364.6	BT549_BREAST	5.98083
MSTRG.36364.6	LAMA84_HAEMATOPOIETIC_AND_LYMPHOID_TISSUE	2.91932
MSTRG.36364.6	786O_KIDNEY	15.4099
MSTRG.36364.6	HCC364_LUNG	3.80077
MSTRG.36364.6	NCIH650_LUNG	14.1999
MSTRG.36364.6	SNU719_STOMACH	0.948422
MSTRG.36364.6	SNUC4_LARGE_INTESTINE	0
MSTRG.36364.6	NCIH520_LUNG	9.92171
MSTRG.36364.6	PANC1_PANCREAS	2.37251
MSTRG.36364.6	769P_KIDNEY	0
MSTRG.36364.6	K029AX_SKIN	40.1622
MSTRG.36364.6	SF126_CENTRAL_NERVOUS_SYSTEM	4.92347
MSTRG.36364.6	NCIH660_PROSTATE	0
MSTRG.36364.6	KP4_PANCREAS	15.6727
MSTRG.36364.6	8505C_THYROID	4.61188
MSTRG.36364.6	TE159T_FIBROBLAST	50.3056
MSTRG.36364.6	OVKATE_OVARY	1.68851
MSTRG.36364.6	K562_HAEMATOPOIETIC_AND_LYMPHOID_TISSUE	0
MSTRG.36364.6	NCIH1299_LUNG	5.08334
MSTRG.36364.6	RKN_SOFT_TISSUE	3.81959
MSTRG.36364.6	YAPC_PANCREAS	0
MSTRG.36364.6	BXPC3_PANCREAS	2.71536
MSTRG.36364.6	SNU1033_LARGE_INTESTINE	6.53509
MSTRG.36364.6	MUTZ5_HAEMATOPOIETIC_AND_LYMPHOID_TISSUE	0.018392
MSTRG.36364.6	NCIH524_LUNG	9.20782
MSTRG.36364.6	RH41_SOFT_TISSUE	2.73636
MSTRG.36364.6	MDAMB134VI_BREAST	2.57708
MSTRG.36364.6	KM12_LARGE_INTESTINE	1.82556
MSTRG.36364.6	8305C_THYROID	9.36448
MSTRG.36364.6	NCIH526_LUNG	0
MSTRG.36364.6	MV411_HAEMATOPOIETIC_AND_LYMPHOID_TISSUE	0
MSTRG.36364.6	RKO_LARGE_INTESTINE	11.343
MSTRG.36364.6	HT1197_URINARY_TRACT	0.721524
MSTRG.36364.6	NCIH596_LUNG	3.69237
MSTRG.36364.6	KG1_HAEMATOPOIETIC_AND_LYMPHOID_TISSUE	0
MSTRG.36364.6	C2BBE1_LARGE_INTESTINE	4.41267
MSTRG.36364.6	SALE_LUNG	20.9665
MSTRG.36364.6	WSUDLCL2_HAEMATOPOIETIC_AND_LYMPHOID_TISSUE	0
MSTRG.36364.6	NCIH358_LUNG	4.74497
MSTRG.36364.6	BL70_HAEMATOPOIETIC_AND_LYMPHOID_TISSUE	0
MSTRG.36364.6	A101D_SKIN	20.4539
MSTRG.36364.6	C32_SKIN	13.1401
MSTRG.36364.6	YD15_SALIVARY_GLAND	0
MSTRG.36364.6	NCIH226_LUNG	15.9563
MSTRG.36364.6	KIJK_HAEMATOPOIETIC_AND_LYMPHOID_TISSUE	0.021891
MSTRG.36364.6	RH18_SOFT_TISSUE	9.07322
MSTRG.36364.6	YD8_UPPER_AERODIGESTIVE_TRACT	0
MSTRG.36364.6	HEC1B_ENDOMETRIUM	7.71829
MSTRG.36364.6	8MGBA_CENTRAL_NERVOUS_SYSTEM	8.61719
MSTRG.36364.6	BL41_HAEMATOPOIETIC_AND_LYMPHOID_TISSUE	0
MSTRG.36364.6	SNGM_ENDOMETRIUM	10.6974
MSTRG.36364.6	KHM1B_HAEMATOPOIETIC_AND_LYMPHOID_TISSUE	0
MSTRG.36364.6	BICR18_UPPER_AERODIGESTIVE_TRACT	0.35957
MSTRG.36364.6	C8166_HAEMATOPOIETIC_AND_LYMPHOID_TISSUE	0
MSTRG.36364.6	YD38_UPPER_AERODIGESTIVE_TRACT	0
MSTRG.36364.6	HT1376_URINARY_TRACT	2.97512
MSTRG.36364.6	NCIH647_LUNG	0.507497
MSTRG.36364.6	JHOM2B_OVARY	1.73901
MSTRG.36364.6	HS172T_FIBROBLAST	26.8268
MSTRG.36364.6	SNU1041_UPPER_AERODIGESTIVE_TRACT	5.06193
MSTRG.36364.6	NCIH3255_LUNG	0
MSTRG.36364.6	YH13_CENTRAL_NERVOUS_SYSTEM	0
MSTRG.36364.6	CHP212_AUTONOMIC_GANGLIA	20.3881
MSTRG.36364.6	MCAS_OVARY	0.9638
MSTRG.36364.6	HOP62_LUNG	9.66578
MSTRG.36364.6	HEC251_ENDOMETRIUM	5.14785
MSTRG.36364.6	HT144_SKIN	16.8326
MSTRG.36364.6	MCF7_BREAST	0
MSTRG.36364.6	TOLEDO_HAEMATOPOIETIC_AND_LYMPHOID_TISSUE	0.044532
MSTRG.36364.6	VMRCRCZ_KIDNEY	7.90518
MSTRG.36364.6	A172_CENTRAL_NERVOUS_SYSTEM	17.8752
MSTRG.36364.6	JHOS4_OVARY	1.58459
MSTRG.36364.6	MALME3M_SKIN	8.84559
MSTRG.36364.6	SKMEL1_SKIN	4.60421
MSTRG.36364.6	NCIH322_LUNG	11.2268
MSTRG.36364.6	697_HAEMATOPOIETIC_AND_LYMPHOID_TISSUE	0.028535
MSTRG.36364.6	A1207_CENTRAL_NERVOUS_SYSTEM	14.2192
MSTRG.36364.6	WM1799_SKIN	13.7515
MSTRG.36364.6	BICR31_UPPER_AERODIGESTIVE_TRACT	17.0461
MSTRG.36364.6	SKMEL24_SKIN	8.0108
MSTRG.36364.6	MC116_HAEMATOPOIETIC_AND_LYMPHOID_TISSUE	0.004211
MSTRG.36364.6	SUPB15_HAEMATOPOIETIC_AND_LYMPHOID_TISSUE	0
MSTRG.36364.6	SNU478_BILIARY_TRACT	0
MSTRG.36364.6	M07E_HAEMATOPOIETIC_AND_LYMPHOID_TISSUE	2.2869
MSTRG.36364.6	SKLU1_LUNG	0
MSTRG.36364.6	SW1353_BONE	14.3029
MSTRG.36364.6	TOV112D_OVARY	6.03815
MSTRG.36364.6	BICR22_UPPER_AERODIGESTIVE_TRACT	3.57795
MSTRG.36364.6	LCLC97TM1_LUNG	5.3239
MSTRG.36364.6	SNU201_CENTRAL_NERVOUS_SYSTEM	9.2647
MSTRG.36364.6	HOP92_LUNG	6.61046
MSTRG.36364.6	SNU1040_LARGE_INTESTINE	5.3491
MSTRG.36364.6	HEC265_ENDOMETRIUM	7.35589
MSTRG.36364.6	TUHR14TKB_KIDNEY	0.535581
MSTRG.36364.6	SNU213_PANCREAS	0
MSTRG.36364.6	HMEL_BREAST	13.209
MSTRG.36364.6	SNU489_CENTRAL_NERVOUS_SYSTEM	32.5091
MSTRG.36364.6	MDAPCA2B_PROSTATE	7.51339
MSTRG.36364.6	VMRCRCW_KIDNEY	0
MSTRG.36364.6	SNU503_LARGE_INTESTINE	1.51711
MSTRG.36364.6	MDAMB361_BREAST	10.8444
MSTRG.36364.6	WM115_SKIN	7.44411
MSTRG.36364.6	SNU1_STOMACH	9.8342
MSTRG.36364.6	TM87_SOFT_TISSUE	17.5973
MSTRG.36364.6	HNT34_HAEMATOPOIETIC_AND_LYMPHOID_TISSUE	4.23552
MSTRG.36364.6	TUHR10TKB_KIDNEY	8.29255
MSTRG.36364.6	MDAMB415_BREAST	0
MSTRG.36364.6	BT12_SOFT_TISSUE	26.2954
MSTRG.36364.6	ECC12_STOMACH	5.2501
MSTRG.36364.6	TO175T_FIBROBLAST	14.6858
MSTRG.36364.6	NCIH1930_LUNG	0.229613
MSTRG.36364.6	NCIH1395_LUNG	24.5874
MSTRG.36364.6	SKMEL31_SKIN	8.98653
MSTRG.36364.6	HMC18_BREAST	7.39226
MSTRG.36364.6	SNU466_CENTRAL_NERVOUS_SYSTEM	16.9507
MSTRG.36364.6	PANC0403_PANCREAS	1.65854
MSTRG.36364.6	RH30_SOFT_TISSUE	6.97386
MSTRG.36364.6	U118MG_CENTRAL_NERVOUS_SYSTEM	4.96042
MSTRG.36364.6	MDAMB435S_SKIN	2.94056
MSTRG.36364.6	HPAFII_PANCREAS	7.93391
MSTRG.36364.6	NCIH508_LARGE_INTESTINE	8.49197
MSTRG.36364.6	MDAMB175VII_BREAST	3.65754
MSTRG.36364.6	BICR16_UPPER_AERODIGESTIVE_TRACT	0.471461
MSTRG.36364.6	TIG3TD_FIBROBLAST	24.5828
MSTRG.36364.6	ME1_HAEMATOPOIETIC_AND_LYMPHOID_TISSUE	0
MSTRG.36364.6	U87MG_CENTRAL_NERVOUS_SYSTEM	13.527
MSTRG.36364.6	NCIH446_LUNG	0
MSTRG.36364.6	SNU175_LARGE_INTESTINE	0
MSTRG.36364.6	TM31_CENTRAL_NERVOUS_SYSTEM	5.83004
MSTRG.36364.6	S117_THYROID	1.63337
MSTRG.36364.6	HEC59_ENDOMETRIUM	0
MSTRG.36364.6	647V_URINARY_TRACT	7.2668
MSTRG.36364.6	TTC709_SOFT_TISSUE	6.70496
MSTRG.36364.6	TE9_OESOPHAGUS	0
MSTRG.36364.6	HPBALL_HAEMATOPOIETIC_AND_LYMPHOID_TISSUE	0.004438
MSTRG.36364.6	253J_URINARY_TRACT	10.0675
MSTRG.36364.6	MDAMB231_BREAST	0
MSTRG.36364.6	HEC50B_ENDOMETRIUM	4.5603
MSTRG.36364.6	TTC642_SOFT_TISSUE	13.9648
MSTRG.36364.6	BFTC905_URINARY_TRACT	8.83413
MSTRG.36364.6	HOS_BONE	0
MSTRG.36364.6	TT_THYROID	27.2076
MSTRG.36364.6	HL60_HAEMATOPOIETIC_AND_LYMPHOID_TISSUE	0.014192
MSTRG.36364.6	HEC6_ENDOMETRIUM	5.05532
MSTRG.36364.6	U178_CENTRAL_NERVOUS_SYSTEM	21.8712
MSTRG.36364.6	SKMES1_LUNG	8.94757
MSTRG.36364.6	NCIH1623_LUNG	0
MSTRG.36364.6	MOLM6_HAEMATOPOIETIC_AND_LYMPHOID_TISSUE	0
MSTRG.36364.6	A673_BONE	2.80477
MSTRG.36364.6	KPNYN_AUTONOMIC_GANGLIA	5.61729
MSTRG.36364.6	SW403_LARGE_INTESTINE	0
MSTRG.36364.6	TT_OESOPHAGUS	9.17723
MSTRG.36364.6	HEKTE_KIDNEY	11.8691
MSTRG.36364.6	U251MG_CENTRAL_NERVOUS_SYSTEM	4.04509
MSTRG.36364.6	NCIH1435_LUNG	16.5294
MSTRG.36364.6	253JBV_URINARY_TRACT	6.58284
MSTRG.36364.6	TT2609C02_THYROID	0
MSTRG.36364.6	BFTC909_KIDNEY	7.80096
MSTRG.36364.6	HPAC_PANCREAS	0
MSTRG.36364.6	RERFLCKJ_LUNG	2.47944
MSTRG.36364.6	SW480_LARGE_INTESTINE	4.83374
MSTRG.36364.6	2313287_STOMACH	0
MSTRG.36364.6	BT20_BREAST	3.56614
MSTRG.36364.6	MOLT16_HAEMATOPOIETIC_AND_LYMPHOID_TISSUE	0
MSTRG.36364.6	22RV1_PROSTATE	4.70067
MSTRG.36364.6	BEN_LUNG	0
MSTRG.36364.6	TOV21G_OVARY	9.90613
MSTRG.36364.6	SH4_SKIN	17.2274
MSTRG.36364.6	639V_URINARY_TRACT	3.71548
MSTRG.36364.6	EW8_BONE	2.9787
MSTRG.36364.6	HEL9217_HAEMATOPOIETIC_AND_LYMPHOID_TISSUE	19.7296
MSTRG.36364.6	PATU8902_PANCREAS	0
MSTRG.36364.6	SNU46_UPPER_AERODIGESTIVE_TRACT	4.40212
MSTRG.36364.6	HELA_CERVIX	6.63073
MSTRG.36364.6	BCPAP_THYROID	8.70776
MSTRG.36364.6	T47D_BREAST	6.33447
MSTRG.36364.6	MOLT13_HAEMATOPOIETIC_AND_LYMPHOID_TISSUE	0.0921
MSTRG.36364.6	SNU119_OVARY	5.08742
MSTRG.36364.6	THP1_HAEMATOPOIETIC_AND_LYMPHOID_TISSUE	0.017852
MSTRG.36364.6	HEL_HAEMATOPOIETIC_AND_LYMPHOID_TISSUE	10.1384
MSTRG.36364.6	59M_OVARY	6.14587
MSTRG.36364.6	BC3C_URINARY_TRACT	0
MSTRG.36364.6	SNU520_STOMACH	0
MSTRG.36364.6	HMCB_SKIN	3.93807
MSTRG.36364.6	HS695T_SKIN	44.6241
MSTRG.36364.6	TEN_ENDOMETRIUM	0
MSTRG.36364.6	SNU5_STOMACH	0
MSTRG.36364.6	DOHH2_HAEMATOPOIETIC_AND_LYMPHOID_TISSUE	0
MSTRG.36364.6	MPP89_PLEURA	5.1514
MSTRG.36364.6	SH10TC_STOMACH	18.682
MSTRG.36364.6	MOLM16_HAEMATOPOIETIC_AND_LYMPHOID_TISSUE	0
MSTRG.36364.6	NCIH1437_LUNG	27.5123
MSTRG.36364.6	HGC27_STOMACH	8.58132
MSTRG.36364.6	HS698T_FIBROBLAST	8.38631
MSTRG.36364.6	NCIH2122_LUNG	0
MSTRG.36364.6	5637_URINARY_TRACT	5.24311
MSTRG.36364.6	TF1_HAEMATOPOIETIC_AND_LYMPHOID_TISSUE	4.50299
MSTRG.36364.6	DND41_HAEMATOPOIETIC_AND_LYMPHOID_TISSUE	0
MSTRG.36364.6	42MGBA_CENTRAL_NERVOUS_SYSTEM	10.5825
MSTRG.36364.6	ECC10_STOMACH	8.93855
MSTRG.36364.6	SUDHL8_HAEMATOPOIETIC_AND_LYMPHOID_TISSUE	0.006004
MSTRG.36364.6	HUNS1_HAEMATOPOIETIC_AND_LYMPHOID_TISSUE	0
MSTRG.36364.6	SCC9_UPPER_AERODIGESTIVE_TRACT	8.42511
MSTRG.36364.6	HEYA8_OVARY	10.7278
MSTRG.36364.6	NCIH2126_LUNG	0
MSTRG.36364.6	HCC1954_BREAST	0
MSTRG.36364.6	MOLP8_HAEMATOPOIETIC_AND_LYMPHOID_TISSUE	0
MSTRG.36364.6	HS706T_BONE	18.9327
MSTRG.36364.6	EBC1_LUNG	1.62635
MSTRG.36364.6	HCC202_BREAST	0
MSTRG.36364.6	SCLC21H_LUNG	4.49017
MSTRG.36364.6	HUH28_BILIARY_TRACT	58.2448
MSTRG.36364.6	HCC1438_LUNG	7.49656
MSTRG.36364.6	HUG1N_STOMACH	5.21431
MSTRG.36364.6	HCC1187_BREAST	0
MSTRG.36364.6	SCC25_UPPER_AERODIGESTIVE_TRACT	4.02941
MSTRG.36364.6	TTC549_SOFT_TISSUE	4.86824
MSTRG.36364.6	HCC15_LUNG	9.47572
MSTRG.36364.6	HUCCT1_BILIARY_TRACT	2.95312
MSTRG.36364.6	HCC1171_LUNG	0.948014
MSTRG.36364.6	TTC1240_SOFT_TISSUE	10.8019
MSTRG.36364.6	CL11_LARGE_INTESTINE	27.5779
MSTRG.36364.6	EB1_HAEMATOPOIETIC_AND_LYMPHOID_TISSUE	0
MSTRG.36364.6	RERFLCAI_LUNG	0
MSTRG.36364.6	HCC1806_BREAST	3.58457
MSTRG.36364.6	GCIY_STOMACH	24.7017
MSTRG.36364.6	HS729_SOFT_TISSUE	9.89746
MSTRG.36364.6	HT_HAEMATOPOIETIC_AND_LYMPHOID_TISSUE	0
MSTRG.36364.6	COV318_OVARY	0
MSTRG.36364.6	HS618T_FIBROBLAST	5.95755
MSTRG.36364.6	MOLP2_HAEMATOPOIETIC_AND_LYMPHOID_TISSUE	2.17605
MSTRG.36364.6	HCC1143_BREAST	7.87645
MSTRG.36364.6	U2OS_BONE	9.35038
MSTRG.36364.6	DV90_LUNG	6.77357
MSTRG.36364.6	CL34_LARGE_INTESTINE	0
MSTRG.36364.6	RDES_BONE	2.81067
MSTRG.36364.6	HUPT4_PANCREAS	0
MSTRG.36364.6	D283MED_CENTRAL_NERVOUS_SYSTEM	3.05874
MSTRG.36364.6	TCCSUP_URINARY_TRACT	3.64829
MSTRG.36364.6	ML1_THYROID	5.35963
MSTRG.36364.6	U343_CENTRAL_NERVOUS_SYSTEM	24.3821
MSTRG.36364.6	HCC1833_LUNG	3.07692
MSTRG.36364.6	A2058_SKIN	14.3826
MSTRG.36364.6	COLO201_LARGE_INTESTINE	0
MSTRG.36364.6	SCC4_UPPER_AERODIGESTIVE_TRACT	5.05502
MSTRG.36364.6	RCM1_LARGE_INTESTINE	3.41386
MSTRG.36364.6	CW2_LARGE_INTESTINE	1.6771
MSTRG.36364.6	TALL1_HAEMATOPOIETIC_AND_LYMPHOID_TISSUE	0
MSTRG.36364.6	HCC1937_BREAST	9.81971
MSTRG.36364.6	MKN7_STOMACH	7.1626
MSTRG.36364.6	HUPT3_PANCREAS	5.2276
MSTRG.36364.6	DANG_PANCREAS	10.217
MSTRG.36364.6	HS675T_FIBROBLAST	11.1356
MSTRG.36364.6	TE14_OESOPHAGUS	0.930474
MSTRG.36364.6	HCC1500_BREAST	0
MSTRG.36364.6	PECAPJ15_UPPER_AERODIGESTIVE_TRACT	1.13935
MSTRG.36364.6	HS688AT_FIBROBLAST	17.3908
MSTRG.36364.6	HH_HAEMATOPOIETIC_AND_LYMPHOID_TISSUE	0
MSTRG.36364.6	LN235_CENTRAL_NERVOUS_SYSTEM	42.2173
MSTRG.36364.6	SCABER_URINARY_TRACT	1.18602
MSTRG.36364.6	SKNDZ_AUTONOMIC_GANGLIA	0.713291
MSTRG.36364.6	DAUDI_HAEMATOPOIETIC_AND_LYMPHOID_TISSUE	0
MSTRG.36364.6	REC1_HAEMATOPOIETIC_AND_LYMPHOID_TISSUE	0.017675
MSTRG.36364.6	HLFA_FIBROBLAST	7.39491
MSTRG.36364.6	SW780_URINARY_TRACT	0
MSTRG.36364.6	COLO792_SKIN	1.35247
MSTRG.36364.6	NCIH716_LARGE_INTESTINE	5.49228
MSTRG.36364.6	LN215_CENTRAL_NERVOUS_SYSTEM	8.36147
MSTRG.36364.6	MOLT3_HAEMATOPOIETIC_AND_LYMPHOID_TISSUE	0
MSTRG.36364.6	COLO741_SKIN	17.3265
MSTRG.36364.6	SCC15_UPPER_AERODIGESTIVE_TRACT	2.33258
MSTRG.36364.6	RCC10RGB_KIDNEY	0
MSTRG.36364.6	RD_SOFT_TISSUE	4.43519
MSTRG.36364.6	CI1_HAEMATOPOIETIC_AND_LYMPHOID_TISSUE	0
MSTRG.36364.6	PLB985_HAEMATOPOIETIC_AND_LYMPHOID_TISSUE	0.00271
MSTRG.36364.6	MONOMAC1_HAEMATOPOIETIC_AND_LYMPHOID_TISSUE	0
[truncated: 48,904 more rows]

## Sheet: Fig. 2f
Fig. 2f The expression levels of AC092803.3-u1 and AC092803.3-a1 across 1,017 cancer cell lines.
Transcript_id	SNU245_BILIARY_TRACT	MDAMB453_BREAST	SKHEP1_LIVER	BV173_HAEMATOPOIETIC_AND_LYMPHOID_TISSUE	SNU878_LIVER	NCIH1793_LUNG	SNU387_LIVER	JHH6_LIVER	CAKI2_KIDNEY	CAL148_BREAST	JHH4_LIVER	NCIH2227_LUNG	NCIH1341_LUNG	CHAGOK1_LUNG	NCIH684_LIVER	SNU182_LIVER	SNU475_LIVER	HLF_LIVER	CAS1_CENTRAL_NERVOUS_SYSTEM	ACHN_KIDNEY	NCIH1184_LUNG	CORL105_LUNG	JHH1_LIVER	KMS28BM_HAEMATOPOIETIC_AND_LYMPHOID_TISSUE	CH157MN_CENTRAL_NERVOUS_SYSTEM	HEPG2_LIVER	SNU738_CENTRAL_NERVOUS_SYSTEM	HUH7_LIVER	NIHOVCAR3_OVARY	VCAP_PROSTATE	SKNFI_AUTONOMIC_GANGLIA	MDAMB436_BREAST	CAL12T_LUNG	PLCPRF5_LIVER	RI1_HAEMATOPOIETIC_AND_LYMPHOID_TISSUE	YKG1_CENTRAL_NERVOUS_SYSTEM	HSC3_UPPER_AERODIGESTIVE_TRACT	ACCMESO1_PLEURA	RPMI8402_HAEMATOPOIETIC_AND_LYMPHOID_TISSUE	SAOS2_BONE	BT483_BREAST	NCIH2196_LUNG	NCIH1876_LUNG	MEC1_HAEMATOPOIETIC_AND_LYMPHOID_TISSUE	HCC366_LUNG	G361_SKIN	LI7_LIVER	HUH1_LIVER	SNU423_LIVER
AC092803.3-u1	0.072057	0	0	0	0	0.530149	0	0.111346	0.13687	0.129686	0.03949	0	0.156815	0	0	0.06275	0.038303	0	0	0	0.097329	0	0	0.032989	0	0	0	0	0	0.152804	0.101867	0.125422	0	0	0	0.090523	0.195077	0.269084	0	0.342793	0.160384	0.237989	0	0	0	0	0.279962	0.059633	0.059703
AC092803.3-a1	0.025433	0.019185	0.002085	0	2.33897	0.184644	0	0.061042	0	0.120441	0.04659	0	0	0.075561	0	0.115893	0.037416	0.126384	0.010565	0	0.025853	0.034718	0	0	0	0	0.014142	0	0.278507	0.076864	0.009616	0.018328	0	0	0	0	0	0.035109	0	0	0.203716	0.047685	0.024413	0	0.065701	0	0.023255	0.11284	0
[truncated: 968 more columns]

## Sheet: Fig. 2g
Fig. 2g Survival risk of AC092803.3-u1 and AC092803.3-a1 transcripts in ACC.							Fig. 2g Expression in paired tumor and normal samples of AC092803.3-u1 and AC092803.3-a1 transcripts in CHOL.
Sample	Status	Survival time (in month)	AC092803.3-u1	AC092803.3-a1			Transcript id	Patients	TPM	Type
TCGA-PK-A5H8	0	9.92603	0	0.038853			AC092803.3-u1	TCGA-W5-AA2I	0	Normal
TCGA-OR-A5JB	1	1.50959	0	0.131467			AC092803.3-u1	TCGA-W5-AA2Q	0	Normal
TCGA-PA-A5YG	0	2.07123	0	0.018172			AC092803.3-u1	TCGA-W5-AA2R	0	Normal
TCGA-OR-A5KU	0	12.8027	0.707128	0.118822			AC092803.3-u1	TCGA-W5-AA2U	0	Normal
TCGA-OR-A5JG	1	1.48219	0	0.082066			AC092803.3-u1	TCGA-W5-AA2X	0.172733	Normal
TCGA-OR-A5J8	1	1.5863	0.435922	0.008094			AC092803.3-u1	TCGA-W5-AA30	0	Normal
TCGA-OR-A5LM	0	5.09041	0	0			AC092803.3-u1	TCGA-W5-AA31	0	Normal
TCGA-OR-A5LK	0	7.50685	0	0.00845			AC092803.3-u1	TCGA-W5-AA34	0	Normal
TCGA-OR-A5JX	0	2.60274	0	0.0854			AC092803.3-u1	TCGA-ZU-A8S4	0.158614	Normal
TCGA-OR-A5K0	0	2.81918	0.211265	0.093324			AC092803.3-a1	TCGA-W5-AA2I	0	Normal
TCGA-PK-A5HB	0	3.54247	0	0			AC092803.3-a1	TCGA-W5-AA2Q	0	Normal
TCGA-OR-A5LJ	1	3.0274	0.287891	0.1354			AC092803.3-a1	TCGA-W5-AA2R	0	Normal
TCGA-OR-A5JD	0	8.32329	0	0.040087			AC092803.3-a1	TCGA-W5-AA2U	0	Normal
TCGA-OR-A5JM	1	1.53973	0	0.100559			AC092803.3-a1	TCGA-W5-AA2X	0.140202	Normal
TCGA-OR-A5K9	1	0.942466	0.315401	0.066349			AC092803.3-a1	TCGA-W5-AA30	0	Normal
TCGA-OR-A5L5	0	3.60822	0	0			AC092803.3-a1	TCGA-W5-AA31	0	Normal
TCGA-OR-A5JJ	1	1.34247	0.7815	0.419415			AC092803.3-a1	TCGA-W5-AA34	0	Normal
TCGA-OR-A5JE	1	5.76712	0	0.093962			AC092803.3-a1	TCGA-ZU-A8S4	0	Normal
TCGA-OR-A5JL	0	5.63288	0	0			AC092803.3-u1	TCGA-W5-AA2I	0	Tumor
TCGA-PK-A5HA	0	3.29041	0	0.153744			AC092803.3-u1	TCGA-W5-AA2Q	0.111323	Tumor
TCGA-OR-A5LA	0	1.96986	0	0			AC092803.3-u1	TCGA-W5-AA2R	0.62825	Tumor
TCGA-OR-A5JV	0	5.54247	0.295756	0			AC092803.3-u1	TCGA-W5-AA2U	0.284085	Tumor
TCGA-OR-A5J1	1	3.71233	0	0.056964			AC092803.3-u1	TCGA-W5-AA2X	1.47273	Tumor
TCGA-OR-A5JP	0	1.27123	0	0.02565			AC092803.3-u1	TCGA-W5-AA30	0.721757	Tumor
TCGA-OR-A5LD	1	3.27945	0.070357	0			AC092803.3-u1	TCGA-W5-AA31	0	Tumor
TCGA-OR-A5JI	0	6.3863	0	0.047424			AC092803.3-u1	TCGA-W5-AA34	0	Tumor
TCGA-OR-A5J3	0	5.72877	0	0			AC092803.3-u1	TCGA-ZU-A8S4	0.761286	Tumor
TCGA-PK-A5H9	0	1.68767	0	0			AC092803.3-a1	TCGA-W5-AA2I	0	Tumor
TCGA-OR-A5K5	1	1.36438	0	0.152482			AC092803.3-a1	TCGA-W5-AA2Q	0.659109	Tumor
TCGA-OR-A5JW	0	6.03288	0	0			AC092803.3-a1	TCGA-W5-AA2R	0.266761	Tumor
TCGA-OU-A5PI	0	3.20822	0	0.026264			AC092803.3-a1	TCGA-W5-AA2U	0.148225	Tumor
TCGA-OR-A5KY	1	1.07123	0.036622	0.043349			AC092803.3-a1	TCGA-W5-AA2X	0.199136	Tumor
TCGA-OR-A5K3	0	9.49315	0	0			AC092803.3-a1	TCGA-W5-AA30	0.160838	Tumor
TCGA-OR-A5KO	0	3.87397	0	0			AC092803.3-a1	TCGA-W5-AA31	0	Tumor
TCGA-OR-A5LE	1	1.8137	0	0			AC092803.3-a1	TCGA-W5-AA34	0	Tumor
TCGA-OR-A5J7	1	1.34247	0	0			AC092803.3-a1	TCGA-ZU-A8S4	0	Tumor
TCGA-OR-A5KW	0	5.68767	0	0.137475
TCGA-OR-A5K1	0	9.01096	0	0.015505
TCGA-P6-A5OG	1	1.04932	0.447563	0.321955			Fig. 2g Expression in paired tumor and normal samples of AC092803.3-u1 and AC092803.3-a1 transcripts in KIRC.
TCGA-OR-A5L3	0	12.6795	0	0.18019			Transcript id	Patients	TPM	Type
TCGA-OR-A5JQ	0	3.02192	0	0.016496			AC092803.3-u1	TCGA-CZ-4864	0.359589	Normal
TCGA-OR-A5KV	0	10.6247	0	0.047633			AC092803.3-u1	TCGA-CW-5587	0	Normal
TCGA-OR-A5LB	1	3.29863	0	0.027063			AC092803.3-u1	TCGA-B0-5694	0.500252	Normal
TCGA-OR-A5L8	0	2.42466	0	0.150932			AC092803.3-u1	TCGA-B0-5711	0.345469	Normal
TCGA-OR-A5LO	1	6.58904	0	0			AC092803.3-u1	TCGA-B0-5697	0	Normal
TCGA-OR-A5JZ	0	2.25205	0	0.036887			AC092803.3-u1	TCGA-CZ-5988	0	Normal
TCGA-OR-A5LR	0	2.33699	0	0			AC092803.3-u1	TCGA-CJ-6030	0	Normal
TCGA-OR-A5LT	0	1.50411	0	0			AC092803.3-u1	TCGA-CZ-5462	0	Normal
TCGA-OR-A5J6	0	7.40548	0	0.049059			AC092803.3-u1	TCGA-CZ-4865	0	Normal
TCGA-OR-A5J5	1	1	0	0			AC092803.3-u1	TCGA-CZ-5456	1.65543	Normal
TCGA-OR-A5KT	0	7.93151	0	0			AC092803.3-u1	TCGA-CZ-5984	0	Normal
TCGA-OR-A5K4	0	2.96438	0	0			AC092803.3-u1	TCGA-CJ-5681	0	Normal
TCGA-OR-A5LG	0	4.35342	0.135671	0			AC092803.3-u1	TCGA-CZ-5989	1.64059	Normal
TCGA-OR-A5L4	0	2.64932	0	0			AC092803.3-u1	TCGA-B0-5705	0.289002	Normal
TCGA-OR-A5KX	0	3.73699	0	0			AC092803.3-u1	TCGA-CJ-5672	0.624832	Normal
TCGA-OR-A5LH	1	6.53425	0.286441	0.058025			AC092803.3-u1	TCGA-CW-6087	0.440273	Normal
TCGA-OR-A5JA	1	2.52603	0.41313	0			AC092803.3-u1	TCGA-CZ-5469	1.03847	Normal
TCGA-OR-A5LN	0	6.41644	0	0			AC092803.3-u1	TCGA-CZ-5463	0	Normal
TCGA-OR-A5JC	1	4.79452	0.103294	0			AC092803.3-u1	TCGA-CW-5591	0.273814	Normal
TCGA-P6-A5OF	1	0.567123	0	0.008264			AC092803.3-u1	TCGA-CZ-5461	0	Normal
TCGA-OR-A5K2	1	2.72329	0	0.07283			AC092803.3-u1	TCGA-B8-5552	0.316937	Normal
TCGA-OR-A5JT	0	2.48493	0	0			AC092803.3-u1	TCGA-B0-5691	0	Normal
TCGA-OR-A5J2	1	4.59452	0.67181	0.062961			AC092803.3-u1	TCGA-B0-5696	0	Normal
TCGA-OR-A5JS	0	1.04932	0	0.097645			AC092803.3-u1	TCGA-CW-5581	0	Normal
TCGA-OR-A5J9	0	3.70411	0	0			AC092803.3-u1	TCGA-B0-4700	0	Normal
TCGA-OR-A5K6	0	4.09041	0	0.134893			AC092803.3-u1	TCGA-B8-4620	0	Normal
TCGA-OR-A5JF	0	5.52055	0	0			AC092803.3-u1	TCGA-A3-3358	0	Normal
TCGA-OR-A5JO	0	3.27123	0	0.02725			AC092803.3-u1	TCGA-CW-6090	0.371271	Normal
TCGA-OR-A5JK	0	4.10137	1.0423	0.018577			AC092803.3-u1	TCGA-CW-6088	0	Normal
TCGA-OR-A5LS	0	3.00274	0	0.036572			AC092803.3-u1	TCGA-CZ-5986	0.12187	Normal
TCGA-OR-A5KZ	1	0.342466	0	0			AC092803.3-u1	TCGA-CZ-5453	0.368754	Normal
TCGA-OR-A5LP	0	5.08767	0	0.034938			AC092803.3-u1	TCGA-B0-5706	0.323853	Normal
TCGA-OR-A5LL	1	4.41918	0	0			AC092803.3-u1	TCGA-CZ-5468	0.445083	Normal
TCGA-OR-A5L6	0	2.3589	0	0.060398			AC092803.3-u1	TCGA-B2-5636	0.28227	Normal
TCGA-OR-A5JR	0	10.1041	0.06147	0.017352			AC092803.3-u1	TCGA-CJ-5676	0	Normal
TCGA-OR-A5LC	1	0.435616	0	0			AC092803.3-u1	TCGA-CZ-5982	0	Normal
TCGA-OR-A5JY	1	1.51233	0.344109	0			AC092803.3-u1	TCGA-CZ-5987	0.513941	Normal
TCGA-OR-A5L9	0	2.3863	0	0			AC092803.3-u1	TCGA-B0-5703	0	Normal
TCGA-OR-A5K8	0	2.05205	0	0			AC092803.3-u1	TCGA-B0-4712	0	Normal
							AC092803.3-u1	TCGA-CZ-5470	0.609084	Normal
Fig. 2g Survival risk of AC092803.3-u1 and AC092803.3-a1 transcripts in LGG.							AC092803.3-u1	TCGA-B8-5549	0	Normal
Sample	Status	Survival time (in month)	AC092803.3-u1	AC092803.3-a1			AC092803.3-u1	TCGA-CW-5589	0	Normal
TCGA-HT-7480	0	6.26575	0	0.053752			AC092803.3-u1	TCGA-CZ-5458	0.680538	Normal
TCGA-RY-A83X	0	2.5726	0.307311	0.225963			AC092803.3-u1	TCGA-B0-5690	0	Normal
TCGA-HT-8563	0	2.35616	1.16084	0.171779			AC092803.3-u1	TCGA-B0-5701	0.590428	Normal
TCGA-S9-A6WD	0	6.27123	0	0.391532			AC092803.3-u1	TCGA-CJ-6033	0	Normal
TCGA-HT-A61C	1	1.47123	0.20317	0.146167			AC092803.3-u1	TCGA-CZ-5457	0	Normal
TCGA-S9-A6WO	0	1.55068	0.43083	0.040649			AC092803.3-u1	TCGA-CZ-5467	0.719386	Normal
TCGA-DU-6401	1	7.28767	0	0			AC092803.3-u1	TCGA-B8-4622	0	Normal
TCGA-P5-A5EY	0	0.19726	0.268114	0.025583			AC092803.3-u1	TCGA-B0-5699	0	Normal
TCGA-CS-4941	1	0.641096	1.21113	0.453059			AC092803.3-u1	TCGA-A3-3387	0	Normal
TCGA-WY-A85D	0	3.14247	1.73161	0.305609			AC092803.3-u1	TCGA-CJ-5678	0	Normal
TCGA-DU-7290	1	0.863014	1.69499	0.597519			AC092803.3-u1	TCGA-CZ-5452	0.98449	Normal
TCGA-FG-6689	0	1.24384	0	0.11018			AC092803.3-u1	TCGA-CW-5585	0	Normal
TCGA-HW-8319	1	3.31233	0	0.382508			AC092803.3-u1	TCGA-CZ-5985	0	Normal
TCGA-VM-A8C8	0	3.8274	1.3538	0.301427			AC092803.3-u1	TCGA-CW-5584	0.506246	Normal
TCGA-HT-8011	0	1.35342	0.555697	0.052343			AC092803.3-u1	TCGA-CZ-5466	0.38189	Normal
TCGA-RY-A845	0	1.63288	0	0.09139			AC092803.3-u1	TCGA-B2-5641	0.405027	Normal
TCGA-P5-A736	0	0.630137	0.663444	0.259683			AC092803.3-u1	TCGA-B0-5712	0.112724	Normal
TCGA-P5-A72X	0	1.10411	0.352669	0.19577			AC092803.3-u1	TCGA-CJ-5689	0	Normal
TCGA-HT-7879	0	0.306849	0	0.186734			AC092803.3-u1	TCGA-CZ-5455	0.508268	Normal
TCGA-QH-A6CV	0	1.21096	0.425813	0.254592			AC092803.3-u1	TCGA-B0-5402	0.27204	Normal
TCGA-QH-A6X9	0	0.158904	0.336683	0.133154			AC092803.3-u1	TCGA-CZ-5465	0.366148	Normal
TCGA-DB-A75O	0	2.56164	0	0.141924			AC092803.3-u1	TCGA-CJ-5679	0	Normal
TCGA-DB-5273	0	6.83014	0.566886	0.071288			AC092803.3-u1	TCGA-CJ-5680	1.46072	Normal
TCGA-HT-7854	0	3.29041	0.776045	0.19144			AC092803.3-u1	TCGA-CZ-5451	0.494698	Normal
TCGA-DB-5278	0	7.59452	0	0.139625			AC092803.3-u1	TCGA-B8-4619	0	Normal
TCGA-TQ-A7RG	0	1.6411	0	0.147502			AC092803.3-u1	TCGA-B0-5709	0	Normal
TCGA-HT-8114	0	2.84932	0.274375	0.097787			AC092803.3-u1	TCGA-CZ-5454	0.120468	Normal
TCGA-HT-7681	0	3.72329	0	0			AC092803.3-u1	TCGA-CJ-5677	0.42045	Normal
TCGA-S9-A7QW	0	1.25479	0	0.139931			AC092803.3-u1	TCGA-CZ-4863	1.11594	Normal
TCGA-HT-A74L	0	0.920548	0	0.129309			AC092803.3-u1	TCGA-CW-5580	0	Normal
TCGA-HT-8104	0	1.01918	0	0.070225			AC092803.3-a1	TCGA-CZ-4864	0	Normal
TCGA-TM-A84S	0	1.24384	0	0.086825			AC092803.3-a1	TCGA-CW-5587	0	Normal
TCGA-DU-A7TG	1	3.70137	0	0			AC092803.3-a1	TCGA-B0-5694	0	Normal
TCGA-DU-7294	0	7.86027	0	0.034031			AC092803.3-a1	TCGA-B0-5711	0	Normal
TCGA-TM-A84C	1	1.34795	0	0.045588			AC092803.3-a1	TCGA-B0-5697	0.22288	Normal
TCGA-DB-A75M	0	1.49041	0	0.119232			AC092803.3-a1	TCGA-CZ-5988	0	Normal
TCGA-P5-A737	0	1.01918	0.903564	0.084606			AC092803.3-a1	TCGA-CJ-6030	0	Normal
TCGA-DU-5855	0	0.567123	0.211932	0.138813			AC092803.3-a1	TCGA-CZ-5462	0	Normal
TCGA-HT-7610	0	4.67397	0.465951	0.110945			AC092803.3-a1	TCGA-CZ-4865	0	Normal
TCGA-DU-6404	1	11.1452	0	0			AC092803.3-a1	TCGA-CZ-5456	0	Normal
TCGA-HW-7490	0	3.8	0	0			AC092803.3-a1	TCGA-CZ-5984	0	Normal
TCGA-DU-7309	0	0.230137	0	0.088461			AC092803.3-a1	TCGA-CJ-5681	0	Normal
TCGA-DU-5852	1	0.561644	0.415892	0.104744			AC092803.3-a1	TCGA-CZ-5989	0.11192	Normal
TCGA-E1-5302	1	4.17808	0	0			AC092803.3-a1	TCGA-B0-5705	0	Normal
TCGA-DU-6400	1	0.10137	0.41014	0.105933			AC092803.3-a1	TCGA-CJ-5672	0.10107	Normal
TCGA-VM-A8C9	0	3.6	1.74975	0.015699			AC092803.3-a1	TCGA-CW-6087	0	Normal
TCGA-WH-A86K	0	1.10959	0	0			AC092803.3-a1	TCGA-CZ-5469	0	Normal
TCGA-DB-A64S	0	2.28767	0	0			AC092803.3-a1	TCGA-CZ-5463	0	Normal
TCGA-DB-5274	0	6.27123	0.370411	0.070533			AC092803.3-a1	TCGA-CW-5591	0	Normal
TCGA-TM-A84O	1	2.76986	0.532702	0.617603			AC092803.3-a1	TCGA-CZ-5461	0	Normal
TCGA-DU-5871	0	1.57808	0.343704	0.181387			AC092803.3-a1	TCGA-B8-5552	0	Normal
TCGA-DU-7299	1	3.66849	0.418891	0.186058			AC092803.3-a1	TCGA-B0-5691	0	Normal
TCGA-DU-A6S6	0	7.92603	0	0.138826			AC092803.3-a1	TCGA-B0-5696	0	Normal
TCGA-QH-A6CY	0	1.11781	0.393194	0.218552			AC092803.3-a1	TCGA-CW-5581	0.138307	Normal
TCGA-DU-A5TS	0	2.6411	0	0			AC092803.3-a1	TCGA-B0-4700	0.142321	Normal
TCGA-HT-7476	0	0.545205	0	0			AC092803.3-a1	TCGA-B8-4620	0	Normal
TCGA-S9-A7J2	0	0.169863	0.336226	0.080905			AC092803.3-a1	TCGA-A3-3358	0.110036	Normal
TCGA-HT-8558	0	1.14521	0.605206	0.177729			AC092803.3-a1	TCGA-CW-6090	0	Normal
TCGA-FG-A70Z	0	0.89863	0	0.20094			AC092803.3-a1	TCGA-CW-6088	0.135985	Normal
TCGA-DH-A7UU	0	1.14247	0.181172	0.271079			AC092803.3-a1	TCGA-CZ-5986	0	Normal
TCGA-HT-A614	0	0.224658	0.52893	0.174363			AC092803.3-a1	TCGA-CZ-5453	0	Normal
TCGA-P5-A72Z	0	0.969863	0	0.113239			AC092803.3-a1	TCGA-B0-5706	0	Normal
TCGA-DU-6407	1	7.87671	0	0.047427			AC092803.3-a1	TCGA-CZ-5468	0	Normal
TCGA-DU-8158	1	0.424658	1.33041	0.364877			AC092803.3-a1	TCGA-B2-5636	0	Normal
TCGA-TM-A84L	1	3.40274	0	0			AC092803.3-a1	TCGA-CJ-5676	0	Normal
TCGA-DU-7300	1	5.16712	0.303684	0.237736			AC092803.3-a1	TCGA-CZ-5982	0.14905	Normal
TCGA-DU-A6S3	0	1.79726	0.292231	0.149402			AC092803.3-a1	TCGA-CZ-5987	0	Normal
TCGA-HT-7479	0	3.36164	1.18434	0.255618			AC092803.3-a1	TCGA-B0-5703	0.158364	Normal
TCGA-DU-6408	1	9.50685	0.994298	0.112271			AC092803.3-a1	TCGA-B0-4712	0	Normal
TCGA-FG-8191	0	2.71781	0	0.26634			AC092803.3-a1	TCGA-CZ-5470	0	Normal
TCGA-CS-6186	1	1.47397	0	0.213931			AC092803.3-a1	TCGA-B8-5549	0.121002	Normal
TCGA-DU-A7T6	1	1.49863	0	0.10241			AC092803.3-a1	TCGA-CW-5589	0	Normal
TCGA-S9-A6WQ	0	1.1726	0.793654	0.3722			AC092803.3-a1	TCGA-CZ-5458	0	Normal
TCGA-HT-A4DV	0	2.16986	0	0.293083			AC092803.3-a1	TCGA-B0-5690	0	Normal
TCGA-HT-A61B	0	1.46027	0.489526	0.592524			AC092803.3-a1	TCGA-B0-5701	0	Normal
TCGA-DH-A669	1	2.51781	1.3615	0.188259			AC092803.3-a1	TCGA-CJ-6033	0	Normal
TCGA-FG-8189	0	1.87671	0.254794	0			AC092803.3-a1	TCGA-CZ-5457	0.162685	Normal
TCGA-P5-A5EX	0	0.665753	0	0.193302			AC092803.3-a1	TCGA-CZ-5467	0	Normal
TCGA-CS-5396	0	4.46849	0	0			AC092803.3-a1	TCGA-B8-4622	0	Normal
TCGA-DH-A66G	0	1.43288	0	0			AC092803.3-a1	TCGA-B0-5699	0	Normal
TCGA-S9-A7R2	1	0.865753	1.46091	0.467094			AC092803.3-a1	TCGA-A3-3387	0	Normal
TCGA-TQ-A7RV	0	5.11781	0	0			AC092803.3-a1	TCGA-CJ-5678	0	Normal
TCGA-HT-A619	0	1.78356	0	0			AC092803.3-a1	TCGA-CZ-5452	0	Normal
TCGA-E1-A7Z2	1	1.09041	1.01456	0.172288			AC092803.3-a1	TCGA-CW-5585	0	Normal
TCGA-S9-A7R7	0	8.21918	0	0.652277			AC092803.3-a1	TCGA-CZ-5985	0	Normal
TCGA-DU-A5TT	0	2.03562	1.65692	0.43797			AC092803.3-a1	TCGA-CW-5584	0	Normal
TCGA-WY-A858	0	3.66301	0.28664	0.091216			AC092803.3-a1	TCGA-CZ-5466	0	Normal
TCGA-P5-A735	0	0.8	0	0.065906			AC092803.3-a1	TCGA-B2-5641	0.359038	Normal
TCGA-HT-7677	0	1.35342	0	0.329877			AC092803.3-a1	TCGA-B0-5712	0	Normal
TCGA-DU-6393	1	4.34247	0	0			AC092803.3-a1	TCGA-CJ-5689	0	Normal
TCGA-QH-A6X5	0	1.36164	0.664149	0.34471			AC092803.3-a1	TCGA-CZ-5455	0	Normal
TCGA-DU-5854	0	0.70411	0	0.251726			AC092803.3-a1	TCGA-B0-5402	0	Normal
TCGA-DU-7006	1	0.956164	0	0.150248			AC092803.3-a1	TCGA-CZ-5465	0	Normal
TCGA-TQ-A7RJ	0	3.36712	0.3719	0.037896			AC092803.3-a1	TCGA-CJ-5679	0	Normal
TCGA-E1-5303	1	5.62192	0	0.054816			AC092803.3-a1	TCGA-CJ-5680	0	Normal
TCGA-DB-5270	0	10.2274	0.863824	0.109979			AC092803.3-a1	TCGA-CZ-5451	0	Normal
TCGA-VW-A7QS	0	1.93425	0	0.140271			AC092803.3-a1	TCGA-B8-4619	0	Normal
TCGA-HT-7694	0	0.575342	0	0.257889			AC092803.3-a1	TCGA-B0-5709	0	Normal
TCGA-HT-7695	0	1.21096	0	0.086063			AC092803.3-a1	TCGA-CZ-5454	0	Normal
TCGA-E1-5311	1	11.189	0	0			AC092803.3-a1	TCGA-CJ-5677	0	Normal
TCGA-HT-A74H	0	0.20274	2.62707	0.325289			AC092803.3-a1	TCGA-CZ-4863	0.116091	Normal
TCGA-HT-7856	0	3.25753	0	0.124315			AC092803.3-a1	TCGA-CW-5580	0.123998	Normal
TCGA-QH-A6CU	0	1.23562	0.63652	0.349568			AC092803.3-u1	TCGA-CZ-4864	0	Tumor
TCGA-FG-7636	0	1.49041	0.425427	0.062232			AC092803.3-u1	TCGA-CW-5587	0	Tumor
TCGA-S9-A89V	0	1.5589	0.078597	0.336733			AC092803.3-u1	TCGA-B0-5694	0	Tumor
TCGA-FG-5964	0	4.35068	0	0.135604			AC092803.3-u1	TCGA-B0-5711	0	Tumor
TCGA-HT-7603	0	1.93151	0.7214	0.076695			AC092803.3-u1	TCGA-B0-5697	0.276619	Tumor
TCGA-S9-A6TW	0	3.42466	0	0.165842			AC092803.3-u1	TCGA-CZ-5988	0	Tumor
TCGA-FG-8182	0	1.13973	0.249391	0.185266			AC092803.3-u1	TCGA-CJ-6030	0.523926	Tumor
TCGA-FG-6688	0	1.56438	0.940368	0.224264			AC092803.3-u1	TCGA-CZ-5462	0.22028	Tumor
TCGA-P5-A5EW	0	0.558904	0	0.065992			AC092803.3-u1	TCGA-CZ-4865	0	Tumor
TCGA-HT-7601	0	0.419178	0.796843	0.29039			AC092803.3-u1	TCGA-CZ-5456	0	Tumor
TCGA-P5-A77X	0	0.287671	0	0			AC092803.3-u1	TCGA-CZ-5984	0.304493	Tumor
TCGA-S9-A7IX	1	2.24384	0.851788	0.124348			AC092803.3-u1	TCGA-CJ-5681	0	Tumor
TCGA-VM-A8CE	0	3.26301	0	0.336989			AC092803.3-u1	TCGA-CZ-5989	0	Tumor
TCGA-DB-A4X9	0	3.86849	0	0.30122			AC092803.3-u1	TCGA-B0-5705	0	Tumor
TCGA-RY-A83Z	0	0.824658	0	0			AC092803.3-u1	TCGA-CJ-5672	0.532945	Tumor
TCGA-FG-7637	0	3.33973	0.49986	0.113099			AC092803.3-u1	TCGA-CW-6087	0	Tumor
TCGA-TQ-A7RQ	0	2.17808	0	0.145854			AC092803.3-u1	TCGA-CZ-5469	0	Tumor
TCGA-VM-A8CD	1	0.657534	0.134803	0			AC092803.3-u1	TCGA-CZ-5463	0	Tumor
TCGA-DU-6410	0	0.663014	0	0.078492			AC092803.3-u1	TCGA-CW-5591	0	Tumor
TCGA-E1-5307	1	4.8274	0	0.035495			AC092803.3-u1	TCGA-CZ-5461	0	Tumor
TCGA-FG-A4MY	0	1.97534	0	0			AC092803.3-u1	TCGA-B8-5552	0	Tumor
TCGA-DU-6402	1	0.586301	0	0			AC092803.3-u1	TCGA-B0-5691	0	Tumor
TCGA-HW-8322	0	2.07671	0.223577	0.320229			AC092803.3-u1	TCGA-B0-5696	0	Tumor
TCGA-S9-A6WE	0	11.2685	0	0.200767			AC092803.3-u1	TCGA-CW-5581	0.146492	Tumor
TCGA-HT-7688	0	2.6411	0.307857	0.212161			AC092803.3-u1	TCGA-B0-4700	0.672133	Tumor
TCGA-QH-A6X8	0	1.39452	0	0.156633			AC092803.3-u1	TCGA-B8-4620	0	Tumor
TCGA-S9-A7R4	0	2.50411	0	0.081166			AC092803.3-u1	TCGA-A3-3358	0.126475	Tumor
TCGA-E1-5319	1	7.96438	0.932495	0.049184			AC092803.3-u1	TCGA-CW-6090	0.255389	Tumor
TCGA-S9-A6U6	0	2.92877	0	0			AC092803.3-u1	TCGA-CW-6088	0	Tumor
TCGA-CS-6669	0	4.09315	0	0.25361			AC092803.3-u1	TCGA-CZ-5986	0	Tumor
TCGA-TQ-A7RK	0	3.67397	0	0			AC092803.3-u1	TCGA-CZ-5453	0.216002	Tumor
TCGA-HT-8109	0	0.463014	0	0.209118			AC092803.3-u1	TCGA-B0-5706	0	Tumor
TCGA-QH-A6CW	0	1.13425	0	0.04351			AC092803.3-u1	TCGA-CZ-5468	0	Tumor
TCGA-HT-7620	0	1.18904	0.486981	0.158133			AC092803.3-u1	TCGA-B2-5636	0	Tumor
TCGA-FG-A4MT	0	3.18904	0	0.089681			AC092803.3-u1	TCGA-CJ-5676	0	Tumor
TCGA-S9-A7QZ	0	2.26301	0	0.1333			AC092803.3-u1	TCGA-CZ-5982	0.174311	Tumor
TCGA-S9-A6WP	0	1.55342	0	0.191389			AC092803.3-u1	TCGA-CZ-5987	0	Tumor
TCGA-E1-A7YQ	1	4.32329	0	0.249009			AC092803.3-u1	TCGA-B0-5703	0	Tumor
TCGA-DU-A5TY	1	2.83014	0.551976	0.586156			AC092803.3-u1	TCGA-B0-4712	0	Tumor
TCGA-VM-A8CF	0	1.66849	2.61592	0.351424			AC092803.3-u1	TCGA-CZ-5470	0	Tumor
TCGA-DB-A4XE	0	3.12055	0	0			AC092803.3-u1	TCGA-B8-5549	0.162359	Tumor
TCGA-TM-A7C3	1	4.56438	0	0.879425			AC092803.3-u1	TCGA-CW-5589	0	Tumor
TCGA-HW-8320	0	3.33425	0	0.038946			AC092803.3-u1	TCGA-CZ-5458	0.113563	Tumor
TCGA-DB-A64U	0	2.31781	0.09436	0.275572			AC092803.3-u1	TCGA-B0-5690	0	Tumor
TCGA-DU-7302	0	5.02466	0	0.086771			AC092803.3-u1	TCGA-B0-5701	0	Tumor
TCGA-S9-A7QX	0	1.54521	0.224889	0.130609			AC092803.3-u1	TCGA-CJ-6033	0.194316	Tumor
TCGA-HT-A5R7	0	1.68493	0	0			AC092803.3-u1	TCGA-CZ-5457	0	Tumor
TCGA-TM-A7C4	0	4.0274	0	0.105719			AC092803.3-u1	TCGA-CZ-5467	0	Tumor
TCGA-DB-A64R	0	2.61644	0.31696	0.049576			AC092803.3-u1	TCGA-B8-4622	0	Tumor
TCGA-HT-A74K	0	1.27945	0.510714	0.289325			AC092803.3-u1	TCGA-B0-5699	0	Tumor
TCGA-DU-A5TP	0	2.7726	0.626713	0.080453			AC092803.3-u1	TCGA-A3-3387	0	Tumor
TCGA-HT-7884	0	0.939726	0.179727	0.407376			AC092803.3-u1	TCGA-CJ-5678	0	Tumor
TCGA-DH-A66B	0	3.50411	0	0			AC092803.3-u1	TCGA-CZ-5452	0.276725	Tumor
TCGA-DU-7014	1	9.78356	0.251798	0.087104			AC092803.3-u1	TCGA-CW-5585	0	Tumor
TCGA-DB-A64W	1	1.2	0	0.156788			AC092803.3-u1	TCGA-CZ-5985	0	Tumor
TCGA-QH-A86X	0	0.923288	0	0			AC092803.3-u1	TCGA-CW-5584	0	Tumor
TCGA-DB-5277	1	4.23836	1.03214	0.413587			AC092803.3-u1	TCGA-CZ-5466	0	Tumor
TCGA-HT-7482	0	8.91233	0.276947	0.232797			AC092803.3-u1	TCGA-B2-5641	0	Tumor
TCGA-DB-5275	0	3.99452	0.393061	0.243575			AC092803.3-u1	TCGA-B0-5712	0	Tumor
TCGA-HT-8013	1	5.29589	0.479099	0.201199			AC092803.3-u1	TCGA-CJ-5689	0	Tumor
TCGA-P5-A72W	0	0.868493	0	0.26197			AC092803.3-u1	TCGA-CZ-5455	0.263947	Tumor
TCGA-DU-7012	1	0.545205	0.776124	0.23371			AC092803.3-u1	TCGA-B0-5402	0	Tumor
TCGA-E1-A7YK	1	1.03562	1.40487	0.304605			AC092803.3-u1	TCGA-CZ-5465	0.422582	Tumor
TCGA-HT-7607	1	0.263014	0.211832	0.136442			AC092803.3-u1	TCGA-CJ-5679	0.809612	Tumor
TCGA-TM-A84T	0	1.98356	0	0			AC092803.3-u1	TCGA-CJ-5680	0	Tumor
TCGA-DU-6542	0	0.2	0	0.247207			AC092803.3-u1	TCGA-CZ-5451	0	Tumor
TCGA-FG-A4MU	0	0.893151	0.147318	0.177412			AC092803.3-u1	TCGA-B8-4619	0	Tumor
TCGA-HT-7481	0	7.99452	0.263005	0			AC092803.3-u1	TCGA-B0-5709	0	Tumor
TCGA-HW-7487	0	3.7863	0.334058	0.218979			AC092803.3-u1	TCGA-CZ-5454	0.371694	Tumor
TCGA-S9-A6UA	1	0.487671	0.31181	0.036393			AC092803.3-u1	TCGA-CJ-5677	0	Tumor
TCGA-DU-8165	0	1.59452	4.26674	1.32696			AC092803.3-u1	TCGA-CZ-4863	0	Tumor
TCGA-DU-5872	0	1.45753	1.10509	0.045189			AC092803.3-u1	TCGA-CW-5580	0	Tumor
TCGA-S9-A6TV	0	1.56438	0	0.376328			AC092803.3-a1	TCGA-CZ-4864	0.110965	Tumor
TCGA-E1-5318	1	6.51781	0.939574	0.022944			AC092803.3-a1	TCGA-CW-5587	0	Tumor
TCGA-HT-7478	0	0.531507	0	0.124789			AC092803.3-a1	TCGA-B0-5694	0	Tumor
TCGA-HT-7611	0	4.8	0.761446	0.110549			AC092803.3-a1	TCGA-B0-5711	0	Tumor
TCGA-QH-A6CZ	0	0.764384	0	0.038579			AC092803.3-a1	TCGA-B0-5697	0	Tumor
TCGA-DU-8167	0	1.29041	0	0.209769			AC092803.3-a1	TCGA-CZ-5988	0	Tumor
TCGA-QH-A65S	0	0.210959	0.574437	0.119986			AC092803.3-a1	TCGA-CJ-6030	0	Tumor
TCGA-HW-7493	0	5.7726	0	0.082902			AC092803.3-a1	TCGA-CZ-5462	0	Tumor
TCGA-FG-A713	0	1.70411	0	0.100217			AC092803.3-a1	TCGA-CZ-4865	0	Tumor
TCGA-E1-5304	1	3.4274	0.375544	0.161823			AC092803.3-a1	TCGA-CZ-5456	0	Tumor
TCGA-TM-A84J	0	2.0137	0.399151	0.031845			AC092803.3-a1	TCGA-CZ-5984	0	Tumor
TCGA-KT-A74X	0	1.2	0.255629	0.189991			AC092803.3-a1	TCGA-CJ-5681	0.123154	Tumor
TCGA-FG-8186	0	1.33425	0.425346	0.178427			AC092803.3-a1	TCGA-CZ-5989	0	Tumor
TCGA-VV-A86M	0	1.33425	0	0.114406			AC092803.3-a1	TCGA-B0-5705	0	Tumor
TCGA-S9-A6WL	0	2.59178	0	0.266375			AC092803.3-a1	TCGA-CJ-5672	0.200316	Tumor
TCGA-TQ-A7RP	0	2.50411	0.596621	0.154394			AC092803.3-a1	TCGA-CW-6087	0	Tumor
TCGA-HT-7873	0	1.96712	0	0.319352			AC092803.3-a1	TCGA-CZ-5469	0	Tumor
TCGA-DU-7008	0	13.0192	0	0.121378			AC092803.3-a1	TCGA-CZ-5463	0	Tumor
TCGA-S9-A7R1	1	14.1534	0	0.186789			AC092803.3-a1	TCGA-CW-5591	0	Tumor
TCGA-E1-A7YH	1	7.76712	0.487469	0.208259			AC092803.3-a1	TCGA-CZ-5461	0	Tumor
TCGA-DU-A7TA	0	7.0274	0	0.378737			AC092803.3-a1	TCGA-B8-5552	0	Tumor
TCGA-E1-A7YN	1	1.99178	1.04835	0.146585			AC092803.3-a1	TCGA-B0-5691	0	Tumor
TCGA-FG-5965	1	3.06849	0	0.237197			AC092803.3-a1	TCGA-B0-5696	0	Tumor
TCGA-HT-7483	0	14.3973	0	0.185733			AC092803.3-a1	TCGA-CW-5581	0	Tumor
TCGA-DB-5280	0	3.04658	0	0.075963			AC092803.3-a1	TCGA-B0-4700	0	Tumor
TCGA-KT-A7W1	0	1.2	0.278888	0.004671			AC092803.3-a1	TCGA-B8-4620	0	Tumor
TCGA-DU-6394	1	1.86849	0.115733	0.127401			AC092803.3-a1	TCGA-A3-3358	0	Tumor
TCGA-HT-7686	0	3.56164	0	0.411559			AC092803.3-a1	TCGA-CW-6090	0	Tumor
TCGA-E1-A7YL	1	1.34795	0	0.534479			AC092803.3-a1	TCGA-CW-6088	0	Tumor
TCGA-S9-A6TS	1	5.18082	0	0.115574			AC092803.3-a1	TCGA-CZ-5986	0	Tumor
TCGA-HT-8105	0	0.520548	0.125228	0.405149			AC092803.3-a1	TCGA-CZ-5453	0	Tumor
TCGA-R8-A6MK	0	7.40274	0	0.106976			AC092803.3-a1	TCGA-B0-5706	0	Tumor
TCGA-HW-A5KL	0	2.40548	0	0.203409			AC092803.3-a1	TCGA-CZ-5468	0	Tumor
TCGA-TQ-A8XE	1	2.6137	0	0.255211			AC092803.3-a1	TCGA-B2-5636	0	Tumor
TCGA-HT-A617	0	1.34521	0	0.111568			AC092803.3-a1	TCGA-CJ-5676	0	Tumor
TCGA-HT-7468	0	0.556164	0	0.129082			AC092803.3-a1	TCGA-CZ-5982	0	Tumor
TCGA-DB-A64X	0	1.54247	0	0.2096			AC092803.3-a1	TCGA-CZ-5987	0	Tumor
TCGA-DU-7010	1	1.24932	0	0.318635			AC092803.3-a1	TCGA-B0-5703	0	Tumor
TCGA-DU-6396	1	6.26301	0.234515	0.165592			AC092803.3-a1	TCGA-B0-4712	0	Tumor
TCGA-FG-8181	0	2.36164	0	0.060893			AC092803.3-a1	TCGA-CZ-5470	0	Tumor
TCGA-S9-A6U9	0	7.99452	0.180876	0.121787			AC092803.3-a1	TCGA-B8-5549	0	Tumor
TCGA-HT-7693	0	1.46027	0.54752	0.932739			AC092803.3-a1	TCGA-CW-5589	0	Tumor
TCGA-DU-A76K	1	0.950685	0.259135	0.106196			AC092803.3-a1	TCGA-CZ-5458	0	Tumor
TCGA-DU-8161	1	1.97808	0.734033	0.151137			AC092803.3-a1	TCGA-B0-5690	0	Tumor
TCGA-DU-6397	1	3.83836	0	0.239227			AC092803.3-a1	TCGA-B0-5701	0	Tumor
TCGA-HW-7495	0	2.95342	0.405881	0.337189			AC092803.3-a1	TCGA-CJ-6033	0	Tumor
TCGA-FG-A70Y	0	2.37808	0.563385	0.132377			AC092803.3-a1	TCGA-CZ-5457	0	Tumor
TCGA-S9-A6WM	0	1.65479	1.26019	0.404805			AC092803.3-a1	TCGA-CZ-5467	0	Tumor
TCGA-P5-A781	0	0.367123	0	0.439583			AC092803.3-a1	TCGA-B8-4622	0	Tumor
TCGA-QH-A6X3	0	0.857534	0	0.134351			AC092803.3-a1	TCGA-B0-5699	0	Tumor
TCGA-DU-7292	1	0.663014	0.155861	0.036258			AC092803.3-a1	TCGA-A3-3387	0.105164	Tumor
TCGA-TQ-A7RH	0	1.33151	0	0.450678			AC092803.3-a1	TCGA-CJ-5678	0	Tumor
TCGA-FG-5963	1	2.12329	0.128327	0.104302			AC092803.3-a1	TCGA-CZ-5452	0	Tumor
TCGA-S9-A7J1	0	0.682192	0	0.186025			AC092803.3-a1	TCGA-CW-5585	0	Tumor
TCGA-E1-5322	1	10.8986	0	0.057757			AC092803.3-a1	TCGA-CZ-5985	0	Tumor
TCGA-E1-A7YD	1	1.19178	0	0.181966			AC092803.3-a1	TCGA-CW-5584	0.19353	Tumor
TCGA-DU-6392	0	17.5973	0	0.085084			AC092803.3-a1	TCGA-CZ-5466	0	Tumor
TCGA-TQ-A7RM	0	3.05753	0.972882	0.272646			AC092803.3-a1	TCGA-B2-5641	0	Tumor
TCGA-HW-8321	0	3.54521	0.508743	0.356206			AC092803.3-a1	TCGA-B0-5712	0	Tumor
TCGA-DU-5853	0	1.11507	0.915826	0.282666			AC092803.3-a1	TCGA-CJ-5689	0	Tumor
TCGA-S9-A89Z	0	1.70685	0	0			AC092803.3-a1	TCGA-CZ-5455	0	Tumor
TCGA-FG-8185	0	1.1863	0.277181	0.080517			AC092803.3-a1	TCGA-B0-5402	0	Tumor
TCGA-TQ-A7RO	0	2.6	0.159574	0			AC092803.3-a1	TCGA-CZ-5465	0	Tumor
TCGA-QH-A6CS	0	1.61096	1.03234	0.257264			AC092803.3-a1	TCGA-CJ-5679	0	Tumor
TCGA-RY-A840	0	2.33973	0.380965	0.257091			AC092803.3-a1	TCGA-CJ-5680	0	Tumor
TCGA-QH-A6X4	0	1.21096	0	0.352522			AC092803.3-a1	TCGA-CZ-5451	0	Tumor
TCGA-QH-A65Z	0	1.16986	0	0			AC092803.3-a1	TCGA-B8-4619	0	Tumor
TCGA-FG-5962	0	3.98082	0.321133	0.137825			AC092803.3-a1	TCGA-B0-5709	0	Tumor
TCGA-S9-A7QY	0	2.36438	1.21142	0.480007			AC092803.3-a1	TCGA-CZ-5454	0	Tumor
TCGA-FG-A6IZ	0	1.25205	0	0			AC092803.3-a1	TCGA-CJ-5677	0.111042	Tumor
TCGA-DH-A66D	0	2.31781	0.26129	0.09131			AC092803.3-a1	TCGA-CZ-4863	0	Tumor
TCGA-FG-6690	0	3.54521	0	0.054633			AC092803.3-a1	TCGA-CW-5580	0	Tumor
TCGA-TM-A84F	0	4.92055	0	0.104539
TCGA-FG-6691	0	3.44384	0	0
TCGA-DU-7018	1	2.55616	0.233598	0.098837			Fig. 2g Expression in paired tumor and normal samples of AC092803.3-u1 and AC092803.3-a1 transcripts in HNSC.
TCGA-DU-8168	0	1.18082	0.440022	0.32068			Transcript id	Patients	TPM	Type
TCGA-DB-A4XD	0	3.31507	0	0			AC092803.3-u1	TCGA-CV-7432	0.409073	Normal
TCGA-HW-A5KM	0	1.72603	0.234744	0.107727			AC092803.3-u1	TCGA-CV-7242	0	Normal
TCGA-DB-A4XF	0	2.79726	0	0.250502			AC092803.3-u1	TCGA-CV-6961	0	Normal
TCGA-HW-7489	1	3.45753	0	0.04049			AC092803.3-u1	TCGA-CV-7424	0	Normal
TCGA-HT-7880	0	0.443836	0	0.173837			AC092803.3-u1	TCGA-CV-6956	0	Normal
TCGA-S9-A6UB	0	10.3041	0	0.24311			AC092803.3-u1	TCGA-CV-7177	0	Normal
TCGA-HT-A74J	0	0.876712	0	0.099516			AC092803.3-u1	TCGA-WA-A7GZ	0	Normal
TCGA-HT-7902	0	2.61918	0	0.412326			AC092803.3-u1	TCGA-CV-7261	0	Normal
TCGA-HT-8012	0	0.783562	0	0.355756			AC092803.3-u1	TCGA-CV-7438	0	Normal
TCGA-HT-7684	0	0.50411	0	0			AC092803.3-u1	TCGA-CV-7255	0	Normal
TCGA-TM-A84B	1	2.07671	0.315836	0.222599			AC092803.3-u1	TCGA-CV-6934	0.202059	Normal
TCGA-P5-A780	0	0.19726	0.081272	0.200272			AC092803.3-u1	TCGA-CV-6955	0	Normal
TCGA-QH-A65R	0	1.26301	0	0.069206			AC092803.3-u1	TCGA-CV-7440	0	Normal
TCGA-E1-A7YO	1	6.25205	0	0.298653			AC092803.3-u1	TCGA-CV-6938	0	Normal
TCGA-E1-A7YW	1	3.06849	0	0			AC092803.3-u1	TCGA-CV-6936	0.127482	Normal
TCGA-P5-A5F2	0	0.663014	1.05082	0.168706			AC092803.3-u1	TCGA-CV-7235	0	Normal
TCGA-HT-8108	0	0.208219	0	0.0917			AC092803.3-u1	TCGA-CV-7252	0	Normal
TCGA-HT-7608	0	1.83836	0.597675	0.10867			AC092803.3-u1	TCGA-CV-6959	0	Normal
TCGA-FG-A60J	0	1.23014	0.698775	0.118775			AC092803.3-u1	TCGA-CV-7434	0	Normal
TCGA-DU-A5TR	0	2.48767	0.661964	0.230748			AC092803.3-u1	TCGA-CV-7097	0	Normal
TCGA-HW-A5KK	1	1.06301	1.11603	0.485904			AC092803.3-u1	TCGA-CV-6960	0	Normal
TCGA-DU-7019	0	2.19178	0	0.113215			AC092803.3-u1	TCGA-CV-7250	0	Normal
TCGA-HT-7470	1	3.34247	0.377332	0.258259			AC092803.3-u1	TCGA-CV-6933	0.192411	Normal
TCGA-DU-A76L	1	2.23014	0.760422	0.112016			AC092803.3-u1	TCGA-CV-7437	0	Normal
TCGA-HT-7882	1	0.309589	0	0			AC092803.3-u1	TCGA-CV-7091	0	Normal
TCGA-P5-A733	0	1.13425	0.403622	0.098516			AC092803.3-u1	TCGA-H7-A6C4	0	Normal
TCGA-QH-A6XA	0	1.37534	0.342731	0.109159			AC092803.3-u1	TCGA-CV-7406	0	Normal
TCGA-DU-6405	1	1.65753	1.62572	0.172683			AC092803.3-u1	TCGA-CV-6935	0	Normal
TCGA-HT-7609	0	3.83288	0	0			AC092803.3-u1	TCGA-CV-7101	0	Normal
TCGA-CS-4943	1	3.03014	0.199334	0.018987			AC092803.3-u1	TCGA-CV-7245	0	Normal
TCGA-DU-8162	1	1.21644	0	0.131492			AC092803.3-u1	TCGA-CV-6962	0	Normal
TCGA-DU-A7TC	0	3.11507	0	0.062472			AC092803.3-u1	TCGA-CV-7423	0	Normal
TCGA-HT-7602	0	2.48767	0.77001	0.192348			AC092803.3-u1	TCGA-HD-A6HZ	0	Normal
TCGA-DU-7009	1	12.863	0.088132	0.135339			AC092803.3-u1	TCGA-CV-6939	0	Normal
TCGA-E1-A7YV	1	2.70411	0	0.332247			AC092803.3-u1	TCGA-HD-A6I0	0.152081	Normal
TCGA-DU-7011	1	8.76712	0.369291	0.040295			AC092803.3-u1	TCGA-CV-7238	0	Normal
TCGA-CS-4944	0	5.00822	0.619222	0.065814			AC092803.3-u1	TCGA-CV-7103	0	Normal
TCGA-TM-A7CA	0	2.89863	0.206857	0.060368			AC092803.3-u1	TCGA-HD-8635	0	Normal
TCGA-DU-A7TI	1	3.2411	0	0.080368			AC092803.3-u1	TCGA-CV-7183	0	Normal
[truncated: 674 more rows]

## Sheet: Fig. 3b
Fig. 3b The numbers of regulated transcripts for each RBP.
[truncated: 130 more rows]

## Sheet: Fig. 3c
Fig. 3c The numbers of transcripts regulated by different numbers of RBPs.
[truncated: 47,668 more rows]

[truncated: 29 more sheets: Fig. 3d, Fig. 3e, Fig. 4c, Fig. 4d, Fig. 5b, Fig. 5c, Fig. 5e-k, Supplementary Fig. 1c, Supplementary Fig. 1d, Supplementary Fig. 2b, Supplementary Fig.2c, Supplementary Fig. 5a, Supplementary Fig. 5b, Supplementary Fig. 5c, Supplementary Fig. 6a, Supplementary Fig. 6b, Supplementary Fig. 7a, Supplementary Fig. 7b, Supplementary Fig. 8a, Supplementary Fig. 9a …]
